# Supplementary material for: Prediction of Molecular Mechanisms for LianXia NingXin Formula: A Network Pharmacology Study
Source: Front Physiol. 2018 May 8;9:489. doi: 10.3389/fphys.2018.00489 (PMC5952186; doi:10.3389/fphys.2018.00489)
Supplement: Supplementary file 1 [file Table_1.xlsx]

## Sheet: symptom gene database
Supplementary Table S1:The gene list of LXNX formula co-morbid symptoms
NO.	uniprot	GENE name	SYMBOL	key word	DATA source	searching date	symptom name
1	P09543	2',3'-Cyclic Nucleotide 3' Phosphodiesterase	CNP	dizziness	malacards	2017-03-24	dizzness(S)
2	Q15392	24-Dehydrocholesterol Reductase	DHCR24	dizziness	malacards	2017-03-24	dizzness(S)
4	P00973	2'-5'-Oligoadenylate Synthetase 1	OAS1	chest pain	malacards	2017-03-29	chest pain(S)
5	P00973	2'-5'-Oligoadenylate Synthetase 1	OAS1	dizziness	malacards	2017-03-26	dizzness(S)
7	P04035	3-Hydroxy-3-Methylglutaryl-CoA Reductase	HMGCR	chest pain	malacards	2017-03-29	chest pain(S)
8	P04035	3-Hydroxy-3-Methylglutaryl-CoA Reductase	HMGCR	dizziness	malacards	2017-03-24	dizzness(S)
9	P35914	3-Hydroxymethyl-3-Methylglutaryl-CoA Lyase	HMGCL	dizziness	malacards	2017-03-26	dizzness(S)
10	Q06136	3-Ketodihydrosphingosine Reductase	KDSR	dizziness	malacards	2017-03-24	dizzness(S)
11	P13196	5'-Aminolevulinate Synthase 1	ALAS1	chest pain	malacards	2017-03-29	chest pain(S)
12	P13196	5'-Aminolevulinate Synthase 1	ALAS1	insomnia	malacards	2017-03-27	insomnia(S)
13	P22557	5'-Aminolevulinate Synthase 2	ALAS2	chest pain	malacards	2017-03-29	chest pain(S)
14	P22557	5'-Aminolevulinate Synthase 2	ALAS2	insomnia	malacards	2017-03-27	insomnia(S)
15	P22557	5'-Aminolevulinate Synthase 2	ALAS2	thirst	malacards	2017-03-27	thirst(S)
19	P08908	5-Hydroxytryptamine Receptor 1A	HTR1A	chest pain	malacards	2017-03-29	chest pain(S)
20	P08908	5-Hydroxytryptamine Receptor 1A	HTR1A	dizziness	malacards	2017-03-24	dizzness(S)
21	P28222	5-Hydroxytryptamine Receptor 1B	HTR1B	chest pain	malacards	2017-03-29	chest pain(S)
22	P28222	5-Hydroxytryptamine Receptor 1B	HTR1B	dizziness	malacards	2017-03-24	dizzness(S)
23	P28221	5-Hydroxytryptamine Receptor 1D	HTR1D	dizziness	malacards	2017-03-24	dizzness(S)
24	P28566	5-Hydroxytryptamine Receptor 1E	HTR1E	dizziness	malacards	2017-03-24	dizzness(S)
25	P30939	5-Hydroxytryptamine Receptor 1F	HTR1F	dizziness	malacards	2017-03-24	dizzness(S)
26	P28223	5-Hydroxytryptamine Receptor 2A	HTR2A	chest pain	malacards	2017-03-29	chest pain(S)
27	P28223	5-Hydroxytryptamine Receptor 2A	HTR2A	dizziness	malacards	2017-03-24	dizzness(S)
28	P28223	5-Hydroxytryptamine Receptor 2A	HTR2A	insomnia	malacards	2017-03-27	insomnia(S)
29	P28223	5-Hydroxytryptamine Receptor 2A	HTR2A	sleep disorder	malacards	2016-11-26	insomnia(D)
30	P41595	5-Hydroxytryptamine Receptor 2B	HTR2B	chest pain	malacards	2017-03-30	chest pain(S)
31	P41595	5-Hydroxytryptamine Receptor 2B	HTR2B	dizziness	malacards	2017-03-24	dizzness(S)
32	P28335	5-Hydroxytryptamine Receptor 2C	HTR2C	dizziness	malacards	2017-03-24	dizzness(S)
33	P28335	5-Hydroxytryptamine Receptor 2C	HTR2C	thirst	malacards	2017-03-27	thirst(S)
34	P46098	5-Hydroxytryptamine Receptor 3A	HTR3A	chest pain	malacards	2017-03-29	chest pain(S)
35	P46098	5-Hydroxytryptamine Receptor 3A	HTR3A	dizziness	malacards	2017-03-24	dizzness(S)
36	O95264	5-Hydroxytryptamine Receptor 3B	HTR3B	dizziness	malacards	2017-03-24	dizzness(S)
37	P34969	5-Hydroxytryptamine Receptor 7	HTR7	chest pain	malacards	2017-03-29	chest pain(S)
38	P34969	5-Hydroxytryptamine Receptor 7	HTR7	dizziness	malacards	2017-03-24	dizzness(S)
39	Q99707	5-Methyltetrahydrofolate-Homocysteine Methyltransferase	MTR	chest pain	malacards	2017-03-29	chest pain(S)
40	Q99707	5-Methyltetrahydrofolate-Homocysteine Methyltransferase	MTR	dizziness	malacards	2017-03-24	dizzness(S)
41		5-Methyltetrahydrofolate-Homocysteine Methyltransferase Reductase	MTRR	chest pain	malacards	2017-03-29	chest pain(S)
42	Q9H0P0	5'-Nucleotidase, Cytosolic IIIA	NT5C3A	dizziness	malacards	2017-03-26	dizzness(S)
43	Q03393	6-Pyruvoyltetrahydropterin Synthase	PTS	chest pain	malacards	2017-03-29	chest pain(S)
44	Q03393	6-Pyruvoyltetrahydropterin Synthase	PTS	dizziness	malacards	2017-03-24	dizzness(S)
45	O15527	8-Oxoguanine DNA Glycosylase	OGG1	dizziness	malacards	2017-03-26	dizzness(S)
46		Abdominal Obesity-Metabolic Syndrome QTL1	AOMS1	chest pain	malacards	2017-03-29	chest pain(S)
47		Abdominal Obesity-Metabolic Syndrome QTL2	AOMS2	chest pain	malacards	2017-03-30	chest pain(S)
48		ABHD11 Antisense RNA 1 (Tail To Tail)	ABHD11-AS1	insomnia	malacards	2017-03-27	insomnia(S)
49	Q8NFV4	Abhydrolase Domain Containing 11	ABHD11	insomnia	malacards	2017-03-27	insomnia(S)
50	Q8N2K0	Abhydrolase Domain Containing 12	ABHD12	dizziness	malacards	2017-03-26	dizzness(S)
51	P00519	ABL Proto-Oncogene 1, Non-Receptor Tyrosine Kinase	ABL1	chest pain	malacards	2017-03-29	chest pain(S)
52	P42684	ABL Proto-Oncogene 2, Non-Receptor Tyrosine Kinase	ABL2	chest pain	malacards	2017-03-30	chest pain(S)
53	P22303	Acetylcholinesterase (Cartwright Blood Group)	ACHE	chest pain	malacards	2017-03-29	chest pain(S)
54	P22303	Acetylcholinesterase (Cartwright Blood Group)	ACHE	dizziness	malacards	2017-03-24	dizzness(S)
55	Q13085	Acetyl-CoA Carboxylase Alpha	ACACA	thirst	malacards	2017-03-27	thirst(S)
56	O00763	Acetyl-CoA Carboxylase Beta	ACACB	thirst	malacards	2017-03-27	thirst(S)
58	P50553	Achaete-Scute Family BHLH Transcription Factor 1	ASCL1	chest pain	malacards	2017-03-29	chest pain(S)
59	P50553	Achaete-Scute Family BHLH Transcription Factor 1	ASCL1	shortness of breath	malacards	2017-03-20	shortness of breath(S)
60	P50553	Achaete-Scute Family BHLH Transcription Factor 1	ASCL1	dizziness	malacards	2017-03-24	dizzness(S)
61	P21399	Aconitase 1	ACO1	dizziness	malacards	2017-03-24	dizzness(S)
62	Q8N0Z2	Actin Binding Rho Activating Protein	ABRA	chest pain	malacards	2017-03-30	chest pain(S)
63	P63261	Actin Gamma 1	ACTG1	chest pain	malacards	2017-03-30	chest pain(S)
64	P63261	Actin Gamma 1	ACTG1	shortness of breath	malacards	2017-03-20	shortness of breath(S)
65	P62736	Actin, Alpha 2, Smooth Muscle, Aorta	ACTA2	chest pain	malacards	2017-03-29	chest pain(S)
67	P68032	Actin, Alpha, Cardiac Muscle 1	ACTC1	chest pain	malacards	2017-03-29	chest pain(S)
68	P35609	Actinin Alpha 2	ACTN2	chest pain	malacards	2017-03-29	chest pain(S)
70	Q8N9N2	Activating Signal Cointegrator 1 Complex Subunit 1	ASCC1	chest pain	malacards	2017-03-29	chest pain(S)
71	Q8N9N2	Activating Signal Cointegrator 1 Complex Subunit 1	ASCC1	dizziness	malacards	2017-03-24	dizzness(S)
72	P18850	Activating Transcription Factor 6	ATF6	dizziness	malacards	2017-03-26	dizzness(S)
73	Q99941	Activating Transcription Factor 6 Beta	ATF6B	insomnia	malacards	2017-03-27	insomnia(S)
74	P17544	Activating Transcription Factor 7	ATF7	chest pain	malacards	2017-03-30	chest pain(S)
75	Q9GZX7	Activation Induced Cytidine Deaminase	AICDA	chest pain	malacards	2017-03-29	chest pain(S)
76	P37023	Activin A Receptor Like Type 1	ACVRL1	chest pain	malacards	2017-03-29	chest pain(S)
77	P37023	Activin A Receptor Like Type 1	ACVRL1	dizziness	malacards	2017-03-26	dizzness(S)
79	P11310	Acyl-CoA Dehydrogenase, C-4 To C-12 Straight Chain	ACADM	chest pain	malacards	2017-03-29	chest pain(S)
80	P11310	Acyl-CoA Dehydrogenase, C-4 To C-12 Straight Chain	ACADM	dizziness	malacards	2017-03-24	dizzness(S)
81	P49748	Acyl-CoA Dehydrogenase, Very Long Chain	ACADVL	chest pain	malacards	2017-03-29	chest pain(S)
82	Q9UKU0	Acyl-CoA Synthetase Long-Chain Family Member 6	ACSL6	chest pain	malacards	2017-03-29	chest pain(S)
83	Q53FZ2	Acyl-CoA Synthetase Medium-Chain Family Member 3	ACSM3	chest pain	malacards	2017-03-29	chest pain(S)
84	Q8WXI4	Acyl-CoA Thioesterase 11	ACOT11	thirst	malacards	2017-03-27	thirst(S)
85	O14672	ADAM Metallopeptidase Domain 10	ADAM10	dizziness	malacards	2017-03-24	dizzness(S)
86	P78536	ADAM Metallopeptidase Domain 17	ADAM17	dizziness	malacards	2017-03-24	dizzness(S)
87	Q9H013	ADAM Metallopeptidase Domain 19	ADAM19	dizziness	malacards	2017-03-24	dizzness(S)
88	Q9BZ11	ADAM Metallopeptidase Domain 33	ADAM33	chest pain	malacards	2017-03-29	chest pain(S)
89	Q9BZ11	ADAM Metallopeptidase Domain 33	ADAM33	shortness of breath	malacards	2017-03-20	shortness of breath(S)
90	P78325	ADAM Metallopeptidase Domain 8	ADAM8	shortness of breath	malacards	2017-03-20	shortness of breath(S)
91	Q9UHI8	ADAM Metallopeptidase With Thrombospondin Type 1 Motif 1	ADAMTS1	dizziness	malacards	2017-03-26	dizzness(S)
92	Q79LX8	ADAM Metallopeptidase With Thrombospondin Type 1 Motif 13	ADAMTS13	chest pain	malacards	2017-03-29	chest pain(S)
93	Q8TE60	ADAM Metallopeptidase With Thrombospondin Type 1 Motif 18	ADAMTS18	chest pain	malacards	2017-03-30	chest pain(S)
94	O95450	ADAM Metallopeptidase With Thrombospondin Type 1 Motif 2	ADAMTS2	dizziness	malacards	2017-03-24	dizzness(S)
95	Q8N6G6	ADAMTS Like 1	ADAMTSL1	chest pain	malacards	2017-03-30	chest pain(S)
96	Q6UY14	ADAMTS Like 4	ADAMTSL4	chest pain	malacards	2017-03-29	chest pain(S)
97	O75843	Adaptor Related Protein Complex 1 Gamma 2 Subunit	AP1G2	chest pain	malacards	2017-03-30	chest pain(S)
98	P56377	Adaptor Related Protein Complex 1 Sigma 2 Subunit	AP1S2	dizziness	malacards	2017-03-24	dizzness(S)
99	Q9Y6B7	Adaptor Related Protein Complex 4 Beta 1 Subunit	AP4B1	dizziness	malacards	2017-03-26	dizzness(S)
100	Q9UPM8	Adaptor Related Protein Complex 4 Epsilon 1 Subunit	AP4E1	chest pain	malacards	2017-03-29	chest pain(S)
101	Q9UPM8	Adaptor Related Protein Complex 4 Epsilon 1 Subunit	AP4E1	dizziness	malacards	2017-03-26	dizzness(S)
102	O00189	Adaptor Related Protein Complex 4 Mu 1 Subunit	AP4M1	chest pain	malacards	2017-03-29	chest pain(S)
103	O00189	Adaptor Related Protein Complex 4 Mu 1 Subunit	AP4M1	dizziness	malacards	2017-03-26	dizzness(S)
104	Q9Y587	Adaptor Related Protein Complex 4 Sigma 1 Subunit	AP4S1	dizziness	malacards	2017-03-26	dizzness(S)
105	P41586	ADCYAP Receptor Type I	ADCYAP1R1	chest pain	malacards	2017-03-29	chest pain(S)
106	P41586	ADCYAP Receptor Type I	ADCYAP1R1	dizziness	malacards	2017-03-24	dizzness(S)
107	Q76L82	Additional Sex Combs Like 1, Transcriptional Regulator	ASXL1	chest pain	malacards	2017-03-29	chest pain(S)
108	P35611	Adducin 1	ADD1	chest pain	malacards	2017-03-29	chest pain(S)
109	P35612	Adducin 2	ADD2	chest pain	malacards	2017-03-29	chest pain(S)
110	Q9UEY8	Adducin 3	ADD3	dizziness	malacards	2017-03-26	dizzness(S)
111	P29274	Adenosine A2a Receptor	ADORA2A	dizziness	malacards	2017-03-24	dizzness(S)
113	P00813	Adenosine Deaminase	ADA	chest pain	malacards	2017-03-29	chest pain(S)
114	P00813	Adenosine Deaminase	ADA	shortness of breath	malacards	2017-03-20	shortness of breath(S)
115	P00813	Adenosine Deaminase	ADA	dizziness	malacards	2017-03-24	dizzness(S)
116	Q96EY9	Adenosine Deaminase, TRNA Specific 3	ADAT3	dizziness	malacards	2017-03-24	dizzness(S)
117	P23109	Adenosine Monophosphate Deaminase 1	AMPD1	chest pain	malacards	2017-03-30	chest pain(S)
118	P23109	Adenosine Monophosphate Deaminase 1	AMPD1	dizziness	malacards	2017-03-26	dizzness(S)
119	O60503	Adenylate Cyclase 9	ADCY9	chest pain	malacards	2017-03-30	chest pain(S)
120	P18509	Adenylate Cyclase Activating Polypeptide 1	ADCYAP1	chest pain	malacards	2017-03-29	chest pain(S)
121	P18509	Adenylate Cyclase Activating Polypeptide 1	ADCYAP1	dizziness	malacards	2017-03-24	dizzness(S)
124	P00568	Adenylate Kinase 1	AK1	dizziness	malacards	2017-03-26	dizzness(S)
125	P30566	Adenylosuccinate Lyase	ADSL	dizziness	malacards	2017-03-26	dizzness(S)
126	Q9HAR2	Adhesion G Protein-Coupled Receptor L3	ADGRL3	dizziness	malacards	2017-03-24	dizzness(S)
127	H0Y8U6	Adhesion G Protein-Coupled Receptor V1	ADGRV1	dizziness	malacards	2017-03-24	dizzness(S)
128	Q15847	Adipogenesis Regulatory Factor	ADIRF	chest pain	malacards	2017-03-29	chest pain(S)
129	Q15847	Adipogenesis Regulatory Factor	ADIRF	thirst	malacards	2017-03-27	thirst(S)
130	Q96A54	Adiponectin Receptor 1	ADIPOR1	thirst	malacards	2017-03-27	thirst(S)
131	Q86V24	Adiponectin Receptor 2	ADIPOR2	thirst	malacards	2017-03-27	thirst(S)
132	Q15848	Adiponectin, C1Q And Collagen Domain Containing	ADIPOQ	chest pain	malacards	2017-03-29	chest pain(S)
133	Q15848	Adiponectin, C1Q And Collagen Domain Containing	ADIPOQ	dizziness	malacards	2017-03-26	dizzness(S)
134	Q15848	Adiponectin, C1Q And Collagen Domain Containing	ADIPOQ	insomnia	malacards	2017-03-27	insomnia(S)
135	Q15848	Adiponectin, C1Q And Collagen Domain Containing	ADIPOQ	thirst	malacards	2017-03-27	thirst(S)
136	Q969Q4	ADP Ribosylation Factor Like GTPase 11	ARL11	chest pain	malacards	2017-03-29	chest pain(S)
137	Q3SXY8	ADP Ribosylation Factor Like GTPase 13B	ARL13B	dizziness	malacards	2017-03-26	dizzness(S)
138	Q9H0F7	ADP Ribosylation Factor Like GTPase 6	ARL6	thirst	malacards	2017-03-27	thirst(S)
139	P35348	Adrenoceptor Alpha 1A	ADRA1A	dizziness	malacards	2017-03-24	dizzness(S)
140	P25100	Adrenoceptor Alpha 1D	ADRA1D	chest pain	malacards	2017-03-29	chest pain(S)
141	P08913	Adrenoceptor Alpha 2A	ADRA2A	chest pain	malacards	2017-03-29	chest pain(S)
142	P08913	Adrenoceptor Alpha 2A	ADRA2A	dizziness	malacards	2017-03-24	dizzness(S)
143	P18089	Adrenoceptor Alpha 2B	ADRA2B	chest pain	malacards	2017-03-29	chest pain(S)
144	P18089	Adrenoceptor Alpha 2B	ADRA2B	thirst	malacards	2017-03-27	thirst(S)
145	P18825	Adrenoceptor Alpha 2C	ADRA2C	chest pain	malacards	2017-03-29	chest pain(S)
146	P18825	Adrenoceptor Alpha 2C	ADRA2C	dizziness	malacards	2017-03-24	dizzness(S)
147	P08588	Adrenoceptor Beta 1	ADRB1	chest pain	malacards	2017-03-29	chest pain(S)
148	P08588	Adrenoceptor Beta 1	ADRB1	thirst	malacards	2017-03-27	thirst(S)
149	P07550	Adrenoceptor Beta 2	ADRB2	chest pain	malacards	2017-03-29	chest pain(S)
150	P07550	Adrenoceptor Beta 2	ADRB2	shortness of breath	malacards	2017-03-20	shortness of breath(S)
151	P07550	Adrenoceptor Beta 2	ADRB2	palpitations	malacards	2017-03-24	palpitations(S)
152	P07550	Adrenoceptor Beta 2	ADRB2	thirst	malacards	2017-03-27	thirst(S)
153	P13945	Adrenoceptor Beta 3	ADRB3	chest pain	malacards	2017-03-29	chest pain(S)
154	P13945	Adrenoceptor Beta 3	ADRB3	thirst	malacards	2017-03-27	thirst(S)
155	P35318	Adrenomedullin	ADM	chest pain	malacards	2017-03-29	chest pain(S)
156	P35318	Adrenomedullin	ADM	shortness of breath	malacards	2017-03-20	shortness of breath(S)
157	P35318	Adrenomedullin	ADM	dizziness	malacards	2017-03-24	dizzness(S)
159	Q15109	Advanced Glycosylation End-Product Specific Receptor	AGER	chest pain	malacards	2017-03-29	chest pain(S)
160	Q15109	Advanced Glycosylation End-Product Specific Receptor	AGER	dizziness	malacards	2017-03-24	dizzness(S)
161	P51825	AF4/FMR2 Family Member 1	AFF1	chest pain	malacards	2017-03-29	chest pain(S)
162	P51816	AF4/FMR2 Family Member 2	AFF2	chest pain	malacards	2017-03-30	chest pain(S)
163	Q9UHB7	AF4/FMR2 Family Member 4	AFF4	chest pain	malacards	2017-03-30	chest pain(S)
164	P55196	Afadin, Adherens Junction Formation Factor	AFDN	chest pain	malacards	2017-03-29	chest pain(S)
165	Q9Y4W6	AFG3 Like Matrix AAA Peptidase Subunit 2	AFG3L2	chest pain	malacards	2017-03-30	chest pain(S)
166	O00253	Agouti Related Neuropeptide	AGRP	thirst	malacards	2017-03-27	thirst(S)
167	P42127	Agouti Signaling Protein	ASIP	thirst	malacards	2017-03-27	thirst(S)
168	O00468	Agrin	AGRN	dizziness	malacards	2017-03-24	dizzness(S)
172	O43572	A-Kinase Anchoring Protein 10	AKAP10	chest pain	malacards	2017-03-30	chest pain(S)
173	Q02952	A-Kinase Anchoring Protein 12	AKAP12	dizziness	malacards	2017-03-24	dizzness(S)
174	Q02040	A-Kinase Anchoring Protein 17A	AKAP17A	dizziness	malacards	2017-03-24	dizzness(S)
175	P31749	AKT Serine/Threonine Kinase 1	AKT1	chest pain	malacards	2017-03-29	chest pain(S)
176	P31749	AKT Serine/Threonine Kinase 1	AKT1	dizziness	malacards	2017-03-24	dizzness(S)
177	Q9Y243	AKT Serine/Threonine Kinase 3	AKT3	chest pain	malacards	2017-03-29	chest pain(S)
178	Q9Y243	AKT Serine/Threonine Kinase 3	AKT3	dizziness	malacards	2017-03-24	dizzness(S)
179	Q9NRG9	Aladin WD Repeat Nucleoporin	AAAS	chest pain	malacards	2017-03-29	chest pain(S)
180	Q9NRG9	Aladin WD Repeat Nucleoporin	AAAS	dizziness	malacards	2017-03-26	dizzness(S)
181	P21549	Alanine-Glyoxylate Aminotransferase	AGXT	chest pain	malacards	2017-03-29	chest pain(S)
182	P15144	Alanyl Aminopeptidase, Membrane	ANPEP	chest pain	malacards	2017-03-29	chest pain(S)
183	P49588	Alanyl-TRNA Synthetase	AARS	dizziness	malacards	2017-03-24	dizzness(S)
184	P02768	Albumin	ALB	chest pain	malacards	2017-03-29	chest pain(S)
185	P02768	Albumin	ALB	shortness of breath	malacards	2017-03-20	shortness of breath(S)
186	P02768	Albumin	ALB	palpitations	malacards	2017-03-24	palpitations(S)
187	P02768	Albumin	ALB	dizziness	malacards	2017-03-24	dizzness(S)
188	P02768	Albumin	ALB	insomnia	malacards	2017-03-27	insomnia(S)
189	P02768	Albumin	ALB	thirst	malacards	2017-03-27	thirst(S)
190	P00325	Alcohol Dehydrogenase 1B (Class I), Beta Polypeptide	ADH1B	chest pain	malacards	2017-03-29	chest pain(S)
191	P00325	Alcohol Dehydrogenase 1B (Class I), Beta Polypeptide	ADH1B	dizziness	malacards	2017-03-24	dizzness(S)
192	P00326	Alcohol Dehydrogenase 1C (Class I), Gamma Polypeptide	ADH1C	dizziness	malacards	2017-03-24	dizzness(S)
193	P00352	Aldehyde Dehydrogenase 1 Family Member A1	ALDH1A1	dizziness	malacards	2017-03-24	dizzness(S)
194	P05091	Aldehyde Dehydrogenase 2 Family (Mitochondrial)	ALDH2	chest pain	malacards	2017-03-29	chest pain(S)
195	P05091	Aldehyde Dehydrogenase 2 Family (Mitochondrial)	ALDH2	dizziness	malacards	2017-03-24	dizzness(S)
196	P51648	Aldehyde Dehydrogenase 3 Family Member A2	ALDH3A2	dizziness	malacards	2017-03-26	dizzness(S)
197	P49419	Aldehyde Dehydrogenase 7 Family Member A1	ALDH7A1	dizziness	malacards	2017-03-26	dizzness(S)
198	P15121	Aldo-Keto Reductase Family 1 Member B	AKR1B1	chest pain	malacards	2017-03-30	chest pain(S)
199	P42330	Aldo-Keto Reductase Family 1 Member C3	AKR1C3	chest pain	malacards	2017-03-30	chest pain(S)
201	P05186	Alkaline Phosphatase, Liver/Bone/Kidney	ALPL	chest pain	malacards	2017-03-29	chest pain(S)
202	P55008	Allograft Inflammatory Factor 1	AIF1	chest pain	malacards	2017-03-29	chest pain(S)
203	P55008	Allograft Inflammatory Factor 1	AIF1	dizziness	malacards	2017-03-24	dizzness(S)
204	Q8TCU4	ALMS1, Centrosome And Basal Body Associated Protein	ALMS1	thirst	malacards	2017-03-27	thirst(S)
205	Q9NZD4	Alpha Hemoglobin Stabilizing Protein	AHSP	chest pain	malacards	2017-03-29	chest pain(S)
206	Q9NZD4	Alpha Hemoglobin Stabilizing Protein	AHSP	thirst	malacards	2017-03-27	thirst(S)
207	P49638	Alpha Tocopherol Transfer Protein	TTPA	dizziness	malacards	2017-03-24	dizzness(S)
208	P01023	Alpha-2-Macroglobulin	A2M	dizziness	malacards	2017-03-24	dizzness(S)
210	Q9UHK6	Alpha-Methylacyl-CoA Racemase	AMACR	chest pain	malacards	2017-03-29	chest pain(S)
211	Q9UHK6	Alpha-Methylacyl-CoA Racemase	AMACR	dizziness	malacards	2017-03-26	dizzness(S)
212	Q96Q42	ALS2, Alsin Rho Guanine Nucleotide Exchange Factor	ALS2	dizziness	malacards	2017-03-24	dizzness(S)
213	O95076	ALX Homeobox 3	ALX3	dizziness	malacards	2017-03-24	dizzness(S)
214		Alzheimer Disease 5	AD5	dizziness	malacards	2017-03-24	dizzness(S)
215		Alzheimer Disease 6	AD6	dizziness	malacards	2017-03-24	dizzness(S)
216		Alzheimer Disease 8	AD8	dizziness	malacards	2017-03-24	dizzness(S)
217		Alzheimer Disease 9	AD9	dizziness	malacards	2017-03-24	dizzness(S)
218		Alzheimer Disease-10	AD10	dizziness	malacards	2017-03-24	dizzness(S)
219	Q99217	Amelogenin, X-Linked	AMELX	dizziness	malacards	2017-03-26	dizzness(S)
220	Q99218	Amelogenin, Y-Linked	AMELY	dizziness	malacards	2017-03-26	dizzness(S)
221	P19801	Amine Oxidase, Copper Containing 1	AOC1	chest pain	malacards	2017-03-29	chest pain(S)
222	P19801	Amine Oxidase, Copper Containing 1	AOC1	dizziness	malacards	2017-03-24	dizzness(S)
223	Q03154	Aminoacylase 1	ACY1	dizziness	malacards	2017-03-26	dizzness(S)
224	P13716	Aminolevulinate Dehydratase	ALAD	chest pain	malacards	2017-03-29	chest pain(S)
225	P13716	Aminolevulinate Dehydratase	ALAD	dizziness	malacards	2017-03-24	dizzness(S)
226	P13716	Aminolevulinate Dehydratase	ALAD	insomnia	malacards	2017-03-27	insomnia(S)
227	P49418	Amphiphysin	AMPH	chest pain	malacards	2017-03-29	chest pain(S)
228	P15514	Amphiregulin	AREG	shortness of breath	malacards	2017-03-20	shortness of breath(S)
230	P51693	Amyloid Beta Precursor Like Protein 1	APLP1	dizziness	malacards	2017-03-24	dizzness(S)
231	Q06481	Amyloid Beta Precursor Like Protein 2	APLP2	dizziness	malacards	2017-03-24	dizzness(S)
232	P05067	Amyloid Beta Precursor Protein	APP	chest pain	malacards	2017-03-29	chest pain(S)
233	P05067	Amyloid Beta Precursor Protein	APP	dizziness	malacards	2017-03-24	dizzness(S)
234	Q02410	Amyloid Beta Precursor Protein Binding Family A Member 1	APBA1	dizziness	malacards	2017-03-24	dizzness(S)
235	Q99767	Amyloid Beta Precursor Protein Binding Family A Member 2	APBA2	dizziness	malacards	2017-03-24	dizzness(S)
236	O96018	Amyloid Beta Precursor Protein Binding Family A Member 3	APBA3	dizziness	malacards	2017-03-24	dizzness(S)
237	O00213	Amyloid Beta Precursor Protein Binding Family B Member 1	APBB1	dizziness	malacards	2017-03-24	dizzness(S)
238	Q92870	Amyloid Beta Precursor Protein Binding Family B Member 2	APBB2	dizziness	malacards	2017-03-24	dizzness(S)
239	O95704	Amyloid Beta Precursor Protein Binding Family B Member 3	APBB3	dizziness	malacards	2017-03-24	dizzness(S)
240		AMYOTROPHIC LATERAL SCLEROSIS 10 WITH OR WITHOUT FRONTOTEMPORAL DEMENTIA	ALS10	insomnia	OMIM	2016-11-26	insomnia(D)
241	Q9UM73	Anaplastic Lymphoma Receptor Tyrosine Kinase	ALK	chest pain	malacards	2017-03-29	chest pain(S)
242	Q9UM73	Anaplastic Lymphoma Receptor Tyrosine Kinase	ALK	dizziness	malacards	2017-03-24	dizzness(S)
243	P10275	Androgen Receptor	AR	chest pain	malacards	2017-03-29	chest pain(S)
244	P10275	Androgen Receptor	AR	dizziness	malacards	2017-03-24	dizzness(S)
245		Aneurysm, Intracranial Berry 1	ANIB1	chest pain	malacards	2017-03-30	chest pain(S)
246		Aneurysm, Intracranial Berry 2	ANIB2	chest pain	malacards	2017-03-30	chest pain(S)
247		Aneurysm, Intracranial Berry 3	ANIB3	chest pain	malacards	2017-03-30	chest pain(S)
248		Aneurysm, Intracranial Berry 4	ANIB4	chest pain	malacards	2017-03-30	chest pain(S)
249	P03950	Angiogenin	ANG	dizziness	malacards	2017-03-24	dizzness(S)
250	Q15389	Angiopoietin 1	ANGPT1	chest pain	malacards	2017-03-29	chest pain(S)
251	O15123	Angiopoietin 2	ANGPT2	chest pain	malacards	2017-03-29	chest pain(S)
252	O15123	Angiopoietin 2	ANGPT2	dizziness	malacards	2017-03-26	dizzness(S)
253	Q9Y5C1	Angiopoietin Like 3	ANGPTL3	chest pain	malacards	2017-03-30	chest pain(S)
254	Q9BY76	Angiopoietin Like 4	ANGPTL4	thirst	malacards	2017-03-27	thirst(S)
255	Q8NI99	Angiopoietin Like 6	ANGPTL6	thirst	malacards	2017-03-27	thirst(S)
256	P12821	Angiotensin I Converting Enzyme	ACE	chest pain	malacards	2017-03-14	chest pain(S)
257	P12821	Angiotensin I Converting Enzyme	ACE	dizziness	malacards	2017-03-24	dizzness(S)
258	P12821	Angiotensin I Converting Enzyme	ACE	insomnia	malacards	2017-03-27	insomnia(S)
259	Q9BYF1	Angiotensin I Converting Enzyme 2	ACE2	chest pain	malacards	2017-03-29	chest pain(S)
260	P30556	Angiotensin II Receptor Type 1	AGTR1	chest pain	malacards	2017-03-29	chest pain(S)
261	P30556	Angiotensin II Receptor Type 1	AGTR1	dizziness	malacards	2017-03-24	dizzness(S)
262	P50052	Angiotensin II Receptor Type 2	AGTR2	chest pain	malacards	2017-03-29	chest pain(S)
263	P50052	Angiotensin II Receptor Type 2	AGTR2	dizziness	malacards	2017-03-24	dizzness(S)
265	P00797	Angiotensinogen	AGT	chest pain	malacards	2017-03-29	chest pain(S)
266		ANKH Inorganic Pyrophosphate Transport Regulator	ANKH	dizziness	malacards	2017-03-26	dizzness(S)
267	Q01484	Ankyrin 2	ANK2	chest pain	malacards	2017-03-29	chest pain(S)
268	Q12955	Ankyrin 3	ANK3	dizziness	malacards	2017-03-26	dizzness(S)
269	Q12955	Ankyrin 3	ANK3	insomnia	malacards	2017-03-27	insomnia(S)
270	Q12955	Ankyrin 3, Node Of Ranvier (Ankyrin G)	ANK3	sleep disorder	malacards	2016-11-26	insomnia(D)
271	Q7Z6G8	Ankyrin Repeat And Sterile Alpha Motif Domain Containing 1B	ANKS1B	chest pain	malacards	2017-03-30	chest pain(S)
272	Q15327	Ankyrin Repeat Domain 1	ANKRD1	chest pain	malacards	2017-03-29	chest pain(S)
273	O75179	Ankyrin Repeat Domain 17	ANKRD17	dizziness	malacards	2017-03-26	dizzness(S)
274	Q5TYW2	Ankyrin Repeat Domain 20 Family Member A1	ANKRD20A1	chest pain	malacards	2017-03-29	chest pain(S)
278	P08758	Annexin A5	ANXA5	chest pain	malacards	2017-03-29	chest pain(S)
279	P08758	Annexin A5	ANXA5	dizziness	malacards	2017-03-24	dizzness(S)
280	Q9BYT9	Anoctamin 3	ANO3	dizziness	malacards	2017-03-24	dizzness(S)
282	Q9H6X2	Anthrax Toxin Receptor 1	ANTXR1	shortness of breath	malacards	2017-03-20	shortness of breath(S)
283	P58335	Anthrax Toxin Receptor 2	ANTXR2	shortness of breath	malacards	2017-03-20	shortness of breath(S)
284	O00244	Antioxidant 1 Copper Chaperone	ATOX1	dizziness	malacards	2017-03-24	dizzness(S)
285		Aortic Aneurysm, Familial Thoracic 1	AAT1	chest pain	malacards	2017-03-29	chest pain(S)
286		APC, WNT Signaling Pathway Regulator	APC	chest pain	malacards	2017-03-29	chest pain(S)
287		APC, WNT Signaling Pathway Regulator	APC	dizziness	malacards	2017-03-26	dizzness(S)
288	Q9ULZ1	Apelin	APLN	thirst	malacards	2017-03-27	thirst(S)
289	Q96BI3	Aph-1 Homolog A, Gamma-Secretase Subunit	APH1A	dizziness	malacards	2017-03-24	dizzness(S)
290	Q8WW43	Aph-1 Homolog B, Gamma-Secretase Subunit	APH1B	dizziness	malacards	2017-03-24	dizzness(S)
291	P02647	Apolipoprotein A1	APOA1	chest pain	malacards	2017-03-29	chest pain(S)
292	P02647	Apolipoprotein A1	APOA1	dizziness	malacards	2017-03-24	dizzness(S)
293	P02647	Apolipoprotein A1	APOA1	thirst	malacards	2017-03-27	thirst(S)
294	P02652	Apolipoprotein A2	APOA2	chest pain	malacards	2017-03-29	chest pain(S)
295	P06727	Apolipoprotein A4	APOA4	thirst	malacards	2017-03-27	thirst(S)
296	Q6Q788	Apolipoprotein A5	APOA5	chest pain	malacards	2017-03-29	chest pain(S)
297	Q6Q788	Apolipoprotein A5	APOA5	thirst	malacards	2017-03-27	thirst(S)
298	P04114	Apolipoprotein B	APOB	chest pain	malacards	2017-03-29	chest pain(S)
299	P04114	Apolipoprotein B	APOB	dizziness	malacards	2017-03-24	dizzness(S)
300	P04114	Apolipoprotein B	APOB	thirst	malacards	2017-03-27	thirst(S)
301	P02655	Apolipoprotein C2	APOC2	chest pain	malacards	2017-03-30	chest pain(S)
302	P02656	Apolipoprotein C3	APOC3	chest pain	malacards	2017-03-29	chest pain(S)
303	P02656	Apolipoprotein C3	APOC3	thirst	malacards	2017-03-27	thirst(S)
304	P02649	Apolipoprotein E	APOE	chest pain	malacards	2017-03-29	chest pain(S)
305	P02649	Apolipoprotein E	APOE	dizziness	malacards	2017-03-24	dizzness(S)
306	P02649	Apolipoprotein E	APOE	insomnia	malacards	2017-03-27	insomnia(S)
307	P02649	Apolipoprotein E	APOE	thirst	malacards	2017-03-27	thirst(S)
309	P02749	Apolipoprotein H	APOH	chest pain	malacards	2017-03-29	chest pain(S)
310	P02749	Apolipoprotein H	APOH	dizziness	malacards	2017-03-24	dizzness(S)
311	P02749	Apolipoprotein H	APOH	insomnia	malacards	2017-03-27	insomnia(S)
315	Q9NY61	Apoptosis Antagonizing Transcription Factor	AATF	dizziness	malacards	2017-03-24	dizzness(S)
316	Q6ZMQ8	Apoptosis Associated Tyrosine Kinase	AATK	dizziness	malacards	2017-03-24	dizzness(S)
317	O95831	Apoptosis Inducing Factor, Mitochondria Associated 1	AIFM1	dizziness	malacards	2017-03-24	dizzness(S)
318	Q7Z2E3	Aprataxin	APTX	dizziness	malacards	2017-03-24	dizzness(S)
319	P27695	Apurinic/Apyrimidinic Endodeoxyribonuclease 1	APEX1	dizziness	malacards	2017-03-24	dizzness(S)
320	P29972	Aquaporin 1 (Colton Blood Group)	AQP1	chest pain	malacards	2017-03-29	chest pain(S)
321	P29972	Aquaporin 1 (Colton Blood Group)	AQP1	dizziness	malacards	2017-03-24	dizzness(S)
322	P41181	Aquaporin 2	AQP2	chest pain	malacards	2017-03-30	chest pain(S)
323	P41181	Aquaporin 2	AQP2	dizziness	malacards	2017-03-24	dizzness(S)
324	Q92482	Aquaporin 3 (Gill Blood Group)	AQP3	dizziness	malacards	2017-03-24	dizzness(S)
325	P55087	Aquaporin 4	AQP4	chest pain	malacards	2017-03-29	chest pain(S)
326	P55087	Aquaporin 4	AQP4	dizziness	malacards	2017-03-24	dizzness(S)
327	P55087	Aquaporin 4	AQP4	insomnia	malacards	2017-03-27	insomnia(S)
328	P55064	Aquaporin 5	AQP5	dizziness	malacards	2017-03-24	dizzness(S)
329	O14520	Aquaporin 7	AQP7	dizziness	malacards	2017-03-24	dizzness(S)
330	O14520	Aquaporin 7	AQP7	thirst	malacards	2017-03-27	thirst(S)
331	O43315	Aquaporin 9	AQP9	chest pain	malacards	2017-03-30	chest pain(S)
332	P09917	Arachidonate 5-Lipoxygenase	ALOX5	chest pain	malacards	2017-03-30	chest pain(S)
333	P09917	Arachidonate 5-Lipoxygenase	ALOX5	shortness of breath	malacards	2017-03-20	shortness of breath(S)
334	P09917	Arachidonate 5-Lipoxygenase	ALOX5	dizziness	malacards	2017-03-26	dizzness(S)
335	P20292	Arachidonate 5-Lipoxygenase Activating Protein	ALOX5AP	chest pain	malacards	2017-03-29	chest pain(S)
336	P20292	Arachidonate 5-Lipoxygenase Activating Protein	ALOX5AP	shortness of breath	malacards	2017-03-20	shortness of breath(S)
337	P20292	Arachidonate 5-Lipoxygenase Activating Protein	ALOX5AP	dizziness	malacards	2017-03-24	dizzness(S)
338	Q9GZS4	Aralkylamine N-Acetyltransferase	AANAT	sleep disorder	malacards	2016-11-26	insomnia(D)
339	P05089	Arginase 1	ARG1	chest pain	malacards	2017-03-30	chest pain(S)
340	P01185	Arginine Vasopressin	AVP	chest pain	malacards	2017-03-29	chest pain(S)
341	P01185	Arginine Vasopressin	AVP	dizziness	malacards	2017-03-24	dizzness(S)
342	P30518	Arginine Vasopressin Receptor 2	AVPR2	dizziness	malacards	2017-03-26	dizzness(S)
343	Q9P2R6	Arginine-Glutamic Acid Dipeptide Repeats	RERE	chest pain	malacards	2017-03-30	chest pain(S)
344	Q9P2R6	Arginine-Glutamic Acid Dipeptide Repeats	RERE	dizziness	malacards	2017-03-24	dizzness(S)
345	P00966	Argininosuccinate Synthase 1	ASS1	chest pain	malacards	2017-03-30	chest pain(S)
346	P00966	Argininosuccinate Synthase 1	ASS1	dizziness	malacards	2017-03-26	dizzness(S)
347	Q9H4A4	Arginyl Aminopeptidase	RNPEP	dizziness	malacards	2017-03-24	dizzness(S)
348	P54136	Arginyl-TRNA Synthetase	RARS	chest pain	malacards	2017-03-29	chest pain(S)
349	P54136	Arginyl-TRNA Synthetase	RARS	dizziness	malacards	2017-03-26	dizzness(S)
350	Q9UKV8	Argonaute 2, RISC Catalytic Component	AGO2	chest pain	malacards	2017-03-29	chest pain(S)
351	Q9Y4X5	Ariadne RBR E3 Ubiquitin Protein Ligase 1	ARIH1	dizziness	malacards	2017-03-26	dizzness(S)
352	Q9Y4X5	Ariadne RBR E3 Ubiquitin Protein Ligase 1	ARIH1	insomnia	malacards	2017-03-27	insomnia(S)
353	Q9Y4X5	Ariadne RBR E3 Ubiquitin Protein Ligase 1	ARIH1	sleep disorder	malacards	2016-11-26	insomnia(D)
354	Q96QS3	Aristaless Related Homeobox	ARX	dizziness	malacards	2017-03-26	dizzness(S)
356		AROMATIC L-AMINO ACID DECARBOXYLASE DEFICIENCY		insomnia	OMIM	2016-11-26	insomnia(D)
357	P61160	ARP2 Actin Related Protein 2 Homolog	ACTR2	chest pain	malacards	2017-03-29	chest pain(S)
358	P61158	ARP3 Actin Related Protein 3 Homolog	ACTR3	chest pain	malacards	2017-03-29	chest pain(S)
359	P32121	Arrestin Beta 2	ARRB2	dizziness	malacards	2017-03-24	dizzness(S)
360	Q5T4W7	Artemin	ARTN	chest pain	malacards	2017-03-29	chest pain(S)
361	Q5T4W7	Artemin	ARTN	dizziness	malacards	2017-03-24	dizzness(S)
362	Q9NZN9	Aryl Hydrocarbon Receptor Interacting Protein Like 1	AIPL1	chest pain	malacards	2017-03-30	chest pain(S)
364	P22760	Arylacetamide Deacetylase	AADAC	dizziness	malacards	2017-03-24	dizzness(S)
365	P15289	Arylsulfatase A	ARSA	dizziness	malacards	2017-03-24	dizzness(S)
366	P08243	Asparagine Synthetase (Glutamine-Hydrolyzing)	ASNS	chest pain	malacards	2017-03-30	chest pain(S)
367		Asphixiating Thoracic Dystrophy (Chondroectodermal Dysplasia-Like Syndrome)	ATD	dizziness	malacards	2017-03-26	dizzness(S)
368	Q9BXN1	Asporin	ASPN	chest pain	malacards	2017-03-30	chest pain(S)
370	P54253	Ataxin 1	ATXN1	chest pain	malacards	2017-03-30	chest pain(S)
371	P54253	Ataxin 1	ATXN1	dizziness	malacards	2017-03-24	dizzness(S)
372	Q9UBB4	Ataxin 10	ATXN10	chest pain	malacards	2017-03-30	chest pain(S)
373	Q9UBB4	Ataxin 10	ATXN10	dizziness	malacards	2017-03-26	dizzness(S)
374	Q99700	Ataxin 2	ATXN2	chest pain	malacards	2017-03-30	chest pain(S)
375	Q99700	Ataxin 2	ATXN2	dizziness	malacards	2017-03-24	dizzness(S)
376	Q99700	Ataxin 2	ATXN2	thirst	malacards	2017-03-27	thirst(S)
377	P54252	Ataxin 3	ATXN3	chest pain	malacards	2017-03-30	chest pain(S)
378	P54252	Ataxin 3	ATXN3	dizziness	malacards	2017-03-24	dizzness(S)
379	P54252	Ataxin 3	ATXN3	insomnia	malacards	2017-03-27	insomnia(S)
380	O15265	Ataxin 7	ATXN7	chest pain	malacards	2017-03-30	chest pain(S)
381	O15265	Ataxin 7	ATXN7	dizziness	malacards	2017-03-26	dizzness(S)
383	Q86WG3	ATCAY, Caytaxin	ATCAY	dizziness	malacards	2017-03-26	dizzness(S)
384	Q5TGY3	AT-Hook DNA Binding Motif Containing 1	AHDC1	dizziness	malacards	2017-03-26	dizzness(S)
385	Q5TGY3	AT-Hook DNA Binding Motif Containing 1	AHDC1	insomnia	malacards	2017-03-27	insomnia(S)
386	Q8WXF7	Atlastin GTPase 1	ATL1	dizziness	malacards	2017-03-26	dizzness(S)
387	Q6DD88	Atlastin GTPase 3	ATL3	dizziness	malacards	2017-03-26	dizzness(S)
388	Q13315	ATM Serine/Threonine Kinase	ATM	chest pain	malacards	2017-03-29	chest pain(S)
389	Q13315	ATM Serine/Threonine Kinase	ATM	dizziness	malacards	2017-03-24	dizzness(S)
390	O95477	ATP Binding Cassette Subfamily A Member 1	ABCA1	chest pain	malacards	2017-03-29	chest pain(S)
391	O95477	ATP Binding Cassette Subfamily A Member 1	ABCA1	dizziness	malacards	2017-03-24	dizzness(S)
392	Q9BZC7	ATP Binding Cassette Subfamily A Member 2	ABCA2	dizziness	malacards	2017-03-26	dizzness(S)
393	Q8IZY2	ATP Binding Cassette Subfamily A Member 7	ABCA7	dizziness	malacards	2017-03-24	dizzness(S)
394	P08183	ATP Binding Cassette Subfamily B Member 1	ABCB1	chest pain	malacards	2017-03-29	chest pain(S)
395	P08183	ATP Binding Cassette Subfamily B Member 1	ABCB1	dizziness	malacards	2017-03-24	dizzness(S)
396	P21439	ATP Binding Cassette Subfamily B Member 4	ABCB4	chest pain	malacards	2017-03-29	chest pain(S)
397	Q9NP58	ATP Binding Cassette Subfamily B Member 6 (Langereis Blood Group)	ABCB6	chest pain	malacards	2017-03-29	chest pain(S)
398	Q9NP78	ATP Binding Cassette Subfamily B Member 9	ABCB9	chest pain	malacards	2017-03-29	chest pain(S)
399	P33527	ATP Binding Cassette Subfamily C Member 1	ABCC1	chest pain	malacards	2017-03-30	chest pain(S)
400	O15440	ATP Binding Cassette Subfamily C Member 5	ABCC5	chest pain	malacards	2017-03-30	chest pain(S)
401	O95255	ATP Binding Cassette Subfamily C Member 6	ABCC6	chest pain	malacards	2017-03-29	chest pain(S)
402	Q09428	ATP Binding Cassette Subfamily C Member 8	ABCC8	palpitations	malacards	2017-03-24	palpitations(S)
403	Q09428	ATP Binding Cassette Subfamily C Member 8	ABCC8	insomnia	malacards	2017-03-27	insomnia(S)
404	Q09428	ATP Binding Cassette Subfamily C Member 8	ABCC8	thirst	malacards	2017-03-27	thirst(S)
405	O60706	ATP Binding Cassette Subfamily C Member 9	ABCC9	chest pain	malacards	2017-03-29	chest pain(S)
406	Q9NUQ8	ATP Binding Cassette Subfamily F Member 3	ABCF3	dizziness	malacards	2017-03-26	dizzness(S)
407	Q9UNQ0	ATP Binding Cassette Subfamily G Member 2 (Junior Blood Group)	ABCG2	chest pain	malacards	2017-03-29	chest pain(S)
408	Q9UNQ0	ATP Binding Cassette Subfamily G Member 2 (Junior Blood Group)	ABCG2	dizziness	malacards	2017-03-24	dizzness(S)
409	Q9H222	ATP Binding Cassette Subfamily G Member 5	ABCG5	chest pain	malacards	2017-03-30	chest pain(S)
410	Q9H221	ATP Binding Cassette Subfamily G Member 8	ABCG8	chest pain	malacards	2017-03-30	chest pain(S)
411	Q9NQ11	ATPase 13A2	ATP13A2	dizziness	malacards	2017-03-24	dizzness(S)
412	Q04656	ATPase Copper Transporting Alpha	ATP7A	dizziness	malacards	2017-03-24	dizzness(S)
413	P35670	ATPase Copper Transporting Beta	ATP7B	dizziness	malacards	2017-03-24	dizzness(S)
414	Q9HBG4	ATPase H+ Transporting V0 Subunit A4	ATP6V0A4	dizziness	malacards	2017-03-24	dizzness(S)
415	P15313	ATPase H+ Transporting V1 Subunit B1	ATP6V1B1	dizziness	malacards	2017-03-24	dizzness(S)
416	P20648	ATPase H+/K+ Transporting Alpha Subunit	ATP4A	chest pain	malacards	2017-03-29	chest pain(S)
417	P20648	ATPase H+/K+ Transporting Alpha Subunit	ATP4A	dizziness	malacards	2017-03-26	dizzness(S)
418	P54707	ATPase H+/K+ Transporting Non-Gastric Alpha2 Subunit	ATP12A	chest pain	malacards	2017-03-29	chest pain(S)
419	P54707	ATPase H+/K+ Transporting Non-Gastric Alpha2 Subunit	ATP12A	dizziness	malacards	2017-03-26	dizzness(S)
420	Q9UN42	ATPase Na+/K+ Transporting Family Member Beta 4	ATP1B4	palpitations	malacards	2017-03-24	palpitations(S)
421	P05023	ATPase Na+/K+ Transporting Subunit Alpha 1	ATP1A1	palpitations	malacards	2017-03-24	palpitations(S)
422	P50993	ATPase Na+/K+ Transporting Subunit Alpha 2	ATP1A2	palpitations	malacards	2017-03-24	palpitations(S)
423	P50993	ATPase Na+/K+ Transporting Subunit Alpha 2	ATP1A2	dizziness	malacards	2017-03-24	dizzness(S)
424	P13637	ATPase Na+/K+ Transporting Subunit Alpha 3	ATP1A3	dizziness	malacards	2017-03-24	dizzness(S)
425	P05026	ATPase Na+/K+ Transporting Subunit Beta 1	ATP1B1	palpitations	malacards	2017-03-24	palpitations(S)
426	P14415	ATPase Na+/K+ Transporting Subunit Beta 2	ATP1B2	palpitations	malacards	2017-03-24	palpitations(S)
427	Q9NTI2	ATPase Phospholipid Transporting 8A2	ATP8A2	dizziness	malacards	2017-03-24	dizzness(S)
428	Q16720	ATPase Plasma Membrane Ca2+ Transporting 3	ATP2B3	dizziness	malacards	2017-03-26	dizzness(S)
429	P23634	ATPase Plasma Membrane Ca2+ Transporting 4	ATP2B4	chest pain	malacards	2017-03-30	chest pain(S)
430	P16615	ATPase Sarcoplasmic/Endoplasmic Reticulum Ca2+ Transporting 2	ATP2A2	chest pain	malacards	2017-03-29	chest pain(S)
434	Q13535	ATR Serine/Threonine Kinase	ATR	dizziness	malacards	2017-03-24	dizzness(S)
435		Atrial Fibrillation, Familial 1	ATFB1	chest pain	malacards	2017-03-30	chest pain(S)
438	Q8IVW6	AT-Rich Interaction Domain 3B	ARID3B	dizziness	malacards	2017-03-24	dizzness(S)
439	Q14865	AT-Rich Interaction Domain 5B	ARID5B	chest pain	malacards	2017-03-30	chest pain(S)
440	P54259	Atrophin 1	ATN1	chest pain	malacards	2017-03-30	chest pain(S)
441	P54259	Atrophin 1	ATN1	dizziness	malacards	2017-03-24	dizzness(S)
442	P46100	ATRX, Chromatin Remodeler	ATRX	chest pain	malacards	2017-03-29	chest pain(S)
443	P46100	ATRX, Chromatin Remodeler	ATRX	dizziness	malacards	2017-03-24	dizzness(S)
444		Attention Deficit-Hyperactivity Disorder, Susceptibility To, 1	ADHD1	dizziness	malacards	2017-03-24	dizzness(S)
446		Attention Deficit-Hyperactivity Disorder, Susceptibility To, 2	ADHD2	dizziness	malacards	2017-03-24	dizzness(S)
449		Attention Deficit-Hyperactivity Disorder, Susceptibility To, 4	ADHD4	dizziness	malacards	2017-03-24	dizzness(S)
451	O75882	Attractin	ATRN	thirst	malacards	2017-03-27	thirst(S)
452	P0DMR3	ATXN8 Opposite Strand (Non-Protein Coding)	ATXN8OS	chest pain	malacards	2017-03-30	chest pain(S)
453	P0DMR3	ATXN8 Opposite Strand (Non-Protein Coding)	ATXN8OS	dizziness	malacards	2017-03-24	dizzness(S)
454	Q16570	Atypical Chemokine Receptor 1 (Duffy Blood Group)	ACKR1	chest pain	malacards	2017-03-30	chest pain(S)
455	Q16570	Atypical Chemokine Receptor 1 (Duffy Blood Group)	ACKR1	dizziness	malacards	2017-03-24	dizzness(S)
456	Q13825	AU RNA Binding Methylglutaconyl-CoA Hydratase	AUH	chest pain	malacards	2017-03-29	chest pain(S)
457	O14965	Aurora Kinase A	AURKA	dizziness	malacards	2017-03-24	dizzness(S)
458	Q8WXX7	Autism Susceptibility Candidate 2	AUTS2	chest pain	malacards	2017-03-30	chest pain(S)
460	Q9Y2T1	Axin 2	AXIN2	dizziness	malacards	2017-03-24	dizzness(S)
461	P30530	AXL Receptor Tyrosine Kinase	AXL	chest pain	malacards	2017-03-29	chest pain(S)
462		BACE1 Antisense RNA	BACE1-AS	dizziness	malacards	2017-03-24	dizzness(S)
463	P17213	Bactericidal/Permeability-Increasing Protein	BPI	chest pain	malacards	2017-03-29	chest pain(S)
464	Q13489	Baculoviral IAP Repeat Containing 3	BIRC3	chest pain	malacards	2017-03-29	chest pain(S)
465	O15392	Baculoviral IAP Repeat Containing 5	BIRC5	chest pain	malacards	2017-03-29	chest pain(S)
466	Q9NR09	Baculoviral IAP Repeat Containing 6	BIRC6	dizziness	malacards	2017-03-24	dizzness(S)
467	Q8NFJ9	Bardet-Biedl Syndrome 1	BBS1	thirst	malacards	2017-03-27	thirst(S)
468	Q8TAM1	Bardet-Biedl Syndrome 10	BBS10	thirst	malacards	2017-03-27	thirst(S)
469	Q6ZW61	Bardet-Biedl Syndrome 12	BBS12	thirst	malacards	2017-03-27	thirst(S)
470	Q9BXC9	Bardet-Biedl Syndrome 2	BBS2	chest pain	malacards	2017-03-29	chest pain(S)
471	Q9BXC9	Bardet-Biedl Syndrome 2	BBS2	thirst	malacards	2017-03-27	thirst(S)
472	Q96RK4	Bardet-Biedl Syndrome 4	BBS4	thirst	malacards	2017-03-27	thirst(S)
473	Q8N3I7	Bardet-Biedl Syndrome 5	BBS5	thirst	malacards	2017-03-27	thirst(S)
474	Q8IWZ6	Bardet-Biedl Syndrome 7	BBS7	thirst	malacards	2017-03-27	thirst(S)
475	Q8WZ55	Barttin CLCNK Type Accessory Beta Subunit	BSND	dizziness	malacards	2017-03-24	dizzness(S)
476	P50895	Basal Cell Adhesion Molecule (Lutheran Blood Group)	BCAM	chest pain	malacards	2017-03-30	chest pain(S)
479	O95999	B-Cell CLL/Lymphoma 10	BCL10	chest pain	malacards	2017-03-29	chest pain(S)
480	Q9H165	B-Cell CLL/Lymphoma 11A	BCL11A	chest pain	malacards	2017-03-29	chest pain(S)
481	Q9H165	B-Cell CLL/Lymphoma 11A	BCL11A	insomnia	malacards	2017-03-27	insomnia(S)
482	P20749	B-Cell CLL/Lymphoma 3	BCL3	chest pain	malacards	2017-03-29	chest pain(S)
483	P41182	B-Cell CLL/Lymphoma 6	BCL6	chest pain	malacards	2017-03-29	chest pain(S)
484	O00512	B-Cell CLL/Lymphoma 9	BCL9	chest pain	malacards	2017-03-30	chest pain(S)
485	Q8WV28	B-Cell Linker	BLNK	chest pain	malacards	2017-03-30	chest pain(S)
486	Q8NDB2	B-Cell Scaffold Protein With Ankyrin Repeats 1	BANK1	chest pain	malacards	2017-03-29	chest pain(S)
487	Q4VC05	BCL Tumor Suppressor 7A	BCL7A	chest pain	malacards	2017-03-29	chest pain(S)
488	Q9BQE9	BCL Tumor Suppressor 7B	BCL7B	insomnia	malacards	2017-03-27	insomnia(S)
489	O95817	BCL2 Associated Athanogene 3	BAG3	chest pain	malacards	2017-03-29	chest pain(S)
490	Q07812	BCL2 Associated X, Apoptosis Regulator	BAX	chest pain	malacards	2017-03-29	chest pain(S)
491	Q07812	BCL2 Associated X, Apoptosis Regulator	BAX	dizziness	malacards	2017-03-24	dizzness(S)
492	Q07820	BCL2 Family Apoptosis Regulator	MCL1	chest pain	malacards	2017-03-29	chest pain(S)
493	Q07817	BCL2 Like 1	BCL2L1	chest pain	malacards	2017-03-29	chest pain(S)
494	Q07817	BCL2 Like 1	BCL2L1	dizziness	malacards	2017-03-24	dizzness(S)
495	Q16548	BCL2 Related Protein A1	BCL2A1	chest pain	malacards	2017-03-29	chest pain(S)
496	P10415	BCL2, Apoptosis Regulator	BCL2	chest pain	malacards	2017-03-29	chest pain(S)
497	Q6W2J9	BCL6 Corepressor	BCOR	chest pain	malacards	2017-03-29	chest pain(S)
498	Q5H9F3	BCL6 Corepressor-Like 1	BCORL1	chest pain	malacards	2017-03-29	chest pain(S)
499		BCR, RhoGEF And GTPase Activating Protein	BCR	chest pain	malacards	2017-03-29	chest pain(S)
500		BCR, RhoGEF And GTPase Activating Protein	BCR	dizziness	malacards	2017-03-24	dizzness(S)
501	Q9Y276	BCS1 Homolog, Ubiquinol-Cytochrome C Reductase Complex Chaperone	BCS1L	chest pain	malacards	2017-03-30	chest pain(S)
502	Q9UBV7	Beta-1,4-Galactosyltransferase 7	B4GALT7	dizziness	malacards	2017-03-26	dizzness(S)
503	P61769	Beta-2-Microglobulin	B2M	chest pain	malacards	2017-03-29	chest pain(S)
504	P61769	Beta-2-Microglobulin	B2M	dizziness	malacards	2017-03-24	dizzness(S)
505	P35070	Betacellulin	BTC	dizziness	malacards	2017-03-24	dizzness(S)
506	Q93088	Betaine--Homocysteine S-Methyltransferase	BHMT	chest pain	malacards	2017-03-29	chest pain(S)
507	P56817	Beta-Secretase 1	BACE1	dizziness	malacards	2017-03-24	dizzness(S)
508	Q9Y5Z0	Beta-Site APP-Cleaving Enzyme 2	BACE2	dizziness	malacards	2017-03-24	dizzness(S)
509		BICD Cargo Adaptor 2	BICD2	dizziness	malacards	2017-03-24	dizzness(S)
510	P30043	Biliverdin Reductase B	BLVRB	chest pain	malacards	2017-03-29	chest pain(S)
511	P30043	Biliverdin Reductase B	BLVRB	dizziness	malacards	2017-03-26	dizzness(S)
512	P43251	Biotinidase	BTD	dizziness	malacards	2017-03-24	dizzness(S)
513	Q13867	Bleomycin Hydrolase	BLMH	dizziness	malacards	2017-03-24	dizzness(S)
514	P51451	BLK Proto-Oncogene, Src Family Tyrosine Kinase	BLK	chest pain	malacards	2017-03-29	chest pain(S)
516	P35226	BMI1 Proto-Oncogene, Polycomb Ring Finger	BMI1	chest pain	malacards	2017-03-29	chest pain(S)
517	P35226	BMI1 Proto-Oncogene, Polycomb Ring Finger	BMI1	dizziness	malacards	2017-03-24	dizzness(S)
518	Q13145	BMP And Activin Membrane Bound Inhibitor	BAMBI	dizziness	malacards	2017-03-26	dizzness(S)
519	Q76B58	BMP/Retinoic Acid Inducible Neural Specific 3	BRINP3	chest pain	malacards	2017-03-29	chest pain(S)
520	P32247	Bombesin Receptor Subtype 3	BRS3	thirst	malacards	2017-03-27	thirst(S)
521	P02818	Bone Gamma-Carboxyglutamate Protein	BGLAP	shortness of breath	malacards	2017-03-20	shortness of breath(S)
522	P02818	Bone Gamma-Carboxyglutamate Protein	BGLAP	dizziness	malacards	2017-03-24	dizzness(S)
523	P02818	Bone Gamma-Carboxyglutamate Protein	BGLAP	thirst	malacards	2017-03-27	thirst(S)
524	P12643	Bone Morphogenetic Protein 2	BMP2	chest pain	malacards	2017-03-30	chest pain(S)
525	P12643	Bone Morphogenetic Protein 2	BMP2	palpitations	malacards	2017-03-24	palpitations(S)
526	P12643	Bone Morphogenetic Protein 2	BMP2	dizziness	malacards	2017-03-24	dizzness(S)
527	P12644	Bone Morphogenetic Protein 4	BMP4	chest pain	malacards	2017-03-30	chest pain(S)
528	P22004	Bone Morphogenetic Protein 6	BMP6	chest pain	malacards	2017-03-30	chest pain(S)
529	P18075	Bone Morphogenetic Protein 7	BMP7	chest pain	malacards	2017-03-29	chest pain(S)
530	P18075	Bone Morphogenetic Protein 7	BMP7	dizziness	malacards	2017-03-24	dizzness(S)
531	O00238	Bone Morphogenetic Protein Receptor Type 1B	BMPR1B	chest pain	malacards	2017-03-30	chest pain(S)
532	Q13873	Bone Morphogenetic Protein Receptor Type 2	BMPR2	chest pain	malacards	2017-03-29	chest pain(S)
533	Q13873	Bone Morphogenetic Protein Receptor Type 2	BMPR2	palpitations	malacards	2017-03-24	palpitations(S)
534	Q13873	Bone Morphogenetic Protein Receptor Type 2	BMPR2	dizziness	malacards	2017-03-26	dizzness(S)
536	P30411	Bradykinin Receptor B2	BDKRB2	chest pain	malacards	2017-03-29	chest pain(S)
537	P15056	B-Raf Proto-Oncogene, Serine/Threonine Kinase	BRAF	chest pain	malacards	2017-03-29	chest pain(S)
538	P15056	B-Raf Proto-Oncogene, Serine/Threonine Kinase	BRAF	dizziness	malacards	2017-03-24	dizzness(S)
539	Q8WXS3	Brain And Acute Leukemia, Cytoplasmic	BAALC	chest pain	malacards	2017-03-29	chest pain(S)
540	P23560	Brain Derived Neurotrophic Factor	BDNF	chest pain	malacards	2017-03-29	chest pain(S)
541	P23560	Brain Derived Neurotrophic Factor	BDNF	shortness of breath	malacards	2017-03-20	shortness of breath(S)
542	P23560	Brain Derived Neurotrophic Factor	BDNF	dizziness	malacards	2017-03-24	dizzness(S)
544	Q92560	BRCA1 Associated Protein 1	BAP1	chest pain	malacards	2017-03-30	chest pain(S)
545		BRCA1, DNA Repair Associated	BRCA1	dizziness	malacards	2017-03-24	dizzness(S)
546	Q9UIG0	Bromodomain Adjacent To Zinc Finger Domain 1B	BAZ1B	insomnia	malacards	2017-03-27	insomnia(S)
547	Q6RI45	Bromodomain And WD Repeat Domain Containing 3	BRWD3	chest pain	malacards	2017-03-29	chest pain(S)
548	O60885	Bromodomain Containing 4	BRD4	dizziness	malacards	2017-03-24	dizzness(S)
549	Q12830	Bromodomain PHD Finger Transcription Factor	BPTF	dizziness	malacards	2017-03-24	dizzness(S)
550	Q06187	Bruton Tyrosine Kinase	BTK	chest pain	malacards	2017-03-29	chest pain(S)
551	Q06187	Bruton Tyrosine Kinase	BTK	dizziness	malacards	2017-03-26	dizzness(S)
552	Q9BYV9	BTB Domain And CNC Homolog 2	BACH2	chest pain	malacards	2017-03-29	chest pain(S)
553	Q96Q07	BTB Domain Containing 9	BTBD9	dizziness	malacards	2017-03-24	dizzness(S)
554	P62324	BTG Anti-Proliferation Factor 1	BTG1	chest pain	malacards	2017-03-29	chest pain(S)
556	P06276	Butyrylcholinesterase	BCHE	dizziness	malacards	2017-03-24	dizzness(S)
557	Q96EU7	C1GALT1 Specific Chaperone 1	C1GALT1C1	chest pain	malacards	2017-03-30	chest pain(S)
558	P60827	C1q And Tumor Necrosis Factor Related Protein 8	C1QTNF8	dizziness	malacards	2017-03-24	dizzness(S)
559	Q4AC94	C2 Calcium Dependent Domain Containing 3	C2CD3	dizziness	malacards	2017-03-26	dizzness(S)
560	P12830	Cadherin 1	CDH1	chest pain	malacards	2017-03-29	chest pain(S)
561	P12830	Cadherin 1	CDH1	dizziness	malacards	2017-03-24	dizzness(S)
562	P55290	Cadherin 13	CDH13	dizziness	malacards	2017-03-24	dizzness(S)
563	P19022	Cadherin 2	CDH2	chest pain	malacards	2017-03-30	chest pain(S)
564	P33151	Cadherin 5	CDH5	chest pain	malacards	2017-03-29	chest pain(S)
565	Q9H251	Cadherin Related 23	CDH23	dizziness	malacards	2017-03-24	dizzness(S)
566	Q6ZTQ4	Cadherin Related Family Member 3	CDHR3	shortness of breath	malacards	2017-03-20	shortness of breath(S)
567	P05937	Calbindin 1	CALB1	dizziness	malacards	2017-03-24	dizzness(S)
568	P22676	Calbindin 2	CALB2	chest pain	malacards	2017-03-29	chest pain(S)
569	P22676	Calbindin 2	CALB2	dizziness	malacards	2017-03-24	dizzness(S)
570	Q16602	Calcitonin Receptor Like Receptor	CALCRL	chest pain	malacards	2017-03-29	chest pain(S)
571	Q16602	Calcitonin Receptor Like Receptor	CALCRL	dizziness	malacards	2017-03-24	dizzness(S)
572	P06881	Calcitonin Related Polypeptide Alpha	CALCA	chest pain	malacards	2017-03-29	chest pain(S)
573	P06881	Calcitonin Related Polypeptide Alpha	CALCA	palpitations	malacards	2017-03-24	palpitations(S)
574	P06881	Calcitonin Related Polypeptide Alpha	CALCA	dizziness	malacards	2017-03-24	dizzness(S)
575	Q99828	Calcium And Integrin Binding 1	CIB1	dizziness	malacards	2017-03-24	dizzness(S)
576	O75838	Calcium And Integrin Binding Family Member 2	CIB2	dizziness	malacards	2017-03-26	dizzness(S)
577	P57796	Calcium Binding Protein 4	CABP4	dizziness	malacards	2017-03-26	dizzness(S)
582	Q8IU99	Calcium Homeostasis Modulator 1	CALHM1	dizziness	malacards	2017-03-24	dizzness(S)
583	O00305	Calcium Voltage-Gated Channel Auxiliary Subunit Beta 4	CACNB4	dizziness	malacards	2017-03-24	dizzness(S)
584	O00555	Calcium Voltage-Gated Channel Subunit Alpha1 A	CACNA1A	chest pain	malacards	2017-03-30	chest pain(S)
585	O00555	Calcium Voltage-Gated Channel Subunit Alpha1 A	CACNA1A	dizziness	malacards	2017-03-24	dizzness(S)
586	Q00975	Calcium Voltage-Gated Channel Subunit Alpha1 B	CACNA1B	dizziness	malacards	2017-03-24	dizzness(S)
587	Q13936	Calcium Voltage-Gated Channel Subunit Alpha1 C	CACNA1C	chest pain	malacards	2017-03-30	chest pain(S)
588	O60840	Calcium Voltage-Gated Channel Subunit Alpha1 F	CACNA1F	dizziness	malacards	2017-03-26	dizzness(S)
589	O95180	Calcium Voltage-Gated Channel Subunit Alpha1 H	CACNA1H	dizziness	malacards	2017-03-26	dizzness(S)
590	Q13698	Calcium Voltage-Gated Channel Subunit Alpha1 S	CACNA1S	chest pain	malacards	2017-03-30	chest pain(S)
591	Q13698	Calcium Voltage-Gated Channel Subunit Alpha1 S	CACNA1S	palpitations	malacards	2017-03-24	palpitations(S)
592	Q13557	Calcium/Calmodulin Dependent Protein Kinase II Delta	CAMK2D	chest pain	malacards	2017-03-29	chest pain(S)
595	Q9HB71	Calcyclin Binding Protein	CACYBP	dizziness	malacards	2017-03-24	dizzness(S)
596	Q9NYX4	Calcyon Neuron Specific Vesicular Protein	CALY	dizziness	malacards	2017-03-24	dizzness(S)
597	P0DP23	Calmodulin 1	CALM1	chest pain	malacards	2017-03-30	chest pain(S)
598	P0DP23	Calmodulin 1	CALM1	dizziness	malacards	2017-03-24	dizzness(S)
599	P0DP24	Calmodulin 2	CALM2	chest pain	malacards	2017-03-30	chest pain(S)
600	P0DP24	Calmodulin 2	CALM2	dizziness	malacards	2017-03-24	dizzness(S)
601	P0DP25	Calmodulin 3	CALM3	chest pain	malacards	2017-03-30	chest pain(S)
602	P0DP25	Calmodulin 3	CALM3	dizziness	malacards	2017-03-24	dizzness(S)
603	Q9Y6Y1	Calmodulin Binding Transcription Activator 1	CAMTA1	dizziness	malacards	2017-03-24	dizzness(S)
604	O94983	Calmodulin Binding Transcription Activator 2	CAMTA2	dizziness	malacards	2017-03-24	dizzness(S)
605	Q9NZT1	Calmodulin Like 5	CALML5	dizziness	malacards	2017-03-24	dizzness(S)
608	P07384	Calpain 1	CAPN1	dizziness	malacards	2017-03-24	dizzness(S)
609	A8MX76	Calpain 14	CAPN14	dizziness	malacards	2017-03-26	dizzness(S)
610	P27797	Calreticulin	CALR	chest pain	malacards	2017-03-29	chest pain(S)
611	Q96L12	Calreticulin 3	CALR3	chest pain	malacards	2017-03-29	chest pain(S)
612	Q96L12	Calreticulin 3	CALR3	sleep disorder	malacards	2016-11-26	insomnia(D)
613	O14958	Calsequestrin 2	CASQ2	chest pain	malacards	2017-03-30	chest pain(S)
614	O14958	Calsequestrin 2	CASQ2	dizziness	malacards	2017-03-24	dizzness(S)
616	O94985	Calsyntenin 1	CLSTN1	dizziness	malacards	2017-03-24	dizzness(S)
617	P16220	CAMP Responsive Element Binding Protein 1	CREB1	chest pain	malacards	2017-03-29	chest pain(S)
618	P16220	CAMP Responsive Element Binding Protein 1	CREB1	shortness of breath	malacards	2017-03-20	shortness of breath(S)
619	P16220	CAMP Responsive Element Binding Protein 1	CREB1	dizziness	malacards	2017-03-24	dizzness(S)
620	P78358	Cancer/Testis Antigen 1B	CTAG1B	chest pain	malacards	2017-03-29	chest pain(S)
621	P78358	Cancer/Testis Antigen 1B	CTAG1B	dizziness	malacards	2017-03-24	dizzness(S)
622	P21554	Cannabinoid Receptor 1	CNR1	chest pain	malacards	2017-03-29	chest pain(S)
623	P21554	Cannabinoid Receptor 1	CNR1	dizziness	malacards	2017-03-24	dizzness(S)
624	P21554	Cannabinoid Receptor 1	CNR1	thirst	malacards	2017-03-27	thirst(S)
625	P34972	Cannabinoid Receptor 2	CNR2	dizziness	malacards	2017-03-24	dizzness(S)
626	Q9UDT6	CAP-Gly Domain Containing Linker Protein 2	CLIP2	insomnia	malacards	2017-03-27	insomnia(S)
627	P31327	Carbamoyl-Phosphate Synthase 1	CPS1	chest pain	malacards	2017-03-30	chest pain(S)
628	Q9NPF2	Carbohydrate Sulfotransferase 11	CHST11	chest pain	malacards	2017-03-29	chest pain(S)
629	P07451	Carbonic Anhydrase 3	CA3	chest pain	malacards	2017-03-29	chest pain(S)
630	Q9Y2D0	Carbonic Anhydrase 5B	CA5B	chest pain	malacards	2017-03-29	chest pain(S)
631	P35219	Carbonic Anhydrase 8	CA8	dizziness	malacards	2017-03-24	dizzness(S)
632	Q16790	Carbonic Anhydrase 9	CA9	dizziness	malacards	2017-03-24	dizzness(S)
633	P19835	Carboxyl Ester Lipase	CEL	chest pain	malacards	2017-03-30	chest pain(S)
634	P23141	Carboxylesterase 1	CES1	dizziness	malacards	2017-03-24	dizzness(S)
635	P15088	Carboxypeptidase A3	CPA3	shortness of breath	malacards	2017-03-20	shortness of breath(S)
636	Q8N4T0	Carboxypeptidase A6	CPA6	dizziness	malacards	2017-03-26	dizzness(S)
637	P16870	Carboxypeptidase E	CPE	thirst	malacards	2017-03-27	thirst(S)
638	P15169	Carboxypeptidase N Subunit 1	CPN1	chest pain	malacards	2017-03-29	chest pain(S)
639	P15169	Carboxypeptidase N Subunit 1	CPN1	dizziness	malacards	2017-03-24	dizzness(S)
640	Q8IVL8	Carboxypeptidase O	CPO	insomnia	malacards	2017-03-27	insomnia(S)
641	P40198	Carcinoembryonic Antigen Related Cell Adhesion Molecule 3	CEACAM3	chest pain	malacards	2017-03-30	chest pain(S)
642	P06731	Carcinoembryonic Antigen Related Cell Adhesion Molecule 5	CEACAM5	chest pain	malacards	2017-03-29	chest pain(S)
643	P06731	Carcinoembryonic Antigen Related Cell Adhesion Molecule 5	CEACAM5	dizziness	malacards	2017-03-24	dizzness(S)
644	P31997	Carcinoembryonic Antigen Related Cell Adhesion Molecule 8	CEACAM8	chest pain	malacards	2017-03-30	chest pain(S)
645		Cardiac Mesoderm Enhancer-Associated Non-Coding RNA	CARMN	chest pain	malacards	2017-03-29	chest pain(S)
646		Cardiac Mesoderm Enhancer-Associated Non-Coding RNA	CARMN	dizziness	malacards	2017-03-26	dizzness(S)
647	Q8N3K9	Cardiomyopathy Associated 5	CMYA5	chest pain	malacards	2017-03-29	chest pain(S)
649	Q16619	Cardiotrophin 1	CTF1	chest pain	malacards	2017-03-29	chest pain(S)
650	P50416	Carnitine Palmitoyltransferase 1A	CPT1A	thirst	malacards	2017-03-27	thirst(S)
651	Q92523	Carnitine Palmitoyltransferase 1B	CPT1B	insomnia	malacards	2017-03-27	insomnia(S)
652	P23786	Carnitine Palmitoyltransferase 2	CPT2	chest pain	malacards	2017-03-29	chest pain(S)
654	Q16568	CART Prepropeptide	CARTPT	insomnia	malacards	2017-03-27	insomnia(S)
655	Q16568	CART Prepropeptide	CARTPT	thirst	malacards	2017-03-27	thirst(S)
656	P49747	Cartilage Oligomeric Matrix Protein	COMP	chest pain	malacards	2017-03-30	chest pain(S)
657	P47710	Casein Alpha S1	CSN1S1	dizziness	malacards	2017-03-26	dizzness(S)
658	P48730	Casein Kinase 1 Delta	CSNK1D	dizziness	malacards	2017-03-24	dizzness(S)
660	O15519	CASP8 And FADD Like Apoptosis Regulator	CFLAR	chest pain	malacards	2017-03-29	chest pain(S)
661	P29466	Caspase 1	CASP1	chest pain	malacards	2017-03-29	chest pain(S)
662	P29466	Caspase 1	CASP1	shortness of breath	malacards	2017-03-20	shortness of breath(S)
663	P29466	Caspase 1	CASP1	dizziness	malacards	2017-03-24	dizzness(S)
664	P29466	Caspase 1	CASP1	insomnia	malacards	2017-03-27	insomnia(S)
665	Q92851	Caspase 10	CASP10	chest pain	malacards	2017-03-29	chest pain(S)
666	P31944	Caspase 14	CASP14	chest pain	malacards	2017-03-30	chest pain(S)
667	P42575	Caspase 2	CASP2	dizziness	malacards	2017-03-24	dizzness(S)
668	P42574	Caspase 3	CASP3	chest pain	malacards	2017-03-29	chest pain(S)
669	P42574	Caspase 3	CASP3	dizziness	malacards	2017-03-24	dizzness(S)
670	P49662	Caspase 4	CASP4	dizziness	malacards	2017-03-24	dizzness(S)
671	P55210	Caspase 7	CASP7	chest pain	malacards	2017-03-29	chest pain(S)
672	P55210	Caspase 7	CASP7	dizziness	malacards	2017-03-24	dizzness(S)
673	Q14790	Caspase 8	CASP8	chest pain	malacards	2017-03-29	chest pain(S)
674	Q14790	Caspase 8	CASP8	shortness of breath	malacards	2017-03-20	shortness of breath(S)
675	Q14790	Caspase 8	CASP8	dizziness	malacards	2017-03-24	dizzness(S)
676	Q14790	Caspase 8	CASP8	insomnia	malacards	2017-03-27	insomnia(S)
677	P55211	Caspase 9	CASP9	chest pain	malacards	2017-03-29	chest pain(S)
678	P55211	Caspase 9	CASP9	dizziness	malacards	2017-03-24	dizzness(S)
679	P04040	Catalase	CAT	chest pain	malacards	2017-03-29	chest pain(S)
680	P04040	Catalase	CAT	shortness of breath	malacards	2017-03-20	shortness of breath(S)
681	P04040	Catalase	CAT	dizziness	malacards	2017-03-24	dizzness(S)
682	P04040	Catalase	CAT	thirst	malacards	2017-03-27	thirst(S)
683	P21964	Catechol-O-Methyltransferase	COMT	chest pain	malacards	2017-03-29	chest pain(S)
684	P21964	Catechol-O-Methyltransferase	COMT	dizziness	malacards	2017-03-24	dizzness(S)
685	P21964	Catechol-O-Methyltransferase	COMT	insomnia	malacards	2017-03-27	insomnia(S)
688	Q9UI47	Catenin Alpha 3	CTNNA3	dizziness	malacards	2017-03-24	dizzness(S)
689	P35222	Catenin Beta 1	CTNNB1	chest pain	malacards	2017-03-29	chest pain(S)
690	P35222	Catenin Beta 1	CTNNB1	dizziness	malacards	2017-03-24	dizzness(S)
691	Q8WYA6	Catenin Beta Like 1	CTNNBL1	dizziness	malacards	2017-03-26	dizzness(S)
692	P35222	Catenin Beta Like 1	CTNNBL1	insomnia	malacards	2017-03-27	insomnia(S)
693	P35222	Catenin Beta Like 1	CTNNBL1	thirst	malacards	2017-03-27	thirst(S)
694	Q8WYA6	Catenin Beta Like 1	CTNNBL1	sleep disorder	malacards	2016-11-26	insomnia(D)
695	O60716	Catenin Delta 1	CTNND1	chest pain	malacards	2017-03-30	chest pain(S)
697	P10619	Cathepsin A	CTSA	dizziness	malacards	2017-03-24	dizzness(S)
698	P07858	Cathepsin B	CTSB	dizziness	malacards	2017-03-24	dizzness(S)
699	P53634	Cathepsin C	CTSC	dizziness	malacards	2017-03-24	dizzness(S)
700	P07339	Cathepsin D	CTSD	chest pain	malacards	2017-03-29	chest pain(S)
701	P07339	Cathepsin D	CTSD	dizziness	malacards	2017-03-24	dizzness(S)
702	P08311	Cathepsin G	CTSG	chest pain	malacards	2017-03-29	chest pain(S)
703	P09668	Cathepsin H	CTSH	dizziness	malacards	2017-03-24	dizzness(S)
704	P09668	Cathepsin H	CTSH	insomnia	malacards	2017-03-27	insomnia(S)
705	P43235	Cathepsin K	CTSK	chest pain	malacards	2017-03-29	chest pain(S)
707	Q99626	Caudal Type Homeobox 2	CDX2	chest pain	malacards	2017-03-29	chest pain(S)
708	Q99626	Caudal Type Homeobox 2	CDX2	dizziness	malacards	2017-03-24	dizzness(S)
709	O14627	Caudal Type Homeobox 4	CDX4	chest pain	malacards	2017-03-29	chest pain(S)
710	Q03135	Caveolin 1	CAV1	chest pain	malacards	2017-03-30	chest pain(S)
711	P56539	Caveolin 3	CAV3	chest pain	malacards	2017-03-29	chest pain(S)
713		CBFA2/RUNX1 Translocation Partner 2	CBFA2T2	chest pain	malacards	2017-03-29	chest pain(S)
714		CBFA2/RUNX1 Translocation Partner 3	CBFA2T3	chest pain	malacards	2017-03-29	chest pain(S)
716	P51671	C-C Motif Chemokine Ligand 11	CCL11	chest pain	malacards	2017-03-29	chest pain(S)
717	P51671	C-C Motif Chemokine Ligand 11	CCL11	shortness of breath	malacards	2017-03-20	shortness of breath(S)
718	P51671	C-C Motif Chemokine Ligand 11	CCL11	dizziness	malacards	2017-03-26	dizzness(S)
719	Q99616	C-C Motif Chemokine Ligand 13	CCL13	dizziness	malacards	2017-03-26	dizzness(S)
720	Q92583	C-C Motif Chemokine Ligand 17	CCL17	chest pain	malacards	2017-03-29	chest pain(S)
721	Q92583	C-C Motif Chemokine Ligand 17	CCL17	shortness of breath	malacards	2017-03-20	shortness of breath(S)
722	Q92583	C-C Motif Chemokine Ligand 17	CCL17	dizziness	malacards	2017-03-26	dizzness(S)
723	Q99731	C-C Motif Chemokine Ligand 19	CCL19	chest pain	malacards	2017-03-29	chest pain(S)
724	P13500	C-C Motif Chemokine Ligand 2	CCL2	chest pain	malacards	2017-03-29	chest pain(S)
725	P13500	C-C Motif Chemokine Ligand 2	CCL2	dizziness	malacards	2017-03-24	dizzness(S)
726	P13500	C-C Motif Chemokine Ligand 2	CCL2	thirst	malacards	2017-03-27	thirst(S)
727	O00626	C-C Motif Chemokine Ligand 22	CCL22	shortness of breath	malacards	2017-03-20	shortness of breath(S)
728	O00175	C-C Motif Chemokine Ligand 24	CCL24	chest pain	malacards	2017-03-29	chest pain(S)
729	O00175	C-C Motif Chemokine Ligand 24	CCL24	shortness of breath	malacards	2017-03-20	shortness of breath(S)
730	O00175	C-C Motif Chemokine Ligand 24	CCL24	dizziness	malacards	2017-03-26	dizzness(S)
731	Q9Y258	C-C Motif Chemokine Ligand 26	CCL26	chest pain	malacards	2017-03-29	chest pain(S)
732	Q9Y258	C-C Motif Chemokine Ligand 26	CCL26	shortness of breath	malacards	2017-03-20	shortness of breath(S)
733	Q9Y258	C-C Motif Chemokine Ligand 26	CCL26	dizziness	malacards	2017-03-24	dizzness(S)
734	P10147	C-C Motif Chemokine Ligand 3	CCL3	chest pain	malacards	2017-03-29	chest pain(S)
735	P10147	C-C Motif Chemokine Ligand 3	CCL3	shortness of breath	malacards	2017-03-20	shortness of breath(S)
736	P10147	C-C Motif Chemokine Ligand 3	CCL3	dizziness	malacards	2017-03-24	dizzness(S)
737	P13236	C-C Motif Chemokine Ligand 4	CCL4	chest pain	malacards	2017-03-30	chest pain(S)
738	P13236	C-C Motif Chemokine Ligand 4	CCL4	dizziness	malacards	2017-03-26	dizzness(S)
739	P13501	C-C Motif Chemokine Ligand 5	CCL5	chest pain	malacards	2017-03-29	chest pain(S)
740	P13501	C-C Motif Chemokine Ligand 5	CCL5	shortness of breath	malacards	2017-03-20	shortness of breath(S)
741	P13501	C-C Motif Chemokine Ligand 5	CCL5	dizziness	malacards	2017-03-24	dizzness(S)
742	P13501	C-C Motif Chemokine Ligand 5	CCL5	insomnia	malacards	2017-03-27	insomnia(S)
743	P32246	C-C Motif Chemokine Receptor 1	CCR1	chest pain	malacards	2017-03-29	chest pain(S)
744	P32246	C-C Motif Chemokine Receptor 1	CCR1	dizziness	malacards	2017-03-24	dizzness(S)
745	P41597	C-C Motif Chemokine Receptor 2	CCR2	dizziness	malacards	2017-03-26	dizzness(S)
746	P51677	C-C Motif Chemokine Receptor 3	CCR3	chest pain	malacards	2017-03-29	chest pain(S)
747	P51677	C-C Motif Chemokine Receptor 3	CCR3	shortness of breath	malacards	2017-03-20	shortness of breath(S)
748	P51677	C-C Motif Chemokine Receptor 3	CCR3	dizziness	malacards	2017-03-26	dizzness(S)
749	P51681	C-C Motif Chemokine Receptor 5 (Gene/Pseudogene)	CCR5	chest pain	malacards	2017-03-29	chest pain(S)
750	P51681	C-C Motif Chemokine Receptor 5 (Gene/Pseudogene)	CCR5	dizziness	malacards	2017-03-24	dizzness(S)
751	P32248	C-C Motif Chemokine Receptor 7	CCR7	chest pain	malacards	2017-03-29	chest pain(S)
752	P32248	C-C Motif Chemokine Receptor 7	CCR7	dizziness	malacards	2017-03-24	dizzness(S)
753	P51685	C-C Motif Chemokine Receptor 8	CCR8	chest pain	malacards	2017-03-29	chest pain(S)
754	P51686	C-C Motif Chemokine Receptor 9	CCR9	chest pain	malacards	2017-03-30	chest pain(S)
755	P49715	CCAAT/Enhancer Binding Protein Alpha	CEBPA	chest pain	malacards	2017-03-29	chest pain(S)
756	Q15744	CCAAT/Enhancer Binding Protein Epsilon	CEBPE	chest pain	malacards	2017-03-29	chest pain(S)
757		CCHC-Type Zinc Finger Nucleic Acid Binding Protein	CNBP	palpitations	malacards	2017-03-24	palpitations(S)
758		CCM2 Scaffolding Protein	CCM2	chest pain	malacards	2017-03-29	chest pain(S)
759		CCM2 Scaffolding Protein	CCM2	dizziness	malacards	2017-03-26	dizzness(S)
760	P08571	CD14 Molecule	CD14	chest pain	malacards	2017-03-29	chest pain(S)
761	Q86VB7	CD163 Molecule	CD163	chest pain	malacards	2017-03-30	chest pain(S)
762	Q04900	CD164 Molecule	CD164	dizziness	malacards	2017-03-26	dizzness(S)
763	Q8N6Q3	CD177 Molecule	CD177	chest pain	malacards	2017-03-29	chest pain(S)
764	P15391	CD19 Molecule	CD19	chest pain	malacards	2017-03-29	chest pain(S)
765	P06126	CD1a Molecule	CD1A	chest pain	malacards	2017-03-30	chest pain(S)
766	P06729	CD2 Molecule	CD2	chest pain	malacards	2017-03-29	chest pain(S)
767	Q9NNX6	CD209 Molecule	CD209	chest pain	malacards	2017-03-29	chest pain(S)
768	Q9NNX6	CD209 Molecule	CD209	dizziness	malacards	2017-03-26	dizzness(S)
769	P20273	CD22 Molecule	CD22	chest pain	malacards	2017-03-29	chest pain(S)
770	Q15762	CD226 Molecule	CD226	chest pain	malacards	2017-03-29	chest pain(S)
771	P20963	CD247 Molecule	CD247	chest pain	malacards	2017-03-29	chest pain(S)
772	P26842	CD27 Molecule	CD27	chest pain	malacards	2017-03-29	chest pain(S)
773	Q5ZPR3	CD276 Molecule	CD276	dizziness	malacards	2017-03-24	dizzness(S)
774	P10747	CD28 Molecule	CD28	chest pain	malacards	2017-03-29	chest pain(S)
776	Q8IX05	CD302 Molecule	CD302	chest pain	malacards	2017-03-29	chest pain(S)
777	P20138	CD33 Molecule	CD33	chest pain	malacards	2017-03-29	chest pain(S)
778	P28906	CD34 Molecule	CD34	chest pain	malacards	2017-03-29	chest pain(S)
779	P16671	CD36 Molecule	CD36	chest pain	malacards	2017-03-29	chest pain(S)
780	P16671	CD36 Molecule	CD36	dizziness	malacards	2017-03-26	dizzness(S)
781	P28907	CD38 Molecule	CD38	chest pain	malacards	2017-03-29	chest pain(S)
782	P28907	CD38 Molecule	CD38	dizziness	malacards	2017-03-24	dizzness(S)
783	P01730	CD4 Molecule	CD4	chest pain	malacards	2017-03-29	chest pain(S)
784	P01730	CD4 Molecule	CD4	shortness of breath	malacards	2017-03-20	shortness of breath(S)
785	P01730	CD4 Molecule	CD4	dizziness	malacards	2017-03-24	dizzness(S)
786	P29965	CD40 Ligand	CD40LG	chest pain	malacards	2017-03-29	chest pain(S)
787	P29965	CD40 Ligand	CD40LG	shortness of breath	malacards	2017-03-20	shortness of breath(S)
788	P29965	CD40 Ligand	CD40LG	dizziness	malacards	2017-03-24	dizzness(S)
789	P29965	CD40 Ligand	CD40LG	insomnia	malacards	2017-03-27	insomnia(S)
790	P25942	CD40 Molecule	CD40	chest pain	malacards	2017-03-29	chest pain(S)
791	P25942	CD40 Molecule	CD40	shortness of breath	malacards	2017-03-20	shortness of breath(S)
792	P25942	CD40 Molecule	CD40	dizziness	malacards	2017-03-24	dizzness(S)
793	P16070	CD44 Molecule (Indian Blood Group)	CD44	chest pain	malacards	2017-03-29	chest pain(S)
794	P16070	CD44 Molecule (Indian Blood Group)	CD44	shortness of breath	malacards	2017-03-20	shortness of breath(S)
795	P16070	CD44 Molecule (Indian Blood Group)	CD44	dizziness	malacards	2017-03-24	dizzness(S)
796	P06127	CD5 Molecule	CD5	chest pain	malacards	2017-03-29	chest pain(S)
797	P31358	CD52 Molecule	CD52	chest pain	malacards	2017-03-29	chest pain(S)
798	P08174	CD55 Molecule (Cromer Blood Group)	CD55	chest pain	malacards	2017-03-29	chest pain(S)
799	P19256	CD58 Molecule	CD58	chest pain	malacards	2017-03-29	chest pain(S)
800	P13987	CD59 Molecule	CD59	chest pain	malacards	2017-03-29	chest pain(S)
801	Q07108	CD69 Molecule	CD69	chest pain	malacards	2017-03-29	chest pain(S)
802	Q07108	CD69 Molecule	CD69	shortness of breath	malacards	2017-03-20	shortness of breath(S)
803	P09564	CD7 Molecule	CD7	chest pain	malacards	2017-03-29	chest pain(S)
804	P32970	CD70 Molecule	CD70	chest pain	malacards	2017-03-29	chest pain(S)
805	P21854	CD72 Molecule	CD72	chest pain	malacards	2017-03-29	chest pain(S)
806	P11012	CD79a Molecule	CD79A	chest pain	malacards	2017-03-29	chest pain(S)
807	P11012	CD79a Molecule	CD79A	shortness of breath	malacards	2017-03-20	shortness of breath(S)
808	P11012	CD79a Molecule	CD79A	dizziness	malacards	2017-03-26	dizzness(S)
809	P11012	CD79a Molecule	CD79A	insomnia	malacards	2017-03-27	insomnia(S)
810	P11012	CD79a Molecule	CD79A	thirst	malacards	2017-03-27	thirst(S)
811	P40259	CD79b Molecule	CD79B	chest pain	malacards	2017-03-29	chest pain(S)
812	P33681	CD80 Molecule	CD80	chest pain	malacards	2017-03-29	chest pain(S)
813	P33681	CD80 Molecule	CD80	dizziness	malacards	2017-03-24	dizzness(S)
814	P60033	CD81 Molecule	CD81	chest pain	malacards	2017-03-30	chest pain(S)
815	P42081	CD86 Molecule	CD86	chest pain	malacards	2017-03-29	chest pain(S)
816	P42081	CD86 Molecule	CD86	dizziness	malacards	2017-03-24	dizzness(S)
817	P01732	CD8a Molecule	CD8A	chest pain	malacards	2017-03-29	chest pain(S)
818	P01732	CD8a Molecule	CD8A	shortness of breath	malacards	2017-03-20	shortness of breath(S)
819	P01732	CD8a Molecule	CD8A	dizziness	malacards	2017-03-24	dizzness(S)
820	P21926	CD9 Molecule	CD9	dizziness	malacards	2017-03-26	dizzness(S)
821	P40200	CD96 Molecule	CD96	chest pain	malacards	2017-03-29	chest pain(S)
822	Q8TCZ2	CD99 Molecule Like 2	CD99L2	dizziness	malacards	2017-03-26	dizzness(S)
823	Q8N5K1	CDGSH Iron Sulfur Domain 2	CISD2	dizziness	malacards	2017-03-26	dizzness(S)
824		CDKN2B Antisense RNA 1	CDKN2B-AS1	chest pain	malacards	2017-03-29	chest pain(S)
825		CDKN2B Antisense RNA 1	CDKN2B-AS1	dizziness	malacards	2017-03-26	dizzness(S)
826	Q9BY67	Cell Adhesion Molecule 1	CADM1	dizziness	malacards	2017-03-26	dizzness(S)
827	O60543	Cell Death-Inducing DFFA-Like Effector A	CIDEA	thirst	malacards	2017-03-27	thirst(S)
828	P60953	Cell Division Cycle 42	CDC42	chest pain	malacards	2017-03-29	chest pain(S)
829	Q6IQ19	Centriole, Cilia And Spindle Associated Protein	CCSAP	dizziness	malacards	2017-03-24	dizzness(S)
830	P49450	Centromere Protein A	CENPA	chest pain	malacards	2017-03-30	chest pain(S)
831	P07199	Centromere Protein B	CENPB	chest pain	malacards	2017-03-29	chest pain(S)
832	P07199	Centromere Protein B	CENPB	dizziness	malacards	2017-03-26	dizzness(S)
833	Q8N2Z9	Centromere Protein S	CENPS	dizziness	malacards	2017-03-24	dizzness(S)
834	Q8N960	Centrosomal Protein 120	CEP120	dizziness	malacards	2017-03-26	dizzness(S)
835	Q9UPV0	Centrosomal Protein 164	CEP164	dizziness	malacards	2017-03-26	dizzness(S)
836	Q96LK0	Centrosomal Protein 19	CEP19	thirst	malacards	2017-03-27	thirst(S)
837	Q1MSJ5	Centrosome And Spindle Pole Associated Protein 1	CSPP1	dizziness	malacards	2017-03-26	dizzness(S)
838	P27544	Ceramide Synthase 1	CERS1	dizziness	malacards	2017-03-26	dizzness(S)
839	P51861	Cerebellar Degeneration Related Protein 1	CDR1	dizziness	malacards	2017-03-24	dizzness(S)
840		Cerebral Palsy, Ataxic 1	CPAT1	dizziness	malacards	2017-03-26	dizzness(S)
841	Q9UBY8	Ceroid-Lipofuscinosis, Neuronal 8	CLN8	dizziness	malacards	2017-03-26	dizzness(S)
842	P00450	Ceruloplasmin	CP	chest pain	malacards	2017-03-29	chest pain(S)
843	P00450	Ceruloplasmin	CP	shortness of breath	malacards	2017-03-20	shortness of breath(S)
844	P00450	Ceruloplasmin	CP	dizziness	malacards	2017-03-24	dizzness(S)
845	P00450	Ceruloplasmin	CP	thirst	malacards	2017-03-27	thirst(S)
846	P48643	Chaperonin Containing TCP1 Subunit 5	CCT5	dizziness	malacards	2017-03-26	dizzness(S)
847	Q99832	Chaperonin Containing TCP1 Subunit 7	CCT7	chest pain	malacards	2017-03-29	chest pain(S)
848		Charcot-Marie-Tooth Disease, Axonal, Type 2H	CMT2H	dizziness	malacards	2017-03-24	dizzness(S)
849		Charcot-Marie-Tooth Neuropathy 1A (Greatly Reduced Nerve Conduction Velocity, Hereditary Motor Sensory Neuropathy Ia)	CMT1A	dizziness	malacards	2017-03-26	dizzness(S)
850		Charcot-Marie-Tooth Neuropathy 2B	CMT2B	dizziness	malacards	2017-03-26	dizzness(S)
851		Charcot-Marie-Tooth Neuropathy, X-Linked 2 (Recessive)	CMTX2	dizziness	malacards	2017-03-26	dizzness(S)
852		Charcot-Marie-Tooth Neuropathy, X-Linked 3 (Dominant)	CMTX3	dizziness	malacards	2017-03-26	dizzness(S)
853	Q9UQN3	Charged Multivesicular Body Protein 2B	CHMP2B	dizziness	malacards	2017-03-24	dizzness(S)
854	O14757	Checkpoint Kinase 1	CHEK1	dizziness	malacards	2017-03-24	dizzness(S)
855	O96017	Checkpoint Kinase 2	CHEK2	chest pain	malacards	2017-03-29	chest pain(S)
856	O96017	Checkpoint Kinase 2	CHEK2	dizziness	malacards	2017-03-24	dizzness(S)
857	P15882	Chimerin 1	CHN1	dizziness	malacards	2017-03-24	dizzness(S)
858		Chitinase 1	CHIT1	chest pain	malacards	2017-03-30	chest pain(S)
859		Chitinase 1	CHIT1	dizziness	malacards	2017-03-24	dizzness(S)
860	P36222	Chitinase 3 Like 1	CHI3L1	shortness of breath	malacards	2017-03-20	shortness of breath(S)
861	P36222	Chitinase 3 Like 1	CHI3L1	dizziness	malacards	2017-03-26	dizzness(S)
862	P36222	Chitinase 3 Like 1	CHI3L1	insomnia	malacards	2017-03-27	insomnia(S)
864		Chitinase, Acidic	CHIA	shortness of breath	malacards	2017-03-20	shortness of breath(S)
865	P35523	Chloride Voltage-Gated Channel 1	CLCN1	chest pain	malacards	2017-03-30	chest pain(S)
866	P35523	Chloride Voltage-Gated Channel 1	CLCN1	palpitations	malacards	2017-03-24	palpitations(S)
867	P51788	Chloride Voltage-Gated Channel 2	CLCN2	dizziness	malacards	2017-03-26	dizzness(S)
868	P24386	CHM, Rab Escort Protein 1	CHM	dizziness	malacards	2017-03-24	dizzness(S)
869	P06307	Cholecystokinin	CCK	chest pain	malacards	2017-03-29	chest pain(S)
870	P06307	Cholecystokinin	CCK	dizziness	malacards	2017-03-24	dizzness(S)
871	P06307	Cholecystokinin	CCK	thirst	malacards	2017-03-27	thirst(S)
874	O95992	Cholesterol 25-Hydroxylase	CH25H	chest pain	malacards	2017-03-29	chest pain(S)
875	P11597	Cholesteryl Ester Transfer Protein	CETP	chest pain	malacards	2017-03-29	chest pain(S)
876	P11597	Cholesteryl Ester Transfer Protein	CETP	thirst	malacards	2017-03-27	thirst(S)
877	Q9Y259	Choline Kinase Beta	CHKB	chest pain	malacards	2017-03-29	chest pain(S)
878	Q9Y259	Choline Kinase Beta	CHKB	insomnia	malacards	2017-03-27	insomnia(S)
879	P28329	Choline O-Acetyltransferase	CHAT	dizziness	malacards	2017-03-24	dizzness(S)
880	Q53SH4	Cholinergic Receptor Nicotinic Alpha 1 Subunit	CHRNA1	dizziness	malacards	2017-03-24	dizzness(S)
881		Cholinergic Receptor Nicotinic Alpha 2 Subunit	CHRNA2	dizziness	malacards	2017-03-26	dizzness(S)
882		Cholinergic Receptor Nicotinic Alpha 4 Subunit	CHRNA4	dizziness	malacards	2017-03-24	dizzness(S)
883		Cholinergic Receptor Nicotinic Alpha 7 Subunit	CHRNA7	dizziness	malacards	2017-03-24	dizzness(S)
884		Cholinergic Receptor Nicotinic Beta 2 Subunit	CHRNB2	dizziness	malacards	2017-03-26	dizzness(S)
885		Cholinergic Receptor Nicotinic Epsilon Subunit	CHRNE	dizziness	malacards	2017-03-24	dizzness(S)
886		Cholinergic Receptor Nicotinic Gamma Subunit	CHRNG	dizziness	malacards	2017-03-24	dizzness(S)
887	Q86X52	Chondroitin Sulfate Synthase 1	CHSY1	palpitations	malacards	2017-03-24	palpitations(S)
888	Q86X52	Chondroitin Sulfate Synthase 1	CHSY1	dizziness	malacards	2017-03-26	dizzness(S)
889	P0DML2	Chorionic Somatomammotropin Hormone 1	CSH1	dizziness	malacards	2017-03-24	dizzness(S)
890	Q494W8	CHRNA7 (Exons 5-10) And FAM7A (Exons A-E) Fusion	CHRFAM7A	dizziness	malacards	2017-03-24	dizzness(S)
891	Q8TDI0	Chromodomain Helicase DNA Binding Protein 5	CHD5	dizziness	malacards	2017-03-24	dizzness(S)
892	Q9P2D1	Chromodomain Helicase DNA Binding Protein 7	CHD7	chest pain	malacards	2017-03-29	chest pain(S)
894	P10645	Chromogranin A	CHGA	chest pain	malacards	2017-03-29	chest pain(S)
895	P10645	Chromogranin A	CHGA	palpitations	malacards	2017-03-24	palpitations(S)
896	P10645	Chromogranin A	CHGA	insomnia	malacards	2017-03-27	insomnia(S)
897	P05060	Chromogranin B	CHGB	chest pain	malacards	2017-03-29	chest pain(S)
899	A0A024R3N7	Chromosome 11 Open Reading Frame 45	C11orf45	dizziness	malacards	2017-03-26	dizzness(S)
900		Chromosome 12 Open Reading Frame 57	C12orf57	dizziness	malacards	2017-03-24	dizzness(S)
905	K7EMS9	Chromosome 19 Open Reading Frame 66	C19orf66	dizziness	malacards	2017-03-26	dizzness(S)
906		Chromosome 2 Open Reading Frame 40	C2orf40	chest pain	malacards	2017-03-29	chest pain(S)
907		Chromosome 2 Open Reading Frame 40	C2orf40	dizziness	malacards	2017-03-24	dizzness(S)
908		Chromosome 21 Open Reading Frame 33	C21orf33	dizziness	malacards	2017-03-24	dizzness(S)
913		Chromosome 5 Open Reading Frame 42	C5orf42	chest pain	malacards	2017-03-29	chest pain(S)
916		Chromosome 8 Open Reading Frame 4	C8orf4	dizziness	malacards	2017-03-24	dizzness(S)
917		Chromosome 9 Open Reading Frame 72	C9orf72	dizziness	malacards	2017-03-24	dizzness(S)
918		Chromosome 9 Open Reading Frame 72	C9orf72	insomnia	malacards	2017-03-27	insomnia(S)
920	Q5K131	Chronic Lymphocytic Leukemia Up-Regulated 1	CLLU1	chest pain	malacards	2017-03-29	chest pain(S)
921	Q5K130	Chronic Lymphocytic Leukemia Up-Regulated 1 Opposite Strand	CLLU1OS	chest pain	malacards	2017-03-29	chest pain(S)
922	P23946	Chymase 1	CMA1	chest pain	malacards	2017-03-29	chest pain(S)
923	P23946	Chymase 1	CMA1	dizziness	malacards	2017-03-24	dizzness(S)
924	P40313	Chymotrypsin Like	CTRL	dizziness	malacards	2017-03-26	dizzness(S)
925	Q9Y6A4	Cilia And Flagella Associated Protein 20	CFAP20	chest pain	malacards	2017-03-30	chest pain(S)
926	P26441	Ciliary Neurotrophic Factor	CNTF	dizziness	malacards	2017-03-24	dizzness(S)
927	P26992	Ciliary Neurotrophic Factor Receptor	CNTFR	dizziness	malacards	2017-03-24	dizzness(S)
929		CITRULLINEMIA, CLASSIC		insomnia	OMIM	2016-11-26	insomnia(D)
930		CITRULLINEMIA, TYPE II, ADULT-ONSET	CTLN2	insomnia	OMIM	2016-11-26	insomnia(D)
931	P58418	Clarin 1	CLRN1	dizziness	malacards	2017-03-24	dizzness(S)
932		Class II Major Histocompatibility Complex Transactivator	CIITA	chest pain	malacards	2017-03-29	chest pain(S)
933		Class II Major Histocompatibility Complex Transactivator	CIITA	dizziness	malacards	2017-03-24	dizzness(S)
934	O75508	Claudin 11	CLDN11	dizziness	malacards	2017-03-24	dizzness(S)
935	O75508	Claudin 11	CLDN11	insomnia	malacards	2017-03-27	insomnia(S)
937	O15551	Claudin 3	CLDN3	insomnia	malacards	2017-03-27	insomnia(S)
938	O14493	Claudin 4	CLDN4	insomnia	malacards	2017-03-27	insomnia(S)
939		Clock Circadian Regulator	CLOCK	dizziness	malacards	2017-03-24	dizzness(S)
940		Clock Circadian Regulator	CLOCK	insomnia	malacards	2017-03-27	insomnia(S)
941		Clock Circadian Regulator	CLOCK	thirst	malacards	2017-03-27	thirst(S)
942	P10909	Clusterin	CLU	dizziness	malacards	2017-03-24	dizzness(S)
943	O95170	CMT1A Duplicated Region Transcript 1	CDRT1	dizziness	malacards	2017-03-24	dizzness(S)
944	P25116	Coagulation Factor II Thrombin Receptor	F2R	chest pain	malacards	2017-03-29	chest pain(S)
945	P25116	Coagulation Factor II Thrombin Receptor	F2R	dizziness	malacards	2017-03-24	dizzness(S)
946	P00734	Coagulation Factor II, Thrombin	F2	chest pain	malacards	2017-03-29	chest pain(S)
947	P00734	Coagulation Factor II, Thrombin	F2	dizziness	malacards	2017-03-24	dizzness(S)
948	P00734	Coagulation Factor II, Thrombin	F2	insomnia	malacards	2017-03-27	insomnia(S)
949	P00734	Coagulation Factor II, Thrombin	F2	thirst	malacards	2017-03-27	thirst(S)
950	P13726	Coagulation Factor III, Tissue Factor	F3	chest pain	malacards	2017-03-14	chest pain(S)
951	P13726	Coagulation Factor III, Tissue Factor	F3	dizziness	malacards	2017-03-24	dizzness(S)
952	P00740	Coagulation Factor IX	F9	chest pain	malacards	2017-03-29	chest pain(S)
953	P12259	Coagulation Factor V	F5	chest pain	malacards	2017-03-29	chest pain(S)
954	P12259	Coagulation Factor V	F5	dizziness	malacards	2017-03-24	dizzness(S)
956	P08709	Coagulation Factor VII	F7	chest pain	malacards	2017-03-29	chest pain(S)
957	P08709	Coagulation Factor VII	F7	dizziness	malacards	2017-03-24	dizzness(S)
958	P00451	Coagulation Factor VIII	F8	chest pain	malacards	2017-03-29	chest pain(S)
959	P00742	Coagulation Factor X	F10	chest pain	malacards	2017-03-29	chest pain(S)
960	P03951	Coagulation Factor XI	F11	chest pain	malacards	2017-03-29	chest pain(S)
961	P00748	Coagulation Factor XII	F12	dizziness	malacards	2017-03-24	dizzness(S)
962	P00488	Coagulation Factor XIII A Chain	F13A1	chest pain	malacards	2017-03-29	chest pain(S)
963	O43405	Cochlin	COCH	dizziness	malacards	2017-03-24	dizzness(S)
964	Q8NI60	Coenzyme Q8A	COQ8A	dizziness	malacards	2017-03-26	dizzness(S)
965	Q9P1Z9	Coiled-Coil Domain Containing 180	CCDC180	chest pain	malacards	2017-03-29	chest pain(S)
966	Q16204	Coiled-Coil Domain Containing 6	CCDC6	dizziness	malacards	2017-03-24	dizzness(S)
967	Q9P219	Coiled-Coil Domain Containing 88C	CCDC88C	dizziness	malacards	2017-03-24	dizzness(S)
968	Q8WYQ3	Coiled-Coil-Helix-Coiled-Coil-Helix Domain Containing 10	CHCHD10	dizziness	malacards	2017-03-24	dizzness(S)
969	P38432	Coilin	COIL	dizziness	malacards	2017-03-24	dizzness(S)
970	P04118	Colipase	CLPS	thirst	malacards	2017-03-27	thirst(S)
971	Q6UXH8	Collagen And Calcium Binding EGF Domains 1	CCBE1	chest pain	malacards	2017-03-30	chest pain(S)
974	Q96CG8	Collagen Triple Helix Repeat Containing 1	CTHRC1	chest pain	malacards	2017-03-29	chest pain(S)
975	Q96CG8	Collagen Triple Helix Repeat Containing 1	CTHRC1	dizziness	malacards	2017-03-26	dizzness(S)
976	P02452	Collagen Type I Alpha 1 Chain	COL1A1	chest pain	malacards	2017-03-29	chest pain(S)
977	P02452	Collagen Type I Alpha 1 Chain	COL1A1	dizziness	malacards	2017-03-26	dizzness(S)
978	P08123	Collagen Type I Alpha 2 Chain	COL1A2	chest pain	malacards	2017-03-29	chest pain(S)
979	P08123	Collagen Type I Alpha 2 Chain	COL1A2	dizziness	malacards	2017-03-26	dizzness(S)
980	P02458	Collagen Type II Alpha 1 Chain	COL2A1	chest pain	malacards	2017-03-30	chest pain(S)
981	P02461	Collagen Type III Alpha 1 Chain	COL3A1	chest pain	malacards	2017-03-29	chest pain(S)
982	P02461	Collagen Type III Alpha 1 Chain	COL3A1	dizziness	malacards	2017-03-26	dizzness(S)
983	P02462	Collagen Type IV Alpha 1 Chain	COL4A1	chest pain	malacards	2017-03-29	chest pain(S)
984	P02462	Collagen Type IV Alpha 1 Chain	COL4A1	dizziness	malacards	2017-03-26	dizzness(S)
985	P08572	Collagen Type IV Alpha 2 Chain	COL4A2	chest pain	malacards	2017-03-29	chest pain(S)
986	P08572	Collagen Type IV Alpha 2 Chain	COL4A2	dizziness	malacards	2017-03-26	dizzness(S)
987	Q9Y5P4	Collagen Type IV Alpha 3 Binding Protein	COL4A3BP	chest pain	malacards	2017-03-29	chest pain(S)
988	Q01955	Collagen Type IV Alpha 3 Chain	COL4A3	chest pain	malacards	2017-03-29	chest pain(S)
989	P53420	Collagen Type IV Alpha 4 Chain	COL4A4	chest pain	malacards	2017-03-29	chest pain(S)
990	P29400	Collagen Type IV Alpha 5 Chain	COL4A5	chest pain	malacards	2017-03-29	chest pain(S)
991	P29400	Collagen Type IV Alpha 5 Chain	COL4A5	dizziness	malacards	2017-03-24	dizzness(S)
992	P20849	Collagen Type IX Alpha 1 Chain	COL9A1	dizziness	malacards	2017-03-24	dizzness(S)
993	P20908	Collagen Type V Alpha 1 Chain	COL5A1	dizziness	malacards	2017-03-24	dizzness(S)
994	P12109	Collagen Type VI Alpha 1 Chain	COL6A1	dizziness	malacards	2017-03-26	dizzness(S)
995	P12107	Collagen Type XI Alpha 1 Chain	COL11A1	chest pain	malacards	2017-03-30	chest pain(S)
996	Q9UMD9	Collagen Type XVII Alpha 1 Chain	COL17A1	dizziness	malacards	2017-03-26	dizzness(S)
997	Q9BXS0	Collagen Type XXV Alpha 1 Chain	COL25A1	dizziness	malacards	2017-03-24	dizzness(S)
998	P09603	Colony Stimulating Factor 1	CSF1	chest pain	malacards	2017-03-29	chest pain(S)
999	P07333	Colony Stimulating Factor 1 Receptor	CSF1R	chest pain	malacards	2017-03-29	chest pain(S)
1000	P04141	Colony Stimulating Factor 2	CSF2	chest pain	malacards	2017-03-29	chest pain(S)
1001	P04141	Colony Stimulating Factor 2	CSF2	shortness of breath	malacards	2017-03-20	shortness of breath(S)
1002	P04141	Colony Stimulating Factor 2	CSF2	dizziness	malacards	2017-03-24	dizzness(S)
1003	P09919	Colony Stimulating Factor 3	CSF3	chest pain	malacards	2017-03-29	chest pain(S)
1004	P09919	Colony Stimulating Factor 3	CSF3	thirst	malacards	2017-03-27	thirst(S)
1005	Q99062	Colony Stimulating Factor 3 Receptor	CSF3R	chest pain	malacards	2017-03-29	chest pain(S)
1006	P02745	Complement C1q A Chain	C1QA	chest pain	malacards	2017-03-29	chest pain(S)
1007	P02746	Complement C1q B Chain	C1QB	chest pain	malacards	2017-03-29	chest pain(S)
1008	P02747	Complement C1q C Chain	C1QC	chest pain	malacards	2017-03-29	chest pain(S)
1009	P00736	Complement C1r	C1R	chest pain	malacards	2017-03-29	chest pain(S)
1010	P09871	Complement C1s	C1S	chest pain	malacards	2017-03-29	chest pain(S)
1011	P09871	Complement C1s	C1S	dizziness	malacards	2017-03-24	dizzness(S)
1012	P06681	Complement C2	C2	chest pain	malacards	2017-03-29	chest pain(S)
1013	P01024	Complement C3	C3	chest pain	malacards	2017-03-29	chest pain(S)
1014	P01024	Complement C3	C3	insomnia	malacards	2017-03-27	insomnia(S)
1015	P01024	Complement C3	C3	thirst	malacards	2017-03-27	thirst(S)
1016	P17927	Complement C3b/C4b Receptor 1 (Knops Blood Group)	CR1	chest pain	malacards	2017-03-29	chest pain(S)
1017	P20023	Complement C3d Receptor 2	CR2	chest pain	malacards	2017-03-29	chest pain(S)
1018	P0C0L4	Complement C4A (Rodgers Blood Group)	C4A	chest pain	malacards	2017-03-29	chest pain(S)
1019	P0C0L5	Complement C4B (Chido Blood Group)	C4B	chest pain	malacards	2017-03-29	chest pain(S)
1020	P01031	Complement C5	C5	chest pain	malacards	2017-03-30	chest pain(S)
1021	P21730	Complement C5a Receptor 1	C5AR1	chest pain	malacards	2017-03-30	chest pain(S)
1022	P13671	Complement C6	C6	dizziness	malacards	2017-03-26	dizzness(S)
1024	P00746	Complement Factor D	CFD	thirst	malacards	2017-03-27	thirst(S)
1025	P08603	Complement Factor H	CFH	insomnia	malacards	2017-03-27	insomnia(S)
1026	Q03591	Complement Factor H Related 1	CFHR1	insomnia	malacards	2017-03-27	insomnia(S)
1027	P27918	Complement Factor Properdin	CFP	dizziness	malacards	2017-03-26	dizzness(S)
1029	Q6PUV4	Complexin 2	CPLX2	dizziness	malacards	2017-03-24	dizzness(S)
1030	Q14746	Component Of Oligomeric Golgi Complex 2	COG2	chest pain	malacards	2017-03-29	chest pain(S)
1031	Q14746	Component Of Oligomeric Golgi Complex 2	COG2	dizziness	malacards	2017-03-24	dizzness(S)
1032	Q14746	Component Of Oligomeric Golgi Complex 2	COG2	thirst	malacards	2017-03-27	thirst(S)
1034	P29279	Connective Tissue Growth Factor	CTGF	chest pain	malacards	2017-03-30	chest pain(S)
1035	Q12860	Contactin 1	CNTN1	dizziness	malacards	2017-03-24	dizzness(S)
1036	Q9UHC6	Contactin Associated Protein-Like 2	CNTNAP2	chest pain	malacards	2017-03-29	chest pain(S)
1037	Q9UHC6	Contactin Associated Protein-Like 2	CNTNAP2	dizziness	malacards	2017-03-24	dizzness(S)
1038	O14618	Copper Chaperone For Superoxide Dismutase	CCS	dizziness	malacards	2017-03-24	dizzness(S)
1039	Q8N668	Copper Metabolism Domain Containing 1	COMMD1	dizziness	malacards	2017-03-24	dizzness(S)
1040	P36551	Coproporphyrinogen Oxidase	CPOX	chest pain	malacards	2017-03-29	chest pain(S)
1041	P36551	Coproporphyrinogen Oxidase	CPOX	insomnia	malacards	2017-03-27	insomnia(S)
1043	Q13951	Core-Binding Factor Beta Subunit	CBFB	chest pain	malacards	2017-03-29	chest pain(S)
1044	Q9UBG3	Cornulin	CRNN	chest pain	malacards	2017-03-29	chest pain(S)
1045	Q9UBG3	Cornulin	CRNN	dizziness	malacards	2017-03-24	dizzness(S)
1046	Q14247	Cortactin	CTTN	chest pain	malacards	2017-03-29	chest pain(S)
1047	Q14247	Cortactin	CTTN	dizziness	malacards	2017-03-24	dizzness(S)
1048	P06850	Corticotropin Releasing Hormone	CRH	chest pain	malacards	2017-03-29	chest pain(S)
1049	P06850	Corticotropin Releasing Hormone	CRH	dizziness	malacards	2017-03-24	dizzness(S)
1050	P06850	Corticotropin Releasing Hormone	CRH	thirst	malacards	2017-03-27	thirst(S)
1052	P34998	Corticotropin Releasing Hormone Receptor 1	CRHR1	chest pain	malacards	2017-03-29	chest pain(S)
1053	P34998	Corticotropin Releasing Hormone Receptor 1	CRHR1	dizziness	malacards	2017-03-24	dizzness(S)
1054	P34998	Corticotropin Releasing Hormone Receptor 1	CRHR1	thirst	malacards	2017-03-27	thirst(S)
1057	O00230	Cortistatin	CORT	dizziness	malacards	2017-03-24	dizzness(S)
1058	Q12887	COX10, Heme A:Farnesyltransferase Cytochrome C Oxidase Assembly Factor	COX10	dizziness	malacards	2017-03-24	dizzness(S)
1059	P02741	C-Reactive Protein	CRP	chest pain	malacards	2017-03-14	chest pain(S)
1060	P02741	C-Reactive Protein	CRP	dizziness	malacards	2017-03-24	dizzness(S)
1061	P02741	C-Reactive Protein	CRP	insomnia	malacards	2017-03-27	insomnia(S)
1062	P02741	C-Reactive Protein	CRP	thirst	malacards	2017-03-27	thirst(S)
1063	P02741	C-Reactive Protein, Pentraxin-Related	CRP	sleep disorder	malacards	2016-11-26	insomnia(D)
1064	P12277	Creatine Kinase B	CKB	chest pain	malacards	2017-03-29	chest pain(S)
1065	P06732	Creatine Kinase, M-Type	CKM	chest pain	malacards	2017-03-29	chest pain(S)
1066	Q92793	CREB Binding Protein	CREBBP	chest pain	malacards	2017-03-29	chest pain(S)
1067	Q92793	CREB Binding Protein	CREBBP	dizziness	malacards	2017-03-24	dizzness(S)
1070	P0CG37	Cripto, FRL-1, Cryptic Family 1	CFC1	chest pain	malacards	2017-03-29	chest pain(S)
1071	P46109	CRK Like Proto-Oncogene, Adaptor Protein	CRKL	chest pain	malacards	2017-03-29	chest pain(S)
1072	P02511	Crystallin Alpha B	CRYAB	chest pain	malacards	2017-03-29	chest pain(S)
1073	P02511	Crystallin Alpha B	CRYAB	dizziness	malacards	2017-03-24	dizzness(S)
1074	P43320	Crystallin Beta B2	CRYBB2	dizziness	malacards	2017-03-24	dizzness(S)
1075	P07320	Crystallin Gamma D	CRYGD	chest pain	malacards	2017-03-30	chest pain(S)
1076	Q9Y5B0	CTD Phosphatase Subunit 1	CTDP1	dizziness	malacards	2017-03-26	dizzness(S)
1077	P17812	CTP Synthase 1	CTPS1	chest pain	malacards	2017-03-29	chest pain(S)
1078	Q2HXU8	C-Type Lectin Domain Family 12 Member B	CLEC12B	chest pain	malacards	2017-03-29	chest pain(S)
1079	Q6UXB4	C-Type Lectin Domain Family 4 Member G	CLEC4G	dizziness	malacards	2017-03-26	dizzness(S)
1080	Q9H2X3	C-Type Lectin Domain Family 4 Member M	CLEC4M	dizziness	malacards	2017-03-26	dizzness(S)
1081	Q9BXN2	C-Type Lectin Domain Family 7 Member A	CLEC7A	chest pain	malacards	2017-03-30	chest pain(S)
1082	Q9BXN2	C-Type Lectin Domain Family 7 Member A	CLEC7A	shortness of breath	malacards	2017-03-20	shortness of breath(S)
1084	O95319	CUGBP, Elav-Like Family Member 2	CELF2	dizziness	malacards	2017-03-24	dizzness(S)
1085	Q13616	Cullin 1	CUL1	dizziness	malacards	2017-03-24	dizzness(S)
1086	P49238	C-X3-C Motif Chemokine Receptor 1	CX3CR1	chest pain	malacards	2017-03-29	chest pain(S)
1087	Q9H6B4	CXADR Like Membrane Protein	CLMP	thirst	malacards	2017-03-27	thirst(S)
1088	P09341	C-X-C Motif Chemokine Ligand 1	CXCL1	shortness of breath	malacards	2017-03-20	shortness of breath(S)
1089	P09341	C-X-C Motif Chemokine Ligand 1	CXCL1	dizziness	malacards	2017-03-26	dizzness(S)
1090	P02778	C-X-C Motif Chemokine Ligand 10	CXCL10	chest pain	malacards	2017-03-29	chest pain(S)
1091	P02778	C-X-C Motif Chemokine Ligand 10	CXCL10	dizziness	malacards	2017-03-24	dizzness(S)
1092	P02778	C-X-C Motif Chemokine Ligand 10	CXCL10	insomnia	malacards	2017-03-27	insomnia(S)
1093	O14625	C-X-C Motif Chemokine Ligand 11	CXCL11	dizziness	malacards	2017-03-24	dizzness(S)
1094	P48061	C-X-C Motif Chemokine Ligand 12	CXCL12	chest pain	malacards	2017-03-29	chest pain(S)
1095	P48061	C-X-C Motif Chemokine Ligand 12	CXCL12	shortness of breath	malacards	2017-03-20	shortness of breath(S)
1096	O43927	C-X-C Motif Chemokine Ligand 13	CXCL13	dizziness	malacards	2017-03-24	dizzness(S)
1097	O95715	C-X-C Motif Chemokine Ligand 14	CXCL14	dizziness	malacards	2017-03-24	dizzness(S)
1098	P42830	C-X-C Motif Chemokine Ligand 5	CXCL5	shortness of breath	malacards	2017-03-20	shortness of breath(S)
1099	P10145	C-X-C Motif Chemokine Ligand 8	CXCL8	chest pain	malacards	2017-03-29	chest pain(S)
1100	P10145	C-X-C Motif Chemokine Ligand 8	CXCL8	shortness of breath	malacards	2017-03-20	shortness of breath(S)
1101	P10145	C-X-C Motif Chemokine Ligand 8	CXCL8	dizziness	malacards	2017-03-24	dizzness(S)
1102	P10145	C-X-C Motif Chemokine Ligand 8	CXCL8	insomnia	malacards	2017-03-27	insomnia(S)
1103	Q07325	C-X-C Motif Chemokine Ligand 9	CXCL9	chest pain	malacards	2017-03-30	chest pain(S)
1104	Q07325	C-X-C Motif Chemokine Ligand 9	CXCL9	dizziness	malacards	2017-03-24	dizzness(S)
1105	P25025	C-X-C Motif Chemokine Receptor 2	CXCR2	chest pain	malacards	2017-03-29	chest pain(S)
1106	P49682	C-X-C Motif Chemokine Receptor 3	CXCR3	chest pain	malacards	2017-03-29	chest pain(S)
1107	P49682	C-X-C Motif Chemokine Receptor 3	CXCR3	dizziness	malacards	2017-03-24	dizzness(S)
1108	P61073	C-X-C Motif Chemokine Receptor 4	CXCR4	chest pain	malacards	2017-03-29	chest pain(S)
1109	P61073	C-X-C Motif Chemokine Receptor 4	CXCR4	shortness of breath	malacards	2017-03-20	shortness of breath(S)
1110	P61073	C-X-C Motif Chemokine Receptor 4	CXCR4	dizziness	malacards	2017-03-24	dizzness(S)
1111	P32302	C-X-C Motif Chemokine Receptor 5	CXCR5	chest pain	malacards	2017-03-29	chest pain(S)
1112	P78396	Cyclin A1	CCNA1	chest pain	malacards	2017-03-29	chest pain(S)
1113	P14635	Cyclin B1	CCNB1	chest pain	malacards	2017-03-29	chest pain(S)
1114	P14635	Cyclin B1	CCNB1	dizziness	malacards	2017-03-24	dizzness(S)
1115	P24385	Cyclin D1	CCND1	chest pain	malacards	2017-03-29	chest pain(S)
1116	P24385	Cyclin D1	CCND1	dizziness	malacards	2017-03-24	dizzness(S)
1117	P30279	Cyclin D2	CCND2	chest pain	malacards	2017-03-29	chest pain(S)
1118	P30279	Cyclin D2	CCND2	dizziness	malacards	2017-03-24	dizzness(S)
1119	P30281	Cyclin D3	CCND3	chest pain	malacards	2017-03-29	chest pain(S)
1120	Q9UQ88	Cyclin Dependent Kinase 11A	CDK11A	dizziness	malacards	2017-03-24	dizzness(S)
1121	P21127	Cyclin Dependent Kinase 11B	CDK11B	dizziness	malacards	2017-03-24	dizzness(S)
1122	Q14004	Cyclin Dependent Kinase 13	CDK13	dizziness	malacards	2017-03-24	dizzness(S)
1123	P11802	Cyclin Dependent Kinase 4	CDK4	chest pain	malacards	2017-03-29	chest pain(S)
1124	P11802	Cyclin Dependent Kinase 4	CDK4	dizziness	malacards	2017-03-24	dizzness(S)
1125	Q00535	Cyclin Dependent Kinase 5	CDK5	dizziness	malacards	2017-03-24	dizzness(S)
1126	Q15078	Cyclin Dependent Kinase 5 Regulatory Subunit 1	CDK5R1	dizziness	malacards	2017-03-24	dizzness(S)
1127	Q00534	Cyclin Dependent Kinase 6	CDK6	chest pain	malacards	2017-03-29	chest pain(S)
1128	Q00534	Cyclin Dependent Kinase 6	CDK6	dizziness	malacards	2017-03-24	dizzness(S)
1129	P38936	Cyclin Dependent Kinase Inhibitor 1A	CDKN1A	chest pain	malacards	2017-03-29	chest pain(S)
1130	P38936	Cyclin Dependent Kinase Inhibitor 1A	CDKN1A	dizziness	malacards	2017-03-24	dizzness(S)
1131	P46527	Cyclin Dependent Kinase Inhibitor 1B	CDKN1B	chest pain	malacards	2017-03-29	chest pain(S)
1132	P46527	Cyclin Dependent Kinase Inhibitor 1B	CDKN1B	dizziness	malacards	2017-03-24	dizzness(S)
1133	P42771	Cyclin Dependent Kinase Inhibitor 2A	CDKN2A	chest pain	malacards	2017-03-29	chest pain(S)
1134	P42771	Cyclin Dependent Kinase Inhibitor 2A	CDKN2A	dizziness	malacards	2017-03-24	dizzness(S)
1135	Q5ZEY8	Cyclin Dependent Kinase Inhibitor 2B	CDKN2B	chest pain	malacards	2017-03-29	chest pain(S)
1136	Q5ZEY8	Cyclin Dependent Kinase Inhibitor 2B	CDKN2B	dizziness	malacards	2017-03-24	dizzness(S)
1137	Q9P1T2	Cyclin Dependent Kinase Inhibitor 2C	CDKN2C	chest pain	malacards	2017-03-30	chest pain(S)
1138	O76039	Cyclin Dependent Kinase Like 5	CDKL5	dizziness	malacards	2017-03-24	dizzness(S)
1139	O76039	Cyclin Dependent Kinase Like 5	CDKL5	insomnia	malacards	2017-03-27	insomnia(S)
1140	O75909	Cyclin K	CCNK	chest pain	malacards	2017-03-29	chest pain(S)
1141	Q9UK58	Cyclin L1	CCNL1	dizziness	malacards	2017-03-24	dizzness(S)
1142	P35520	Cystathionine-Beta-Synthase	CBS	chest pain	malacards	2017-03-29	chest pain(S)
1143	P35520	Cystathionine-Beta-Synthase	CBS	palpitations	malacards	2017-03-24	palpitations(S)
1144	P35520	Cystathionine-Beta-Synthase	CBS	dizziness	malacards	2017-03-24	dizzness(S)
1145	O60676	Cystatin 8	CST8	chest pain	malacards	2017-03-30	chest pain(S)
1146	P04080	Cystatin B	CSTB	dizziness	malacards	2017-03-26	dizzness(S)
1147	P01034	Cystatin C	CST3	chest pain	malacards	2017-03-29	chest pain(S)
1148	P01034	Cystatin C	CST3	dizziness	malacards	2017-03-24	dizzness(S)
1149	P50461	Cysteine And Glycine Rich Protein 3	CSRP3	chest pain	malacards	2017-03-29	chest pain(S)
1150	Q9UKJ5	Cysteine Rich Hydrophobic Domain 2	CHIC2	chest pain	malacards	2017-03-29	chest pain(S)
1151	Q96HD1	Cysteine Rich With EGF Like Domains 1	CRELD1	chest pain	malacards	2017-03-29	chest pain(S)
1152	Q9Y271	Cysteinyl Leukotriene Receptor 1	CYSLTR1	chest pain	malacards	2017-03-29	chest pain(S)
1153	Q9Y271	Cysteinyl Leukotriene Receptor 1	CYSLTR1	shortness of breath	malacards	2017-03-20	shortness of breath(S)
1154	Q9Y271	Cysteinyl Leukotriene Receptor 1	CYSLTR1	dizziness	malacards	2017-03-26	dizzness(S)
1155	Q9NS75	Cysteinyl Leukotriene Receptor 2	CYSLTR2	shortness of breath	malacards	2017-03-20	shortness of breath(S)
1156	P13569	Cystic Fibrosis Transmembrane Conductance Regulator	CFTR	chest pain	malacards	2017-03-29	chest pain(S)
1157	P13569	Cystic Fibrosis Transmembrane Conductance Regulator	CFTR	shortness of breath	malacards	2017-03-20	shortness of breath(S)
1158	P13569	Cystic Fibrosis Transmembrane Conductance Regulator	CFTR	dizziness	malacards	2017-03-26	dizzness(S)
1159	P13569	Cystic Fibrosis Transmembrane Conductance Regulator	CFTR	insomnia	malacards	2017-03-27	insomnia(S)
1160	P32320	Cytidine Deaminase	CDA	chest pain	malacards	2017-03-29	chest pain(S)
1161	P04839	Cytochrome B-245 Beta Chain	CYBB	chest pain	malacards	2017-03-29	chest pain(S)
1162	Q5JTJ3	Cytochrome C Oxidase Assembly Factor 6	COA6	chest pain	malacards	2017-03-29	chest pain(S)
1163	P13073	Cytochrome C Oxidase Subunit 4I1	COX4I1	dizziness	malacards	2017-03-24	dizzness(S)
1164	P20674	Cytochrome C Oxidase Subunit 5A	COX5A	chest pain	malacards	2017-03-30	chest pain(S)
1165	P20674	Cytochrome C Oxidase Subunit 5A	COX5A	dizziness	malacards	2017-03-24	dizzness(S)
1166	P12074	Cytochrome C Oxidase Subunit 6A1	COX6A1	dizziness	malacards	2017-03-24	dizzness(S)
1167	P99999	Cytochrome C, Somatic	CYCS	chest pain	malacards	2017-03-29	chest pain(S)
1168	P99999	Cytochrome C, Somatic	CYCS	dizziness	malacards	2017-03-24	dizzness(S)
1169	P04798	Cytochrome P450 Family 1 Subfamily A Member 1	CYP1A1	chest pain	malacards	2017-03-29	chest pain(S)
1170	P04798	Cytochrome P450 Family 1 Subfamily A Member 1	CYP1A1	dizziness	malacards	2017-03-24	dizzness(S)
1171	P05177	Cytochrome P450 Family 1 Subfamily A Member 2	CYP1A2	chest pain	malacards	2017-03-29	chest pain(S)
1172	P05177	Cytochrome P450 Family 1 Subfamily A Member 2	CYP1A2	shortness of breath	malacards	2017-03-20	shortness of breath(S)
1173	P15538	Cytochrome P450 Family 11 Subfamily B Member 1	CYP11B1	chest pain	malacards	2017-03-29	chest pain(S)
1174	P19099	Cytochrome P450 Family 11 Subfamily B Member 2	CYP11B2	chest pain	malacards	2017-03-29	chest pain(S)
1175	P33260	Cytochrome P450 Family 2 Subfamily C Member 18	CYP2C18	chest pain	malacards	2017-03-30	chest pain(S)
1176	P33261	Cytochrome P450 Family 2 Subfamily C Member 19	CYP2C19	chest pain	malacards	2017-03-29	chest pain(S)
1177	P33261	Cytochrome P450 Family 2 Subfamily C Member 19	CYP2C19	dizziness	malacards	2017-03-26	dizzness(S)
1178	P11712	Cytochrome P450 Family 2 Subfamily C Member 9	CYP2C9	chest pain	malacards	2017-03-29	chest pain(S)
1179	P10635	Cytochrome P450 Family 2 Subfamily D Member 6	CYP2D6	chest pain	malacards	2017-03-29	chest pain(S)
1180	P10635	Cytochrome P450 Family 2 Subfamily D Member 6	CYP2D6	dizziness	malacards	2017-03-24	dizzness(S)
1181	P10635	Cytochrome P450 Family 2 Subfamily D Member 6	CYP2D6	insomnia	malacards	2017-03-27	insomnia(S)
1182	O43174	Cytochrome P450 Family 26 Subfamily A Member 1	CYP26A1	dizziness	malacards	2017-03-26	dizzness(S)
1183	Q02318	Cytochrome P450 Family 27 Subfamily A Member 1	CYP27A1	chest pain	malacards	2017-03-30	chest pain(S)
1184	P08684	Cytochrome P450 Family 3 Subfamily A Member 4	CYP3A4	thirst	malacards	2017-03-27	thirst(S)
1185	P20815	Cytochrome P450 Family 3 Subfamily A Member 5	CYP3A5	chest pain	malacards	2017-03-29	chest pain(S)
1186	P78329	Cytochrome P450 Family 4 Subfamily F Member 2	CYP4F2	chest pain	malacards	2017-03-29	chest pain(S)
1187	Q9Y6A2	Cytochrome P450 Family 46 Subfamily A Member 1	CYP46A1	dizziness	malacards	2017-03-24	dizzness(S)
1188	Q99418	Cytohesin 2	CYTH2	dizziness	malacards	2017-03-24	dizzness(S)
1189	Q9NSE2	Cytokine Inducible SH2 Containing Protein	CISH	chest pain	malacards	2017-03-30	chest pain(S)
1190	O75462	Cytokine Receptor Like Factor 1	CRLF1	dizziness	malacards	2017-03-24	dizzness(S)
1191	Q9HC73	Cytokine Receptor-Like Factor 2	CRLF2	chest pain	malacards	2017-03-30	chest pain(S)
1192	Q96F07	Cytoplasmic FMR1 Interacting Protein 2	CYFIP2	dizziness	malacards	2017-03-24	dizzness(S)
1193	P16410	Cytotoxic T-Lymphocyte Associated Protein 4	CTLA4	chest pain	malacards	2017-03-29	chest pain(S)
1194	P16410	Cytotoxic T-Lymphocyte Associated Protein 4	CTLA4	dizziness	malacards	2017-03-24	dizzness(S)
1196	Q96JQ0	Dachsous Cadherin-Related 1	DCHS1	chest pain	malacards	2017-03-30	chest pain(S)
1197	P14920	D-Amino Acid Oxidase	DAO	dizziness	malacards	2017-03-24	dizzness(S)
1200	P43146	DCC Netrin 1 Receptor	DCC	chest pain	malacards	2017-03-29	chest pain(S)
1201	P43146	DCC Netrin 1 Receptor	DCC	dizziness	malacards	2017-03-24	dizzness(S)
1202	Q92499	DEAD-Box Helicase 1	DDX1	shortness of breath	malacards	2017-03-20	shortness of breath(S)
1203	Q92499	DEAD-Box Helicase 1	DDX1	dizziness	malacards	2017-03-24	dizzness(S)
1204	Q13206	DEAD-Box Helicase 10	DDX10	chest pain	malacards	2017-03-29	chest pain(S)
1205	Q9UHI6	DEAD-Box Helicase 20	DDX20	dizziness	malacards	2017-03-24	dizzness(S)
1206	Q9UJV9	DEAD-Box Helicase 41	DDX41	chest pain	malacards	2017-03-29	chest pain(S)
1208	Q9UER7	Death Domain Associated Protein	DAXX	chest pain	malacards	2017-03-30	chest pain(S)
1209	O75618	Death Effector Domain Containing	DEDD	dizziness	malacards	2017-03-26	dizzness(S)
1210	O77932	Decapping Exoribonuclease	DXO	dizziness	malacards	2017-03-26	dizzness(S)
1211	P07585	Decorin	DCN	chest pain	malacards	2017-03-30	chest pain(S)
1212	Q8IZD9	Dedicator Of Cytokinesis 3	DOCK3	dizziness	malacards	2017-03-24	dizzness(S)
1213	P59665	Defensin Alpha 1	DEFA1	dizziness	malacards	2017-03-26	dizzness(S)
1214	P59666	Defensin Alpha 3	DEFA3	dizziness	malacards	2017-03-26	dizzness(S)
1215	O15263	Defensin Beta 4A	DEFB4A	dizziness	malacards	2017-03-26	dizzness(S)
1216	Q96HY7	Dehydrogenase E1 And Transketolase Domain Containing 1	DHTKD1	dizziness	malacards	2017-03-24	dizzness(S)
1217	O75911	Dehydrogenase/Reductase 3	DHRS3	dizziness	malacards	2017-03-24	dizzness(S)
1218	P35659	DEK Proto-Oncogene	DEK	chest pain	malacards	2017-03-29	chest pain(S)
1219		DELAYED SLEEP PHASE SYNDROME, SUSCEPTIBILITY TO	DSPS	insomnia	OMIM	2016-11-26	insomnia(D)
1220	Q9P2X7	Deleted In Esophageal Cancer 1	43070	chest pain	malacards	2017-03-29	chest pain(S)
1221	Q9P2X7	Deleted In Esophageal Cancer 1	43070	dizziness	malacards	2017-03-24	dizzness(S)
1222	Q9Y238	Deleted In Lung And Esophageal Cancer 1	DLEC1	chest pain	malacards	2017-03-29	chest pain(S)
1223	Q9Y238	Deleted In Lung And Esophageal Cancer 1	DLEC1	dizziness	malacards	2017-03-24	dizzness(S)
1224	Q9UGM3	Deleted In Malignant Brain Tumors 1	DMBT1	dizziness	malacards	2017-03-24	dizzness(S)
1225		Delta Like Non-Canonical Notch Ligand 1	DLK1	thirst	malacards	2017-03-27	thirst(S)
1226	Q08495	Dematin Actin Binding Protein	DMTN	chest pain	malacards	2017-03-30	chest pain(S)
1227	Q6P3S1	DENN Domain Containing 1B	DENND1B	shortness of breath	malacards	2017-03-20	shortness of breath(S)
1228	Q9NZW4	Dentin Sialophosphoprotein	DSPP	dizziness	malacards	2017-03-26	dizzness(S)
1229	P27707	Deoxycytidine Kinase	DCK	chest pain	malacards	2017-03-29	chest pain(S)
1230	Q16854	Deoxyguanosine Kinase	DGUOK	chest pain	malacards	2017-03-29	chest pain(S)
1231	P49366	Deoxyhypusine Synthase	DHPS	chest pain	malacards	2017-03-30	chest pain(S)
1232	P49366	Deoxyhypusine Synthase	DHPS	shortness of breath	malacards	2017-03-20	shortness of breath(S)
1233	P24855	Deoxyribonuclease 1	DNASE1	chest pain	malacards	2017-03-29	chest pain(S)
1234	P49184	Deoxyribonuclease 1 Like 1	DNASE1L1	dizziness	malacards	2017-03-26	dizzness(S)
1235	Q13609	Deoxyribonuclease 1 Like 3	DNASE1L3	chest pain	malacards	2017-03-29	chest pain(S)
1237	O75140	DEP Domain Containing 5	DEPDC5	dizziness	malacards	2017-03-26	dizzness(S)
1238	P17661	Desmin	DES	chest pain	malacards	2017-03-29	chest pain(S)
1239	P17661	Desmin	DES	dizziness	malacards	2017-03-26	dizzness(S)
1241	Q02487	Desmocollin 2	DSC2	chest pain	malacards	2017-03-29	chest pain(S)
1242	Q02487	Desmocollin 2	DSC2	palpitations	malacards	2017-03-24	palpitations(S)
1244	Q02413	Desmoglein 1	DSG1	chest pain	malacards	2017-03-29	chest pain(S)
1245	Q14126	Desmoglein 2	DSG2	chest pain	malacards	2017-03-29	chest pain(S)
1246	Q14126	Desmoglein 2	DSG2	palpitations	malacards	2017-03-24	palpitations(S)
1247	Q14126	Desmoglein 2	DSG2	dizziness	malacards	2017-03-24	dizzness(S)
1249	P15924	Desmoplakin	DSP	chest pain	malacards	2017-03-29	chest pain(S)
1251	O95786	DExD/H-Box Helicase 58	DDX58	dizziness	malacards	2017-03-26	dizzness(S)
1252	O75907	Diacylglycerol O-Acyltransferase 1	DGAT1	thirst	malacards	2017-03-27	thirst(S)
1253	O60610	Diaphanous Related Formin 1	DIAPH1	dizziness	malacards	2017-03-24	dizzness(S)
1254	Q9NSV4	Diaphanous Related Formin 3	DIAPH3	dizziness	malacards	2017-03-26	dizzness(S)
1256	Q9UPY3	Dicer 1, Ribonuclease III	DICER1	chest pain	malacards	2017-03-29	chest pain(S)
1257	O94907	Dickkopf WNT Signaling Pathway Inhibitor 1	DKK1	dizziness	malacards	2017-03-24	dizzness(S)
1258	Q96DF8	DiGeorge Syndrome Critical Region Gene 14	DGCR14	dizziness	malacards	2017-03-24	dizzness(S)
1259	P00374	Dihydrofolate Reductase	DHFR	chest pain	malacards	2017-03-30	chest pain(S)
1260	P00374	Dihydrofolate Reductase	DHFR	shortness of breath	malacards	2017-03-20	shortness of breath(S)
1261	P36957	Dihydrolipoamide S-Succinyltransferase	DLST	dizziness	malacards	2017-03-24	dizzness(S)
1262	Q02127	Dihydroorotate Dehydrogenase (Quinone)	DHODH	chest pain	malacards	2017-03-30	chest pain(S)
1263	Q16555	Dihydropyrimidinase Like 2	DPYSL2	dizziness	malacards	2017-03-24	dizzness(S)
1264	Q9BPU6	Dihydropyrimidinase Like 5	DPYSL5	chest pain	malacards	2017-03-29	chest pain(S)
1265	Q12882	Dihydropyrimidine Dehydrogenase	DPYD	chest pain	malacards	2017-03-29	chest pain(S)
1266	Q12882	Dihydropyrimidine Dehydrogenase	DPYD	dizziness	malacards	2017-03-24	dizzness(S)
1267	P27487	Dipeptidyl Peptidase 4	DPP4	thirst	malacards	2017-03-27	thirst(S)
1268	Q8N608	Dipeptidyl Peptidase Like 10	DPP10	shortness of breath	malacards	2017-03-20	shortness of breath(S)
1269	P42658	Dipeptidyl Peptidase Like 6	DPP6	dizziness	malacards	2017-03-24	dizzness(S)
1270	Q9BZG8	Diphthamide Biosynthesis 1	DPH1	dizziness	malacards	2017-03-24	dizzness(S)
1271	Q96FX2	Diphthamide Biosynthesis 3	DPH3	dizziness	malacards	2017-03-26	dizzness(S)
1272	Q16832	Discoidin Domain Receptor Tyrosine Kinase 2	DDR2	chest pain	malacards	2017-03-30	chest pain(S)
1273	P78352	Discs Large MAGUK Scaffold Protein 4	DLG4	dizziness	malacards	2017-03-24	dizzness(S)
1274	Q8TDM6	Discs Large MAGUK Scaffold Protein 5	DLG5	chest pain	malacards	2017-03-30	chest pain(S)
1277		Distal-Less Homeobox 4	DLX4	dizziness	malacards	2017-03-24	dizzness(S)
1278		Distal-Less Homeobox 5	DLX5	dizziness	malacards	2017-03-24	dizzness(S)
1279		Distal-Less Homeobox 6	DLX6	dizziness	malacards	2017-03-24	dizzness(S)
1280	Q96SD1	DNA Cross-Link Repair 1C	DCLRE1C	dizziness	malacards	2017-03-24	dizzness(S)
1281	P18858	DNA Ligase 1	LIG1	dizziness	malacards	2017-03-26	dizzness(S)
1282	P49916	DNA Ligase 3	LIG3	insomnia	malacards	2017-03-27	insomnia(S)
1283	P26358	DNA Methyltransferase 1	DNMT1	chest pain	malacards	2017-03-29	chest pain(S)
1284	P26358	DNA Methyltransferase 1	DNMT1	dizziness	malacards	2017-03-26	dizzness(S)
1285	P26358	DNA Methyltransferase 1	DNMT1	insomnia	malacards	2017-03-27	insomnia(S)
1286	Q9Y6K1	DNA Methyltransferase 3 Alpha	DNMT3A	chest pain	malacards	2017-03-29	chest pain(S)
1287	Q9UJW3	DNA Methyltransferase 3 Like	DNMT3L	chest pain	malacards	2017-03-30	chest pain(S)
1288	P04053	DNA Nucleotidylexotransferase	DNTT	chest pain	malacards	2017-03-29	chest pain(S)
1289	P06746	DNA Polymerase Beta	POLB	chest pain	malacards	2017-03-29	chest pain(S)
1290	P06746	DNA Polymerase Beta	POLB	dizziness	malacards	2017-03-24	dizzness(S)
1291	Q07864	DNA Polymerase Epsilon, Catalytic Subunit	POLE	insomnia	malacards	2017-03-27	insomnia(S)
1292	P54098	DNA Polymerase Gamma, Catalytic Subunit	POLG	dizziness	malacards	2017-03-26	dizzness(S)
1294	P25686	DnaJ Heat Shock Protein Family (Hsp40) Member B2	DNAJB2	chest pain	malacards	2017-03-30	chest pain(S)
1295	P25686	DnaJ Heat Shock Protein Family (Hsp40) Member B2	DNAJB2	dizziness	malacards	2017-03-24	dizzness(S)
1296	O75165	DnaJ Heat Shock Protein Family (Hsp40) Member C13	DNAJC13	dizziness	malacards	2017-03-24	dizzness(S)
1297	Q96DA6	DnaJ Heat Shock Protein Family (Hsp40) Member C19	DNAJC19	chest pain	malacards	2017-03-29	chest pain(S)
1298	Q96LL9	DnaJ Heat Shock Protein Family (Hsp40) Member C30	DNAJC30	insomnia	malacards	2017-03-27	insomnia(S)
1299	Q99704	Docking Protein 1	DOK1	chest pain	malacards	2017-03-29	chest pain(S)
1300	P20711	Dopa Decarboxylase	DDC	chest pain	malacards	2017-03-29	chest pain(S)
1301	P20711	Dopa Decarboxylase	DDC	dizziness	malacards	2017-03-24	dizzness(S)
1302	P09172	Dopamine Beta-Hydroxylase	DBH	chest pain	malacards	2017-03-29	chest pain(S)
1303	P09172	Dopamine Beta-Hydroxylase	DBH	palpitations	malacards	2017-03-24	palpitations(S)
1304	P09172	Dopamine Beta-Hydroxylase	DBH	dizziness	malacards	2017-03-24	dizzness(S)
1305	P21728	Dopamine Receptor D1	DRD1	chest pain	malacards	2017-03-29	chest pain(S)
1306	P21728	Dopamine Receptor D1	DRD1	dizziness	malacards	2017-03-24	dizzness(S)
1307	P21728	Dopamine Receptor D1	DRD1	insomnia	malacards	2017-03-27	insomnia(S)
1308	P14416	Dopamine Receptor D2	DRD2	chest pain	malacards	2017-03-29	chest pain(S)
1309	P14416	Dopamine Receptor D2	DRD2	dizziness	malacards	2017-03-24	dizzness(S)
1310	P14416	Dopamine Receptor D2	DRD2	insomnia	malacards	2017-03-27	insomnia(S)
1311	P35462	Dopamine Receptor D3	DRD3	dizziness	malacards	2017-03-24	dizzness(S)
1313	P21917	Dopamine Receptor D4	DRD4	chest pain	malacards	2017-03-29	chest pain(S)
1314	P21917	Dopamine Receptor D4	DRD4	dizziness	malacards	2017-03-24	dizzness(S)
1316	P21918	Dopamine Receptor D5	DRD5	dizziness	malacards	2017-03-24	dizzness(S)
1318	Q8TEK3	DOT1 Like Histone Lysine Methyltransferase	DOT1L	chest pain	malacards	2017-03-29	chest pain(S)
1319	O43602	Doublecortin	DCX	chest pain	malacards	2017-03-29	chest pain(S)
1320	O43602	Doublecortin	DCX	dizziness	malacards	2017-03-24	dizzness(S)
1321	Q9UHG0	Doublecortin Domain Containing 2	DCDC2	dizziness	malacards	2017-03-24	dizzness(S)
1323	Q9BQC3	DPH2 Homolog	DPH2	dizziness	malacards	2017-03-26	dizzness(S)
1324	Q16643	Drebrin 1	DBN1	dizziness	malacards	2017-03-24	dizzness(S)
1325	O60469	DS Cell Adhesion Molecule	DSCAM	chest pain	malacards	2017-03-29	chest pain(S)
1326	O75319	Dual Specificity Phosphatase 11	DUSP11	dizziness	malacards	2017-03-24	dizzness(S)
1327	Q9BV47	Dual Specificity Phosphatase 26	DUSP26	dizziness	malacards	2017-03-24	dizzness(S)
1328	Q13627	Dual Specificity Tyrosine Phosphorylation Regulated Kinase 1A	DYRK1A	dizziness	malacards	2017-03-24	dizzness(S)
1329	Q9Y463	Dual Specificity Tyrosine Phosphorylation Regulated Kinase 1B	DYRK1B	chest pain	malacards	2017-03-30	chest pain(S)
1330	Q9Y463	Dual Specificity Tyrosine Phosphorylation Regulated Kinase 1B	DYRK1B	thirst	malacards	2017-03-27	thirst(S)
1331	Q14203	Dynactin Subunit 1	DCTN1	chest pain	malacards	2017-03-29	chest pain(S)
1332	Q14203	Dynactin Subunit 1	DCTN1	dizziness	malacards	2017-03-24	dizzness(S)
1333	Q14203	Dynactin Subunit 1	DCTN1	insomnia	malacards	2017-03-27	insomnia(S)
1334	Q05193	Dynamin 1	DNM1	chest pain	malacards	2017-03-30	chest pain(S)
1335	O00429	Dynamin 1 Like	DNM1L	dizziness	malacards	2017-03-24	dizzness(S)
1336	P50570	Dynamin 2	DNM2	dizziness	malacards	2017-03-24	dizzness(S)
1337	Q6XZF7	Dynamin Binding Protein	DNMBP	dizziness	malacards	2017-03-24	dizzness(S)
1338	Q96JB1	Dynein Axonemal Heavy Chain 8	DNAH8	dizziness	malacards	2017-03-24	dizzness(S)
1339	Q9UI46	Dynein Axonemal Intermediate Chain 1	DNAI1	dizziness	malacards	2017-03-26	dizzness(S)
1340	Q14204	Dynein Cytoplasmic 1 Heavy Chain 1	DYNC1H1	dizziness	malacards	2017-03-24	dizzness(S)
1341	Q8NCM8	Dynein Cytoplasmic 2 Heavy Chain 1	DYNC2H1	dizziness	malacards	2017-03-26	dizzness(S)
1342	Q8TCX1	Dynein Cytoplasmic 2 Light Intermediate Chain 1	DYNC2LI1	dizziness	malacards	2017-03-26	dizzness(S)
1343	P63172	Dynein Light Chain Tctex-Type 1	DYNLT1	chest pain	malacards	2017-03-29	chest pain(S)
1345		Dyskerin Pseudouridine Synthase 1	DKC1	chest pain	malacards	2017-03-29	chest pain(S)
1347	Q9Y4J8	Dystrobrevin Alpha	DTNA	dizziness	malacards	2017-03-24	dizzness(S)
1348	Q14118	Dystroglycan 1	DAG1	chest pain	malacards	2017-03-29	chest pain(S)
1349	Q09013	Dystrophia Myotonica Protein Kinase	DMPK	palpitations	malacards	2017-03-24	palpitations(S)
1350	Q09013	Dystrophia Myotonica Protein Kinase	DMPK	dizziness	malacards	2017-03-26	dizzness(S)
1352	P11532	Dystrophin	DMD	chest pain	malacards	2017-03-29	chest pain(S)
1353	P11532	Dystrophin	DMD	dizziness	malacards	2017-03-26	dizzness(S)
1354	Q09472	E1A Binding Protein P300	EP300	chest pain	malacards	2017-03-29	chest pain(S)
1355	Q09472	E1A Binding Protein P300	EP300	dizziness	malacards	2017-03-24	dizzness(S)
1356	Q15723	E74 Like ETS Transcription Factor 2	ELF2	dizziness	malacards	2017-03-24	dizzness(S)
1357	P18146	Early Growth Response 1	EGR1	chest pain	malacards	2017-03-29	chest pain(S)
1358	P18146	Early Growth Response 1	EGR1	dizziness	malacards	2017-03-24	dizzness(S)
1359	P11161	Early Growth Response 2	EGR2	dizziness	malacards	2017-03-24	dizzness(S)
1360	O00423	Echinoderm Microtubule Associated Protein Like 1	EML1	dizziness	malacards	2017-03-26	dizzness(S)
1361	Q9HC35	Echinoderm Microtubule Associated Protein Like 4	EML4	chest pain	malacards	2017-03-30	chest pain(S)
1362	O60447	Ecotropic Viral Integration Site 5	EVI5	dizziness	malacards	2017-03-24	dizzness(S)
1363	O14682	Ectodermal-Neural Cortex 1	ENC1	dizziness	malacards	2017-03-24	dizzness(S)
1364	P49961	Ectonucleoside Triphosphate Diphosphohydrolase 1	ENTPD1	chest pain	malacards	2017-03-29	chest pain(S)
1365	P49961	Ectonucleoside Triphosphate Diphosphohydrolase 1	ENTPD1	dizziness	malacards	2017-03-24	dizzness(S)
1366	P22413	Ectonucleotide Pyrophosphatase/Phosphodiesterase 1	ENPP1	thirst	malacards	2017-03-27	thirst(S)
1367	Q13822	Ectonucleotide Pyrophosphatase/Phosphodiesterase 2	ENPP2	dizziness	malacards	2017-03-24	dizzness(S)
1368	O14638	Ectonucleotide Pyrophosphatase/Phosphodiesterase 3	ENPP3	dizziness	malacards	2017-03-26	dizzness(S)
1369		EFAVIRENZ, POOR METABOLISM OF		insomnia	OMIM	2016-11-26	insomnia(D)
1370	Q5JVL4	EF-Hand Domain Containing 1	EFHC1	dizziness	malacards	2017-03-26	dizzness(S)
1371	Q12805	EGF Containing Fibulin Like Extracellular Matrix Protein 1	EFEMP1	dizziness	malacards	2017-03-26	dizzness(S)
1372	O95967	EGF Containing Fibulin Like Extracellular Matrix Protein 2	EFEMP2	chest pain	malacards	2017-03-29	chest pain(S)
1373	Q9GZT9	Egl-9 Family Hypoxia Inducible Factor 1	EGLN1	dizziness	malacards	2017-03-24	dizzness(S)
1374	P08246	Elastase, Neutrophil Expressed	ELANE	chest pain	malacards	2017-03-29	chest pain(S)
1375	P08246	Elastase, Neutrophil Expressed	ELANE	shortness of breath	malacards	2017-03-20	shortness of breath(S)
1376	P15502	Elastin	ELN	chest pain	malacards	2017-03-29	chest pain(S)
1377	P15502	Elastin	ELN	dizziness	malacards	2017-03-26	dizzness(S)
1378	P15502	Elastin	ELN	insomnia	malacards	2017-03-27	insomnia(S)
1379	P13804	Electron Transfer Flavoprotein Alpha Subunit	ETFA	dizziness	malacards	2017-03-24	dizzness(S)
1380	Q16134	Electron Transfer Flavoprotein Dehydrogenase	ETFDH	chest pain	malacards	2017-03-29	chest pain(S)
1384		Elite enhancer		chest pain	malacards	2017-03-29	chest pain(S)
1385		Elite enhancer		palpitations	malacards	2017-03-24	palpitations(S)
1386	Q96CJ1	ELL Associated Factor 2	EAF2	chest pain	malacards	2017-03-30	chest pain(S)
1387	P55199	Elongation Factor For RNA Polymerase II	ELL	chest pain	malacards	2017-03-29	chest pain(S)
1389	P50402	Emerin	EMD	chest pain	malacards	2017-03-29	chest pain(S)
1390	P50402	Emerin	EMD	dizziness	malacards	2017-03-26	dizzness(S)
1392	Q9NRM1	Enamelin	ENAM	dizziness	malacards	2017-03-26	dizzness(S)
1393	Q9UQF0	Endogenous Retrovirus Group W Member 1	ERVW-1	dizziness	malacards	2017-03-24	dizzness(S)
1394	P17813	Endoglin	ENG	chest pain	malacards	2017-03-29	chest pain(S)
1395	P17813	Endoglin	ENG	dizziness	malacards	2017-03-26	dizzness(S)
1396	Q9NZ08	Endoplasmic Reticulum Aminopeptidase 1	ERAP1	chest pain	malacards	2017-03-29	chest pain(S)
1397	O75460	Endoplasmic Reticulum To Nucleus Signaling 1	ERN1	dizziness	malacards	2017-03-24	dizzness(S)
1398	Q99814	Endothelial PAS Domain Protein 1	EPAS1	chest pain	malacards	2017-03-29	chest pain(S)
1399	P05305	Endothelin 1	EDN1	chest pain	malacards	2017-03-29	chest pain(S)
1400	P05305	Endothelin 1	EDN1	shortness of breath	malacards	2017-03-20	shortness of breath(S)
1401	P05305	Endothelin 1	EDN1	dizziness	malacards	2017-03-24	dizzness(S)
1402	P05305	Endothelin 1	EDN1	insomnia	malacards	2017-03-27	insomnia(S)
1404	P20800	Endothelin 2	EDN2	chest pain	malacards	2017-03-29	chest pain(S)
1405	P14138	Endothelin 3	EDN3	chest pain	malacards	2017-03-29	chest pain(S)
1406	P14138	Endothelin 3	EDN3	shortness of breath	malacards	2017-03-20	shortness of breath(S)
1407	P14138	Endothelin 3	EDN3	dizziness	malacards	2017-03-26	dizzness(S)
1408	P42892	Endothelin Converting Enzyme 1	ECE1	chest pain	malacards	2017-03-29	chest pain(S)
1409	P42892	Endothelin Converting Enzyme 1	ECE1	palpitations	malacards	2017-03-24	palpitations(S)
1410	P42892	Endothelin Converting Enzyme 1	ECE1	dizziness	malacards	2017-03-24	dizzness(S)
1412	O60344	Endothelin Converting Enzyme 2	ECE2	dizziness	malacards	2017-03-24	dizzness(S)
1413	O95672	Endothelin Converting Enzyme Like 1	ECEL1	dizziness	malacards	2017-03-24	dizzness(S)
1414	P25101	Endothelin Receptor Type A	EDNRA	chest pain	malacards	2017-03-29	chest pain(S)
1415	P25101	Endothelin Receptor Type A	EDNRA	dizziness	malacards	2017-03-24	dizzness(S)
1416	P24530	Endothelin Receptor Type B	EDNRB	chest pain	malacards	2017-03-29	chest pain(S)
1417	P24530	Endothelin Receptor Type B	EDNRB	shortness of breath	malacards	2017-03-20	shortness of breath(S)
1418	P24530	Endothelin Receptor Type B	EDNRB	dizziness	malacards	2017-03-26	dizzness(S)
1420	Q05925	Engrailed Homeobox 1	EN1	dizziness	malacards	2017-03-24	dizzness(S)
1421	Q96F86	Enhancer Of MRNA Decapping 3	EDC3	dizziness	malacards	2017-03-26	dizzness(S)
1422	Q15910	Enhancer Of Zeste 2 Polycomb Repressive Complex 2 Subunit	EZH2	chest pain	malacards	2017-03-29	chest pain(S)
1423	P06733	Enolase 1	ENO1	chest pain	malacards	2017-03-29	chest pain(S)
1424	P06733	Enolase 1	ENO1	dizziness	malacards	2017-03-26	dizzness(S)
1425	P09104	Enolase 2	ENO2	chest pain	malacards	2017-03-29	chest pain(S)
1426	P09104	Enolase 2	ENO2	dizziness	malacards	2017-03-24	dizzness(S)
1427		Eosinophil Granule Ontogeny Transcript (Non-Protein Coding)	EGOT	dizziness	malacards	2017-03-24	dizzness(S)
1428	P11678	Eosinophil Peroxidase	EPX	chest pain	malacards	2017-03-29	chest pain(S)
1429	P11678	Eosinophil Peroxidase	EPX	shortness of breath	malacards	2017-03-20	shortness of breath(S)
1430	P11678	Eosinophil Peroxidase	EPX	dizziness	malacards	2017-03-26	dizzness(S)
1431	P54764	EPH Receptor A4	EPHA4	dizziness	malacards	2017-03-24	dizzness(S)
1432	P29323	EPH Receptor B2	EPHB2	dizziness	malacards	2017-03-24	dizzness(S)
1433	P54760	EPH Receptor B4	EPHB4	dizziness	malacards	2017-03-24	dizzness(S)
1435	P01133	Epidermal Growth Factor	EGF	chest pain	malacards	2017-03-29	chest pain(S)
1436	P01133	Epidermal Growth Factor	EGF	dizziness	malacards	2017-03-24	dizzness(S)
1437	P00533	Epidermal Growth Factor Receptor	EGFR	chest pain	malacards	2017-03-29	chest pain(S)
1438	P00533	Epidermal Growth Factor Receptor	EGFR	dizziness	malacards	2017-03-24	dizzness(S)
1439		Epilepsy, Familial Mesial Temporal Lobe	FMTLE	dizziness	malacards	2017-03-26	dizzness(S)
1440	P16422	Epithelial Cell Adhesion Molecule	EPCAM	dizziness	malacards	2017-03-24	dizzness(S)
1441	Q96J88	Epithelial Stromal Interaction 1	EPSTI1	chest pain	malacards	2017-03-29	chest pain(S)
1442	O95278	EPM2A, Laforin Glucan Phosphatase	EPM2A	dizziness	malacards	2017-03-26	dizzness(S)
1444	P04626	Erb-B2 Receptor Tyrosine Kinase 2	ERBB2	chest pain	malacards	2017-03-29	chest pain(S)
1445	P04626	Erb-B2 Receptor Tyrosine Kinase 2	ERBB2	dizziness	malacards	2017-03-24	dizzness(S)
1446	P21860	Erb-B2 Receptor Tyrosine Kinase 3	ERBB3	dizziness	malacards	2017-03-24	dizzness(S)
1447	Q15303	Erb-B2 Receptor Tyrosine Kinase 4	ERBB4	dizziness	malacards	2017-03-24	dizzness(S)
1448	P07992	ERCC Excision Repair 1, Endonuclease Non-Catalytic Subunit	ERCC1	chest pain	malacards	2017-03-29	chest pain(S)
1449	P07992	ERCC Excision Repair 1, Endonuclease Non-Catalytic Subunit	ERCC1	dizziness	malacards	2017-03-24	dizzness(S)
1450	Q2NKX8	ERCC Excision Repair 6 Like, Spindle Assembly Checkpoint Helicase	ERCC6L	chest pain	malacards	2017-03-29	chest pain(S)
1451	Q2NKX8	ERCC Excision Repair 6 Like, Spindle Assembly Checkpoint Helicase	ERCC6L	dizziness	malacards	2017-03-24	dizzness(S)
1452	P11171	Erythrocyte Membrane Protein Band 4.1	EPB41	dizziness	malacards	2017-03-26	dizzness(S)
1453	Q9Y2J2	Erythrocyte Membrane Protein Band 4.1 Like 3	EPB41L3	dizziness	malacards	2017-03-24	dizzness(S)
1454	P01588	Erythropoietin	EPO	chest pain	malacards	2017-03-29	chest pain(S)
1455	P01588	Erythropoietin	EPO	dizziness	malacards	2017-03-24	dizzness(S)
1456	P01588	Erythropoietin	EPO	thirst	malacards	2017-03-27	thirst(S)
1457	P19235	Erythropoietin Receptor	EPOR	chest pain	malacards	2017-03-29	chest pain(S)
1458	P19235	Erythropoietin Receptor	EPOR	dizziness	malacards	2017-03-24	dizzness(S)
1459	P19235	Erythropoietin Receptor	EPOR	thirst	malacards	2017-03-27	thirst(S)
1460	P10768	Esterase D	ESD	dizziness	malacards	2017-03-24	dizzness(S)
1461	P03372	Estrogen Receptor 1	ESR1	chest pain	malacards	2017-03-29	chest pain(S)
1462	P03372	Estrogen Receptor 1	ESR1	dizziness	malacards	2017-03-24	dizzness(S)
1464	O95571	ETHE1, Persulfide Dioxygenase	ETHE1	dizziness	malacards	2017-03-26	dizzness(S)
1465	P41212	ETS Variant 6	ETV6	chest pain	malacards	2017-03-29	chest pain(S)
1466	P50548	ETS2 Repressor Factor	ERF	chest pain	malacards	2017-03-29	chest pain(S)
1467	Q05639	Eukaryotic Translation Elongation Factor 1 Alpha 2	EEF1A2	chest pain	malacards	2017-03-29	chest pain(S)
1468		Eukaryotic Translation Elongation Factor 2	EEF2	palpitations	malacards	2017-03-24	palpitations(S)
1469		Eukaryotic Translation Elongation Factor 2	EEF2	dizziness	malacards	2017-03-26	dizzness(S)
1470	P19525	Eukaryotic Translation Initiation Factor 2 Alpha Kinase 2	EIF2AK2	dizziness	malacards	2017-03-24	dizzness(S)
1471	Q9NZJ5	Eukaryotic Translation Initiation Factor 2 Alpha Kinase 3	EIF2AK3	dizziness	malacards	2017-03-24	dizzness(S)
1472	Q9P2K8	Eukaryotic Translation Initiation Factor 2 Alpha Kinase 4	EIF2AK4	chest pain	malacards	2017-03-29	chest pain(S)
1473		Eukaryotic Translation Initiation Factor 2B Subunit Alpha	EIF2B1	dizziness	malacards	2017-03-24	dizzness(S)
1474	Q53XC2	Eukaryotic Translation Initiation Factor 2B Subunit Beta	EIF2B2	dizziness	malacards	2017-03-24	dizzness(S)
1475	F8W8L6	Eukaryotic Translation Initiation Factor 2B Subunit Delta	EIF2B4	dizziness	malacards	2017-03-24	dizzness(S)
1476		Eukaryotic Translation Initiation Factor 2B Subunit Epsilon	EIF2B5	dizziness	malacards	2017-03-24	dizzness(S)
1477	Q9HA31	Eukaryotic Translation Initiation Factor 2B Subunit Gamma	EIF2B3	dizziness	malacards	2017-03-24	dizzness(S)
1478	O75821	Eukaryotic Translation Initiation Factor 3 Subunit G	EIF3G	insomnia	malacards	2017-03-27	insomnia(S)
1479	Q7L2H7	Eukaryotic Translation Initiation Factor 3 Subunit M	EIF3M	dizziness	malacards	2017-03-24	dizzness(S)
1480	Q04637	Eukaryotic Translation Initiation Factor 4 Gamma 1	EIF4G1	dizziness	malacards	2017-03-26	dizzness(S)
1481	O43432	Eukaryotic Translation Initiation Factor 4 Gamma 3	EIF4G3	dizziness	malacards	2017-03-26	dizzness(S)
1482	P23588	Eukaryotic Translation Initiation Factor 4B	EIF4B	dizziness	malacards	2017-03-26	dizzness(S)
1483	P06730	Eukaryotic Translation Initiation Factor 4E	EIF4E	chest pain	malacards	2017-03-29	chest pain(S)
1484	P06730	Eukaryotic Translation Initiation Factor 4E	EIF4E	dizziness	malacards	2017-03-24	dizzness(S)
1485	Q13541	Eukaryotic Translation Initiation Factor 4E Binding Protein 1	EIF4EBP1	dizziness	malacards	2017-03-24	dizzness(S)
1486	Q15056	Eukaryotic Translation Initiation Factor 4H	EIF4H	insomnia	malacards	2017-03-27	insomnia(S)
1487		EvC Ciliary Complex Subunit 1	EVC	dizziness	malacards	2017-03-26	dizzness(S)
1490	Q01780	Exosome Component 10	EXOSC10	chest pain	malacards	2017-03-30	chest pain(S)
1491	Q93063	Exostosin Glycosyltransferase 2	EXT2	chest pain	malacards	2017-03-29	chest pain(S)
1492	Q93063	Exostosin Glycosyltransferase 2	EXT2	dizziness	malacards	2017-03-26	dizzness(S)
1493	O43909	Exostosin Like Glycosyltransferase 3	EXTL3	insomnia	malacards	2017-03-27	insomnia(S)
1494		EYA Transcriptional Coactivator And Phosphatase 4	EYA4	chest pain	malacards	2017-03-29	chest pain(S)
1495	P15311	Ezrin	EZR	dizziness	malacards	2017-03-24	dizzness(S)
1496	Q6UN15	Factor Interacting With PAPOLA And CPSF1	FIP1L1	chest pain	malacards	2017-03-29	chest pain(S)
1497		Familial Atrial Fibrillation 2	ATFB2	chest pain	malacards	2017-03-30	chest pain(S)
1498	A0A0S2Z6M9	Family With Sequence Similarity 126 Member A	FAM126A	dizziness	malacards	2017-03-24	dizzness(S)
1499		Family With Sequence Similarity 134 Member B	FAM134B	palpitations	malacards	2017-03-24	palpitations(S)
1500		Family With Sequence Similarity 134 Member B	FAM134B	dizziness	malacards	2017-03-26	dizzness(S)
1502		Family With Sequence Similarity 136 Member A	FAM136A	chest pain	malacards	2017-03-29	chest pain(S)
1503		Family With Sequence Similarity 136 Member A	FAM136A	dizziness	malacards	2017-03-24	dizzness(S)
1504		Family With Sequence Similarity 163 Member A	FAM163A	dizziness	malacards	2017-03-24	dizzness(S)
1505		Family With Sequence Similarity 175 Member B	FAM175B	chest pain	malacards	2017-03-29	chest pain(S)
1506		Family With Sequence Similarity 189 Member A2	FAM189A2	dizziness	malacards	2017-03-24	dizzness(S)
1507	A0A0A8K9B4	Family With Sequence Similarity 3 Member D	FAM3D	insomnia	malacards	2017-03-27	insomnia(S)
1508	O15360	Fanconi Anemia Complementation Group A	FANCA	chest pain	malacards	2017-03-30	chest pain(S)
1509	O15360	Fanconi Anemia Complementation Group A	FANCA	dizziness	malacards	2017-03-24	dizzness(S)
1510	O15360	Fanconi Anemia Complementation Group A	FANCA	thirst	malacards	2017-03-27	thirst(S)
1511	Q8NB91	Fanconi Anemia Complementation Group B	FANCB	dizziness	malacards	2017-03-24	dizzness(S)
1512	Q9BXW9	Fanconi Anemia Complementation Group D2	FANCD2	chest pain	malacards	2017-03-30	chest pain(S)
1513	Q9BXW9	Fanconi Anemia Complementation Group D2	FANCD2	thirst	malacards	2017-03-27	thirst(S)
1514	Q9HB96	Fanconi Anemia Complementation Group E	FANCE	dizziness	malacards	2017-03-24	dizzness(S)
1515		Fanconi Anemia Complementation Group F	FANCF	dizziness	malacards	2017-03-24	dizzness(S)
1516		Fanconi Anemia Complementation Group L	FANCL	dizziness	malacards	2017-03-24	dizzness(S)
1517	Q9NPI8	Far Upstream Element Binding Protein 1	FUBP1	dizziness	malacards	2017-03-26	dizzness(S)
1518	Q13158	Fas Associated Via Death Domain	FADD	dizziness	malacards	2017-03-24	dizzness(S)
1519		Fas Cell Surface Death Receptor	FAS	chest pain	malacards	2017-03-29	chest pain(S)
1520		Fas Cell Surface Death Receptor	FAS	shortness of breath	malacards	2017-03-20	shortness of breath(S)
1521		Fas Cell Surface Death Receptor	FAS	dizziness	malacards	2017-03-24	dizzness(S)
1522	P48023	Fas Ligand	FASLG	chest pain	malacards	2017-03-29	chest pain(S)
1523	P48023	Fas Ligand	FASLG	dizziness	malacards	2017-03-24	dizzness(S)
1525	Q16658	Fascin Actin-Bundling Protein 1	FSCN1	chest pain	malacards	2017-03-29	chest pain(S)
1526	Q16658	Fascin Actin-Bundling Protein 1	FSCN1	dizziness	malacards	2017-03-24	dizzness(S)
1527	Q6V0I7	FAT Atypical Cadherin 4	FAT4	chest pain	malacards	2017-03-30	chest pain(S)
1528		FATAL FAMILIAL INSOMNIA	FFI	insomnia	OMIM	2016-11-26	insomnia(D)
1529	Q7L5A8	Fatty Acid 2-Hydroxylase	FA2H	dizziness	malacards	2017-03-24	dizzness(S)
1530	O00519	Fatty Acid Amide Hydrolase	FAAH	thirst	malacards	2017-03-27	thirst(S)
1532	P12104	Fatty Acid Binding Protein 2	FABP2	thirst	malacards	2017-03-27	thirst(S)
1533	P05413	Fatty Acid Binding Protein 3	FABP3	chest pain	malacards	2017-03-29	chest pain(S)
1534	P15090	Fatty Acid Binding Protein 4	FABP4	thirst	malacards	2017-03-27	thirst(S)
1535	O60427	Fatty Acid Desaturase 1	FADS1	dizziness	malacards	2017-03-24	dizzness(S)
1536	P49327	Fatty Acid Synthase	FASN	thirst	malacards	2017-03-27	thirst(S)
1538	Q969H0	F-Box And WD Repeat Domain Containing 7	FBXW7	chest pain	malacards	2017-03-30	chest pain(S)
1539	Q9UK22	F-Box Protein 2	FBXO2	dizziness	malacards	2017-03-24	dizzness(S)
1540	Q7Z6M2	F-Box Protein 33	FBXO33	dizziness	malacards	2017-03-24	dizzness(S)
1541	P12319	Fc Fragment Of IgE Receptor Ia	FCER1A	chest pain	malacards	2017-03-29	chest pain(S)
1542	P12319	Fc Fragment Of IgE Receptor Ia	FCER1A	shortness of breath	malacards	2017-03-20	shortness of breath(S)
1543	P12319	Fc Fragment Of IgE Receptor Ia	FCER1A	dizziness	malacards	2017-03-24	dizzness(S)
1544	P06734	Fc Fragment Of IgE Receptor II	FCER2	chest pain	malacards	2017-03-29	chest pain(S)
1545	P06734	Fc Fragment Of IgE Receptor II	FCER2	dizziness	malacards	2017-03-24	dizzness(S)
1546	P12314	Fc Fragment Of IgG Receptor Ia	FCGR1A	chest pain	malacards	2017-03-29	chest pain(S)
1547	P12318	Fc Fragment Of IgG Receptor IIa	FCGR2A	chest pain	malacards	2017-03-29	chest pain(S)
1548	P12318	Fc Fragment Of IgG Receptor IIa	FCGR2A	dizziness	malacards	2017-03-26	dizzness(S)
1549	P31994	Fc Fragment Of IgG Receptor IIb	FCGR2B	chest pain	malacards	2017-03-29	chest pain(S)
1550	P08637	Fc Fragment Of IgG Receptor IIIa	FCGR3A	chest pain	malacards	2017-03-29	chest pain(S)
1551	P08637	Fc Fragment Of IgG Receptor IIIa	FCGR3A	dizziness	malacards	2017-03-26	dizzness(S)
1552	O75015	Fc Fragment Of IgG Receptor IIIb	FCGR3B	chest pain	malacards	2017-03-29	chest pain(S)
1555	O60667	Fc Fragment Of IgM Receptor	FCMR	chest pain	malacards	2017-03-29	chest pain(S)
1556	Q96LA5	Fc Receptor Like 2	FCRL2	chest pain	malacards	2017-03-29	chest pain(S)
1557	Q96P31	Fc Receptor Like 3	FCRL3	chest pain	malacards	2017-03-29	chest pain(S)
1558	Q96PJ5	Fc Receptor Like 4	FCRL4	chest pain	malacards	2017-03-29	chest pain(S)
1559	P16591	FER Tyrosine Kinase	FER	chest pain	malacards	2017-03-29	chest pain(S)
1560	Q9P2Q2	FERM Domain Containing 4A	FRMD4A	dizziness	malacards	2017-03-24	dizzness(S)
1561	Q6ZUT3	FERM Domain Containing 7	FRMD7	dizziness	malacards	2017-03-24	dizzness(S)
1562	Q9P0K9	Ferric Chelate Reductase 1 Like	FRRS1L	dizziness	malacards	2017-03-24	dizzness(S)
1563	P02792	Ferritin Light Chain	FTL	chest pain	malacards	2017-03-30	chest pain(S)
1564	P02792	Ferritin Light Chain	FTL	dizziness	malacards	2017-03-26	dizzness(S)
1565	P02792	Ferritin Light Chain	FTL	thirst	malacards	2017-03-27	thirst(S)
1566	Q8N4E7	Ferritin Mitochondrial	FTMT	dizziness	malacards	2017-03-24	dizzness(S)
1567	P22830	Ferrochelatase	FECH	chest pain	malacards	2017-03-29	chest pain(S)
1568	P22830	Ferrochelatase	FECH	insomnia	malacards	2017-03-27	insomnia(S)
1569	Q96C11	FGGY Carbohydrate Kinase Domain Containing	FGGY	dizziness	malacards	2017-03-24	dizzness(S)
1570	P22087	Fibrillarin	FBL	chest pain	malacards	2017-03-30	chest pain(S)
1571	P35555	Fibrillin 1	FBN1	chest pain	malacards	2017-03-29	chest pain(S)
1572	P35556	Fibrillin 2	FBN2	chest pain	malacards	2017-03-29	chest pain(S)
1573	P35556	Fibrillin 2	FBN2	dizziness	malacards	2017-03-26	dizzness(S)
1575	P02671	Fibrinogen Alpha Chain	FGA	chest pain	malacards	2017-03-14	chest pain(S)
1576	P02671	Fibrinogen Alpha Chain	FGA	dizziness	malacards	2017-03-24	dizzness(S)
1577	P02675	Fibrinogen Beta Chain	FGB	chest pain	malacards	2017-03-29	chest pain(S)
1579	P05230	Fibroblast Growth Factor 1	FGF1	chest pain	malacards	2017-03-29	chest pain(S)
1580	P05230	Fibroblast Growth Factor 1	FGF1	dizziness	malacards	2017-03-24	dizzness(S)
1581	O15520	Fibroblast Growth Factor 10	FGF10	chest pain	malacards	2017-03-29	chest pain(S)
1582	O15520	Fibroblast Growth Factor 10	FGF10	dizziness	malacards	2017-03-24	dizzness(S)
1583	Q92915	Fibroblast Growth Factor 14	FGF14	chest pain	malacards	2017-03-30	chest pain(S)
1584	P09038	Fibroblast Growth Factor 2	FGF2	chest pain	malacards	2017-03-29	chest pain(S)
1585	P09038	Fibroblast Growth Factor 2	FGF2	dizziness	malacards	2017-03-24	dizzness(S)
1586	Q9NP95	Fibroblast Growth Factor 20	FGF20	dizziness	malacards	2017-03-24	dizzness(S)
1587	Q9GZV9	Fibroblast Growth Factor 23	FGF23	thirst	malacards	2017-03-27	thirst(S)
1588	P11487	Fibroblast Growth Factor 3	FGF3	chest pain	malacards	2017-03-29	chest pain(S)
1589	P11487	Fibroblast Growth Factor 3	FGF3	dizziness	malacards	2017-03-24	dizzness(S)
1590	P08620	Fibroblast Growth Factor 4	FGF4	chest pain	malacards	2017-03-29	chest pain(S)
1591	P08620	Fibroblast Growth Factor 4	FGF4	dizziness	malacards	2017-03-24	dizzness(S)
1592	P12034	Fibroblast Growth Factor 5	FGF5	chest pain	malacards	2017-03-29	chest pain(S)
1593	P55075	Fibroblast Growth Factor 8	FGF8	dizziness	malacards	2017-03-24	dizzness(S)
1594	P31371	Fibroblast Growth Factor 9	FGF9	chest pain	malacards	2017-03-29	chest pain(S)
1595	P11362	Fibroblast Growth Factor Receptor 1	FGFR1	chest pain	malacards	2017-03-29	chest pain(S)
1596	P11362	Fibroblast Growth Factor Receptor 1	FGFR1	dizziness	malacards	2017-03-24	dizzness(S)
1597	P21802	Fibroblast Growth Factor Receptor 2	FGFR2	dizziness	malacards	2017-03-24	dizzness(S)
1598	P22607	Fibroblast Growth Factor Receptor 3	FGFR3	dizziness	malacards	2017-03-24	dizzness(S)
1600	Q06828	Fibromodulin	FMOD	chest pain	malacards	2017-03-29	chest pain(S)
1601	Q9UBX5	Fibulin 5	FBLN5	chest pain	malacards	2017-03-29	chest pain(S)
1602	O75636	Ficolin 3	FCN3	chest pain	malacards	2017-03-29	chest pain(S)
1604	Q92562	FIG4 Phosphoinositide 5-Phosphatase	FIG4	dizziness	malacards	2017-03-24	dizzness(S)
1605	P20930	Filaggrin	FLG	shortness of breath	malacards	2017-03-20	shortness of breath(S)
1606	P21333	Filamin A	FLNA	chest pain	malacards	2017-03-30	chest pain(S)
1607	P21333	Filamin A	FLNA	dizziness	malacards	2017-03-24	dizzness(S)
1608	Q14315	Filamin C	FLNC	chest pain	malacards	2017-03-29	chest pain(S)
1609	O75344	FK506 Binding Protein 6	FKBP6	insomnia	malacards	2017-03-27	insomnia(S)
1612	P31513	Flavin Containing Monooxygenase 3	FMO3	chest pain	malacards	2017-03-29	chest pain(S)
1614	Q01543	Fli-1 Proto-Oncogene, ETS Transcription Factor	FLI1	chest pain	malacards	2017-03-30	chest pain(S)
1615	Q4VC44	FLYWCH-Type Zinc Finger 1	FLYWCH1	insomnia	malacards	2017-03-27	insomnia(S)
1617	P17948	Fms Related Tyrosine Kinase 1	FLT1	chest pain	malacards	2017-03-29	chest pain(S)
1618	P17948	Fms Related Tyrosine Kinase 1	FLT1	dizziness	malacards	2017-03-24	dizzness(S)
1619	P36888	Fms Related Tyrosine Kinase 3	FLT3	chest pain	malacards	2017-03-29	chest pain(S)
1620	P49771	Fms Related Tyrosine Kinase 3 Ligand	FLT3LG	chest pain	malacards	2017-03-29	chest pain(S)
1621	P35916	Fms Related Tyrosine Kinase 4	FLT4	chest pain	malacards	2017-03-29	chest pain(S)
1622	Q04609	Folate Hydrolase 1	FOLH1	dizziness	malacards	2017-03-24	dizzness(S)
1623	O95633	Follistatin Like 3	FSTL3	chest pain	malacards	2017-03-29	chest pain(S)
1624	Q05932	Folylpolyglutamate Synthase	FPGS	chest pain	malacards	2017-03-30	chest pain(S)
1625	Q12948	Forkhead Box C1	FOXC1	dizziness	malacards	2017-03-24	dizzness(S)
1626	Q99958	Forkhead Box C2	FOXC2	chest pain	malacards	2017-03-30	chest pain(S)
1628	Q12950	Forkhead Box D4	FOXD4	dizziness	malacards	2017-03-26	dizzness(S)
1629	Q8WXT5	Forkhead Box D4-Like 4	FOXD4L4	chest pain	malacards	2017-03-29	chest pain(S)
1630	O00358	Forkhead Box E1	FOXE1	dizziness	malacards	2017-03-24	dizzness(S)
1631	Q12946	Forkhead Box F1	FOXF1	chest pain	malacards	2017-03-29	chest pain(S)
1632	Q12946	Forkhead Box F1	FOXF1	palpitations	malacards	2017-03-24	palpitations(S)
1633	P55316	Forkhead Box G1	FOXG1	dizziness	malacards	2017-03-24	dizzness(S)
1634	Q12951	Forkhead Box I1	FOXI1	dizziness	malacards	2017-03-24	dizzness(S)
1635	Q92949	Forkhead Box J1	FOXJ1	dizziness	malacards	2017-03-26	dizzness(S)
1636	O15409	Forkhead Box P2	FOXP2	chest pain	malacards	2017-03-29	chest pain(S)
1637	O15409	Forkhead Box P2	FOXP2	dizziness	malacards	2017-03-26	dizzness(S)
1638	Q9BZS1	Forkhead Box P3	FOXP3	chest pain	malacards	2017-03-29	chest pain(S)
1639	Q9BZS1	Forkhead Box P3	FOXP3	dizziness	malacards	2017-03-24	dizzness(S)
1640	Q68DA7	Formin 1	FMN1	dizziness	malacards	2017-03-26	dizzness(S)
1641	P01100	Fos Proto-Oncogene, AP-1 Transcription Factor Subunit	FOS	chest pain	malacards	2017-03-29	chest pain(S)
1642	P01100	Fos Proto-Oncogene, AP-1 Transcription Factor Subunit	FOS	dizziness	malacards	2017-03-24	dizzness(S)
1644	V9GXZ4	FPGT-TNNI3K Readthrough	FPGT-TNNI3K	chest pain	malacards	2017-03-30	chest pain(S)
1645	P49789	Fragile Histidine Triad	FHIT	chest pain	malacards	2017-03-29	chest pain(S)
1646	P49789	Fragile Histidine Triad	FHIT	dizziness	malacards	2017-03-24	dizzness(S)
1647	Q06787	Fragile X Mental Retardation 1	FMR1	chest pain	malacards	2017-03-30	chest pain(S)
1648	Q06787	Fragile X Mental Retardation 1	FMR1	dizziness	malacards	2017-03-24	dizzness(S)
1649	Q16595	Frataxin	FXN	chest pain	malacards	2017-03-29	chest pain(S)
1650	Q16595	Frataxin	FXN	dizziness	malacards	2017-03-24	dizzness(S)
1652	Q5NUL3	Free Fatty Acid Receptor 4	FFAR4	thirst	malacards	2017-03-27	thirst(S)
1653	Q9ULV1	Frizzled Class Receptor 4	FZD4	chest pain	malacards	2017-03-30	chest pain(S)
1654	O00144	Frizzled Class Receptor 9	FZD9	insomnia	malacards	2017-03-27	insomnia(S)
1655	Q9C0B1	FTO, Alpha-Ketoglutarate Dependent Dioxygenase	FTO	thirst	malacards	2017-03-27	thirst(S)
1656	P22083	Fucosyltransferase 4	FUT4	chest pain	malacards	2017-03-29	chest pain(S)
1657	Q9Y231	Fucosyltransferase 9	FUT9	chest pain	malacards	2017-03-30	chest pain(S)
1658	O75072	Fukutin	FKTN	chest pain	malacards	2017-03-29	chest pain(S)
1659	Q9H9S5	Fukutin Related Protein	FKRP	chest pain	malacards	2017-03-29	chest pain(S)
1660	P07954	Fumarate Hydratase	FH	chest pain	malacards	2017-03-29	chest pain(S)
1661	P07954	Fumarate Hydratase	FH	palpitations	malacards	2017-03-24	palpitations(S)
1662	P07954	Fumarate Hydratase	FH	dizziness	malacards	2017-03-26	dizzness(S)
1663	P16930	Fumarylacetoacetate Hydrolase	FAH	chest pain	malacards	2017-03-29	chest pain(S)
1664	P09958	Furin, Paired Basic Amino Acid Cleaving Enzyme	FURIN	shortness of breath	malacards	2017-03-20	shortness of breath(S)
1665	P35637	FUS RNA Binding Protein	FUS	dizziness	malacards	2017-03-24	dizzness(S)
1666	O00168	FXYD Domain Containing Ion Transport Regulator 1	FXYD1	dizziness	malacards	2017-03-24	dizzness(S)
1667	O00168	FXYD Domain Containing Ion Transport Regulator 1	FXYD1	insomnia	malacards	2017-03-27	insomnia(S)
1668	O00168	FXYD Domain Containing Ion Transport Regulator 1	FXYD1	sleep disorder	malacards	2016-11-26	insomnia(D)
1669	P06241	FYN Proto-Oncogene, Src Family Tyrosine Kinase	FYN	chest pain	malacards	2017-03-29	chest pain(S)
1670	Q96M96	FYVE, RhoGEF And PH Domain Containing 4	FGD4	dizziness	malacards	2017-03-24	dizzness(S)
1671	Q96RP9	G Elongation Factor Mitochondrial 1	GFM1	dizziness	malacards	2017-03-24	dizzness(S)
1672	P38405	G Protein Subunit Alpha L	GNAL	dizziness	malacards	2017-03-24	dizzness(S)
1673	P09471	G Protein Subunit Alpha O1	GNAO1	dizziness	malacards	2017-03-26	dizzness(S)
1674	P11488	G Protein Subunit Alpha Transducin 1	GNAT1	dizziness	malacards	2017-03-26	dizzness(S)
1675	P62873	G Protein Subunit Beta 1	GNB1	chest pain	malacards	2017-03-30	chest pain(S)
1676	P62873	G Protein Subunit Beta 1	GNB1	dizziness	malacards	2017-03-24	dizzness(S)
1677	Q9BYB4	G Protein Subunit Beta 1 Like	GNB1L	dizziness	malacards	2017-03-26	dizzness(S)
1678	P16520	G Protein Subunit Beta 3	GNB3	chest pain	malacards	2017-03-29	chest pain(S)
1679	P16520	G Protein Subunit Beta 3	GNB3	thirst	malacards	2017-03-27	thirst(S)
1680	Q9HAV0	G Protein Subunit Beta 4	GNB4	dizziness	malacards	2017-03-24	dizzness(S)
1681	O14775	G Protein Subunit Beta 5	GNB5	dizziness	malacards	2017-03-24	dizzness(S)
1682	P51810	G Protein-Coupled Receptor 143	GPR143	dizziness	malacards	2017-03-24	dizzness(S)
1683	Q6PRD1	G Protein-Coupled Receptor 179	GPR179	dizziness	malacards	2017-03-26	dizzness(S)
1684	P46089	G Protein-Coupled Receptor 3	GPR3	dizziness	malacards	2017-03-24	dizzness(S)
1685	O15354	G Protein-Coupled Receptor 37	GPR37	dizziness	malacards	2017-03-24	dizzness(S)
1687	Q15835	G Protein-Coupled Receptor Kinase 1	GRK1	dizziness	malacards	2017-03-26	dizzness(S)
1688	P25098	G Protein-Coupled Receptor Kinase 2	GRK2	chest pain	malacards	2017-03-29	chest pain(S)
1689	P32298	G Protein-Coupled Receptor Kinase 4	GRK4	chest pain	malacards	2017-03-29	chest pain(S)
1691	P34059	Galactosamine (N-Acetyl)-6-Sulfatase	GALNS	chest pain	malacards	2017-03-30	chest pain(S)
1693	P54803	Galactosylceramidase	GALC	dizziness	malacards	2017-03-24	dizzness(S)
1694	P22466	Galanin And GMAP Prepropeptide	GAL	dizziness	malacards	2017-03-24	dizzness(S)
1696	P05162	Galectin 2	LGALS2	chest pain	malacards	2017-03-29	chest pain(S)
1697	P17931	Galectin 3	LGALS3	dizziness	malacards	2017-03-24	dizzness(S)
1700	P28472	GAMMA-AMINOBUTYRIC ACID RECEPTOR, BETA-3	GABRB3	insomnia	OMIM	2016-11-26	insomnia(D)
1701	P14867	Gamma-Aminobutyric Acid Type A Receptor Alpha1 Subunit	GABRA1	dizziness	malacards	2017-03-26	dizzness(S)
1702	P34903	Gamma-Aminobutyric Acid Type A Receptor Alpha3 Subunit	GABRA3	palpitations	malacards	2017-03-24	palpitations(S)
1703	P34903	Gamma-Aminobutyric Acid Type A Receptor Alpha3 Subunit	GABRA3	dizziness	malacards	2017-03-24	dizzness(S)
1704	P28472	Gamma-Aminobutyric Acid Type A Receptor Beta3 Subunit	GABRB3	dizziness	malacards	2017-03-24	dizzness(S)
1705	O14764	Gamma-Aminobutyric Acid Type A Receptor Delta Subunit	GABRD	dizziness	malacards	2017-03-26	dizzness(S)
1706	P18505	Gamma-Aminobutyric Acid Type A Receptor Gamma2 Subunit	GABRG2	dizziness	malacards	2017-03-26	dizzness(S)
1707	Q9UBS5	Gamma-Aminobutyric Acid Type B Receptor Subunit 1	GABBR1	dizziness	malacards	2017-03-26	dizzness(S)
1708	P19440	Gamma-Glutamyltransferase 1	GGT1	thirst	malacards	2017-03-27	thirst(S)
1709	A4D1B5	Gamma-Secretase Activating Protein	GSAP	dizziness	malacards	2017-03-24	dizzness(S)
1710	Q8TB36	Ganglioside Induced Differentiation Associated Protein 1	GDAP1	dizziness	malacards	2017-03-24	dizzness(S)
1711	Q96MZ0	Ganglioside Induced Differentiation Associated Protein 1 Like 1	GDAP1L1	dizziness	malacards	2017-03-24	dizzness(S)
1712	P17302	Gap Junction Protein Alpha 1	GJA1	chest pain	malacards	2017-03-29	chest pain(S)
1713	P35212	Gap Junction Protein Alpha 4	GJA4	chest pain	malacards	2017-03-29	chest pain(S)
1714	P36382	Gap Junction Protein Alpha 5	GJA5	chest pain	malacards	2017-03-29	chest pain(S)
1715	P08034	Gap Junction Protein Beta 1	GJB1	dizziness	malacards	2017-03-24	dizzness(S)
1716	P29033	Gap Junction Protein Beta 2	GJB2	dizziness	malacards	2017-03-24	dizzness(S)
1717	O75712	Gap Junction Protein Beta 3	GJB3	dizziness	malacards	2017-03-24	dizzness(S)
1718	Q95452	Gap Junction Protein Beta 6	GJB6	dizziness	malacards	2017-03-24	dizzness(S)
1719	Q5T442	Gap Junction Protein Gamma 2	GJC2	chest pain	malacards	2017-03-30	chest pain(S)
1720	Q5T442	Gap Junction Protein Gamma 2	GJC2	dizziness	malacards	2017-03-24	dizzness(S)
1722	Q9NY12	GAR1 Ribonucleoprotein	GAR1	chest pain	malacards	2017-03-29	chest pain(S)
1723	Q9NY12	GAR1 Ribonucleoprotein	GAR1	dizziness	malacards	2017-03-24	dizzness(S)
1724	P09681	Gastric Inhibitory Polypeptide	GIP	thirst	malacards	2017-03-27	thirst(S)
1725	P27352	Gastric Intrinsic Factor	GIF	thirst	malacards	2017-03-27	thirst(S)
1726	P01350	Gastrin	GAST	chest pain	malacards	2017-03-29	chest pain(S)
1727	P01350	Gastrin	GAST	dizziness	malacards	2017-03-26	dizzness(S)
1728	P15976	GATA Binding Protein 1	GATA1	chest pain	malacards	2017-03-29	chest pain(S)
1729	P15976	GATA Binding Protein 1	GATA1	insomnia	malacards	2017-03-27	insomnia(S)
1730	P23769	GATA Binding Protein 2	GATA2	chest pain	malacards	2017-03-29	chest pain(S)
1731	P23771	GATA Binding Protein 3	GATA3	chest pain	malacards	2017-03-29	chest pain(S)
1732	P23771	GATA Binding Protein 3	GATA3	shortness of breath	malacards	2017-03-20	shortness of breath(S)
1733	P43694	GATA Binding Protein 4	GATA4	chest pain	malacards	2017-03-29	chest pain(S)
1734	Q9BWX5	GATA Binding Protein 5	GATA5	chest pain	malacards	2017-03-29	chest pain(S)
1735	Q92908	GATA Binding Protein 6	GATA6	chest pain	malacards	2017-03-30	chest pain(S)
1736	Q8WUU5	GATA Zinc Finger Domain Containing 1	GATAD1	chest pain	malacards	2017-03-29	chest pain(S)
1738	P02774	GC, Vitamin D Binding Protein	GC	dizziness	malacards	2017-03-24	dizzness(S)
1739	Q92616	GCN1, EIF2 Alpha Kinase Activator Homolog	GCN1	dizziness	malacards	2017-03-24	dizzness(S)
1740	P56159	GDNF Family Receptor Alpha 1	GFRA1	chest pain	malacards	2017-03-29	chest pain(S)
1741	P56159	GDNF Family Receptor Alpha 1	GFRA1	dizziness	malacards	2017-03-24	dizzness(S)
1742	O00451	GDNF Family Receptor Alpha 2	GFRA2	chest pain	malacards	2017-03-29	chest pain(S)
1743	O00451	GDNF Family Receptor Alpha 2	GFRA2	dizziness	malacards	2017-03-26	dizzness(S)
1744	P31150	GDP Dissociation Inhibitor 1	GDI1	insomnia	malacards	2017-03-27	insomnia(S)
1745	P06396	Gelsolin	GSN	dizziness	malacards	2017-03-26	dizzness(S)
1746	O14893	Gem Nuclear Organelle Associated Protein 2	GEMIN2	dizziness	malacards	2017-03-24	dizzness(S)
1747	Q00403	General Transcription Factor IIB	GTF2B	chest pain	malacards	2017-03-30	chest pain(S)
1748	Q13888	General Transcription Factor IIH Subunit 2	GTF2H2	dizziness	malacards	2017-03-24	dizzness(S)
1749	P78347	General Transcription Factor IIi	GTF2I	insomnia	malacards	2017-03-27	insomnia(S)
1751		General Transcription Factor IIi Pseudogene 1	GTF2IP1	insomnia	malacards	2017-03-27	insomnia(S)
1753	Q9UBU3	Ghrelin And Obestatin Prepropeptide	GHRL	chest pain	malacards	2017-03-29	chest pain(S)
1754	Q9UBU3	Ghrelin And Obestatin Prepropeptide	GHRL	dizziness	malacards	2017-03-26	dizzness(S)
1755	Q9UBU3	Ghrelin And Obestatin Prepropeptide	GHRL	insomnia	malacards	2017-03-27	insomnia(S)
1756	Q9UBU3	Ghrelin And Obestatin Prepropeptide	GHRL	thirst	malacards	2017-03-27	thirst(S)
1757	Q9H2C0	Gigaxonin	GAN	dizziness	malacards	2017-03-26	dizzness(S)
1758		Gilles De La Tourette Syndrome	GTS	dizziness	malacards	2017-03-24	dizzness(S)
1760		Gilles De La Tourette Syndrome Chromosome Region, Candidate 1 (Non-Protein Coding)	GTSCR1	dizziness	malacards	2017-03-24	dizzness(S)
1761	Q9Y2X7	GIT ArfGAP 1	GIT1	dizziness	malacards	2017-03-24	dizzness(S)
1762	Q53GS7	GLE1, RNA Export Mediator	GLE1	chest pain	malacards	2017-03-30	chest pain(S)
1763	P10071	GLI Family Zinc Finger 3	GLI3	dizziness	malacards	2017-03-24	dizzness(S)
1764	P39905	Glial Cell Derived Neurotrophic Factor	GDNF	chest pain	malacards	2017-03-29	chest pain(S)
1765	P39905	Glial Cell Derived Neurotrophic Factor	GDNF	shortness of breath	malacards	2017-03-20	shortness of breath(S)
1766	P39905	Glial Cell Derived Neurotrophic Factor	GDNF	dizziness	malacards	2017-03-24	dizzness(S)
1768	P14136	Glial Fibrillary Acidic Protein	GFAP	chest pain	malacards	2017-03-29	chest pain(S)
1769	P14136	Glial Fibrillary Acidic Protein	GFAP	dizziness	malacards	2017-03-24	dizzness(S)
1770	Q9NZM4	Glioma Tumor Suppressor Candidate Region Gene 1	GLTSCR1	dizziness	malacards	2017-03-26	dizzness(S)
1771	P01275	Glucagon	GCG	chest pain	malacards	2017-03-29	chest pain(S)
1772	P01275	Glucagon	GCG	palpitations	malacards	2017-03-24	palpitations(S)
1773	P01275	Glucagon	GCG	insomnia	malacards	2017-03-27	insomnia(S)
1774	P01275	Glucagon	GCG	thirst	malacards	2017-03-27	thirst(S)
1775	P43220	Glucagon Like Peptide 1 Receptor	GLP1R	palpitations	malacards	2017-03-24	palpitations(S)
1776	P43220	Glucagon Like Peptide 1 Receptor	GLP1R	insomnia	malacards	2017-03-27	insomnia(S)
1777	P43220	Glucagon Like Peptide 1 Receptor	GLP1R	thirst	malacards	2017-03-27	thirst(S)
1778	P47871	Glucagon Receptor	GCGR	chest pain	malacards	2017-03-29	chest pain(S)
1779	Q86VQ1	Glucocorticoid Induced 1	GLCCI1	shortness of breath	malacards	2017-03-20	shortness of breath(S)
1780	P35557	Glucokinase	GCK	palpitations	malacards	2017-03-24	palpitations(S)
1781	P35557	Glucokinase	GCK	insomnia	malacards	2017-03-27	insomnia(S)
1782	Q14397	Glucokinase Regulator	GCKR	chest pain	malacards	2017-03-29	chest pain(S)
1783	Q14397	Glucokinase Regulator	GCKR	dizziness	malacards	2017-03-26	dizzness(S)
1784	Q9Y223	Glucosamine (UDP-N-Acetyl)-2-Epimerase/N-Acetylmannosamine Kinase	GNE	dizziness	malacards	2017-03-26	dizzness(S)
1785	Q8TDQ7	Glucosamine-6-Phosphate Deaminase 2	GNPDA2	thirst	malacards	2017-03-27	thirst(S)
1786	P35575	Glucose-6-Phosphatase Catalytic Subunit	G6PC	chest pain	malacards	2017-03-29	chest pain(S)
1787	P11413	Glucose-6-Phosphate Dehydrogenase	G6PD	chest pain	malacards	2017-03-29	chest pain(S)
1788	P11413	Glucose-6-Phosphate Dehydrogenase	G6PD	dizziness	malacards	2017-03-24	dizzness(S)
1789	P11413	Glucose-6-Phosphate Dehydrogenase	G6PD	thirst	malacards	2017-03-27	thirst(S)
1790	Q9NXC2	Glucose-Fructose Oxidoreductase Domain Containing 1	GFOD1	dizziness	malacards	2017-03-24	dizzness(S)
1791	P10253	Glucosidase Alpha, Acid	GAA	chest pain	malacards	2017-03-29	chest pain(S)
1792	P10253	Glucosidase Alpha, Acid	GAA	dizziness	malacards	2017-03-26	dizzness(S)
1795	P04062	Glucosylceramidase Beta	GBA	dizziness	malacards	2017-03-24	dizzness(S)
1797	Q99259	Glutamate Decarboxylase 1	GAD1	dizziness	malacards	2017-03-24	dizzness(S)
1798	P49448	Glutamate Dehydrogenase 2	GLUD2	dizziness	malacards	2017-03-24	dizzness(S)
1799	P42261	Glutamate Ionotropic Receptor AMPA Type Subunit 1	GRIA1	dizziness	malacards	2017-03-24	dizzness(S)
1800	P42262	Glutamate Ionotropic Receptor AMPA Type Subunit 2	GRIA2	dizziness	malacards	2017-03-24	dizzness(S)
1801	Q05586	Glutamate Ionotropic Receptor NMDA Type Subunit 1	GRIN1	dizziness	malacards	2017-03-24	dizzness(S)
1802	Q12879	Glutamate Ionotropic Receptor NMDA Type Subunit 2A	GRIN2A	chest pain	malacards	2017-03-29	chest pain(S)
1803	Q12879	Glutamate Ionotropic Receptor NMDA Type Subunit 2A	GRIN2A	dizziness	malacards	2017-03-24	dizzness(S)
1804	Q13224	Glutamate Ionotropic Receptor NMDA Type Subunit 2B	GRIN2B	dizziness	malacards	2017-03-24	dizzness(S)
1805	Q14957	Glutamate Ionotropic Receptor NMDA Type Subunit 2C	GRIN2C	dizziness	malacards	2017-03-24	dizzness(S)
1806	Q13255	Glutamate Metabotropic Receptor 1	GRM1	dizziness	malacards	2017-03-24	dizzness(S)
1807	P41594	Glutamate Metabotropic Receptor 5	GRM5	dizziness	malacards	2017-03-24	dizzness(S)
1808	O15303	Glutamate Metabotropic Receptor 6	GRM6	dizziness	malacards	2017-03-26	dizzness(S)
1809	Q14831	Glutamate Metabotropic Receptor 7	GRM7	dizziness	malacards	2017-03-24	dizzness(S)
1813	P48506	Glutamate-Cysteine Ligase Catalytic Subunit	GCLC	chest pain	malacards	2017-03-29	chest pain(S)
1814	P48507	Glutamate-Cysteine Ligase Modifier Subunit	GCLM	chest pain	malacards	2017-03-29	chest pain(S)
1815	P24298	Glutamic--Pyruvic Transaminase	GPT	chest pain	malacards	2017-03-29	chest pain(S)
1816	P24298	Glutamic--Pyruvic Transaminase	GPT	dizziness	malacards	2017-03-24	dizzness(S)
1817	P24298	Glutamic--Pyruvic Transaminase	GPT	thirst	malacards	2017-03-27	thirst(S)
1818	Q8TD30	Glutamic--Pyruvic Transaminase 2	GPT2	thirst	malacards	2017-03-27	thirst(S)
1819	O94925	Glutaminase	GLS	chest pain	malacards	2017-03-29	chest pain(S)
1820	P35754	Glutaredoxin	GLRX	dizziness	malacards	2017-03-24	dizzness(S)
1823	P09488	Glutathione S-Transferase Mu 1	GSTM1	chest pain	malacards	2017-03-29	chest pain(S)
1824	P09488	Glutathione S-Transferase Mu 1	GSTM1	dizziness	malacards	2017-03-24	dizzness(S)
1825	P78417	Glutathione S-Transferase Omega 1	GSTO1	dizziness	malacards	2017-03-24	dizzness(S)
1826	Q9H4Y5	Glutathione S-Transferase Omega 2	GSTO2	dizziness	malacards	2017-03-24	dizzness(S)
1827	P09211	Glutathione S-Transferase Pi 1	GSTP1	chest pain	malacards	2017-03-29	chest pain(S)
1828	P09211	Glutathione S-Transferase Pi 1	GSTP1	shortness of breath	malacards	2017-03-20	shortness of breath(S)
1829	P09211	Glutathione S-Transferase Pi 1	GSTP1	dizziness	malacards	2017-03-24	dizzness(S)
1830	P30711	Glutathione S-Transferase Theta 1	GSTT1	chest pain	malacards	2017-03-29	chest pain(S)
1831	P30711	Glutathione S-Transferase Theta 1	GSTT1	dizziness	malacards	2017-03-24	dizzness(S)
1832		Glutathione-Disulfide Reductase	GSR	chest pain	malacards	2017-03-30	chest pain(S)
1833		Glutathione-Disulfide Reductase	GSR	shortness of breath	malacards	2017-03-20	shortness of breath(S)
1834		Glutathione-Disulfide Reductase	GSR	dizziness	malacards	2017-03-24	dizzness(S)
1835	P04406	Glyceraldehyde-3-Phosphate Dehydrogenase	GAPDH	dizziness	malacards	2017-03-24	dizzness(S)
1836	P21695	Glycerol-3-Phosphate Dehydrogenase 1	GPD1	thirst	malacards	2017-03-27	thirst(S)
1838	P23416	Glycine Receptor Alpha 2	GLRA2	dizziness	malacards	2017-03-24	dizzness(S)
1839	P11216	Glycogen Phosphorylase B	PYGB	chest pain	malacards	2017-03-29	chest pain(S)
1840	P49840	Glycogen Synthase Kinase 3 Alpha	GSK3A	dizziness	malacards	2017-03-24	dizzness(S)
1841	P49841	Glycogen Synthase Kinase 3 Beta	GSK3B	dizziness	malacards	2017-03-24	dizzness(S)
1844	P02724	Glycophorin A (MNS Blood Group)	GYPA	chest pain	malacards	2017-03-29	chest pain(S)
1845	P06028	Glycophorin B (MNS Blood Group)	GYPB	chest pain	malacards	2017-03-30	chest pain(S)
1846	P04921	Glycophorin C (Gerbich Blood Group)	GYPC	chest pain	malacards	2017-03-30	chest pain(S)
1847	P55259	Glycoprotein 2	GP2	chest pain	malacards	2017-03-29	chest pain(S)
1848	P07359	Glycoprotein Ib Platelet Alpha Subunit	GP1BA	chest pain	malacards	2017-03-29	chest pain(S)
1849	P07359	Glycoprotein Ib Platelet Alpha Subunit	GP1BA	dizziness	malacards	2017-03-26	dizzness(S)
1850	P13224	Glycoprotein Ib Platelet Beta Subunit	GP1BB	chest pain	malacards	2017-03-30	chest pain(S)
1851	P14770	Glycoprotein IX Platelet	GP9	chest pain	malacards	2017-03-30	chest pain(S)
1852	Q13491	Glycoprotein M6B	GPM6B	dizziness	malacards	2017-03-24	dizzness(S)
1853	P40197	Glycoprotein V Platelet	GP5	chest pain	malacards	2017-03-30	chest pain(S)
1854	Q9HCN6	Glycoprotein VI Platelet	GP6	chest pain	malacards	2017-03-29	chest pain(S)
1855	Q9HCN6	Glycoprotein VI Platelet	GP6	dizziness	malacards	2017-03-24	dizzness(S)
1856	P41250	Glycyl-TRNA Synthetase	GARS	dizziness	malacards	2017-03-24	dizzness(S)
1858	P35052	Glypican 1	GPC1	dizziness	malacards	2017-03-24	dizzness(S)
1859	P51654	Glypican 3	GPC3	chest pain	malacards	2017-03-30	chest pain(S)
1861	P17900	GM2 Ganglioside Activator	GM2A	dizziness	malacards	2017-03-24	dizzness(S)
1863	Q5FWY2	GNAS Complex Locus	GNAS	thirst	malacards	2017-03-27	thirst(S)
1865	Q92896	Golgi Glycoprotein 1	GLG1	dizziness	malacards	2017-03-24	dizzness(S)
1866	Q9H4A6	Golgi Phosphoprotein 3	GOLPH3	dizziness	malacards	2017-03-24	dizzness(S)
1867	P01148	Gonadotropin Releasing Hormone 1	GNRH1	dizziness	malacards	2017-03-26	dizzness(S)
1868	P28799	Granulin Precursor	GRN	dizziness	malacards	2017-03-24	dizzness(S)
1869	P28799	Granulin Precursor	GRN	insomnia	malacards	2017-03-27	insomnia(S)
1870	P10144	Granzyme B	GZMB	chest pain	malacards	2017-03-29	chest pain(S)
1871	Q9UQC2	GRB2 Associated Binding Protein 2	GAB2	chest pain	malacards	2017-03-29	chest pain(S)
1872	P24522	Growth Arrest And DNA Damage Inducible Alpha	GADD45A	chest pain	malacards	2017-03-29	chest pain(S)
1873	P24522	Growth Arrest And DNA Damage Inducible Alpha	GADD45A	dizziness	malacards	2017-03-24	dizzness(S)
1874	Q14393	Growth Arrest Specific 6	GAS6	chest pain	malacards	2017-03-29	chest pain(S)
1875	P17677	Growth Associated Protein 43	GAP43	chest pain	malacards	2017-03-29	chest pain(S)
1876	P17677	Growth Associated Protein 43	GAP43	dizziness	malacards	2017-03-24	dizzness(S)
1877	P27539	Growth Differentiation Factor 1	GDF1	chest pain	malacards	2017-03-29	chest pain(S)
1878	Q99684	Growth Factor Independent 1 Transcriptional Repressor	GFI1	chest pain	malacards	2017-03-29	chest pain(S)
1879	Q99684	Growth Factor Independent 1 Transcriptional Repressor	GFI1	dizziness	malacards	2017-03-24	dizzness(S)
1880	Q5VTD9	Growth Factor Independent 1B Transcriptional Repressor	GFI1B	chest pain	malacards	2017-03-30	chest pain(S)
1881	P62993	Growth Factor Receptor Bound Protein 2	GRB2	chest pain	malacards	2017-03-29	chest pain(S)
1882	P01241	Growth Hormone 1	GH1	palpitations	malacards	2017-03-24	palpitations(S)
1883	P01241	Growth Hormone 1	GH1	dizziness	malacards	2017-03-26	dizzness(S)
1884	P01241	Growth Hormone 1	GH1	insomnia	malacards	2017-03-27	insomnia(S)
1885	P01241	Growth Hormone 1	GH1	thirst	malacards	2017-03-27	thirst(S)
1886	P10912	Growth Hormone Receptor	GHR	thirst	malacards	2017-03-27	thirst(S)
1887	P01286	Growth Hormone Releasing Hormone	GHRH	dizziness	malacards	2017-03-26	dizzness(S)
1888	P01286	Growth Hormone Releasing Hormone	GHRH	thirst	malacards	2017-03-27	thirst(S)
1889	Q92847	Growth Hormone Secretagogue Receptor	GHSR	thirst	malacards	2017-03-27	thirst(S)
1890	Q9UHL9	GTF2I Repeat Domain Containing 1	GTF2IRD1	insomnia	malacards	2017-03-27	insomnia(S)
1891	Q86UP8	GTF2I Repeat Domain Containing 2	GTF2IRD2	insomnia	malacards	2017-03-27	insomnia(S)
1892	Q6EKJ0	GTF2I Repeat Domain Containing 2B	GTF2IRD2B	insomnia	malacards	2017-03-27	insomnia(S)
1893	P30793	GTP Cyclohydrolase 1	GCH1	dizziness	malacards	2017-03-24	dizzness(S)
1895	Q9UG22	GTPase, IMAP Family Member 2	GIMAP2	chest pain	malacards	2017-03-29	chest pain(S)
1896	Q9NUV9	GTPase, IMAP Family Member 4	GIMAP4	chest pain	malacards	2017-03-29	chest pain(S)
1897	Q96F15	GTPase, IMAP Family Member 5	GIMAP5	dizziness	malacards	2017-03-26	dizzness(S)
1899	Q14353	Guanidinoacetate N-Methyltransferase	GAMT	dizziness	malacards	2017-03-26	dizzness(S)
1900	Q53F90	Guanine Monophosphate Synthase	GMPS	chest pain	malacards	2017-03-29	chest pain(S)
1902	Q02108	Guanylate Cyclase 1 Soluble Subunit Alpha	GUCY1A3	chest pain	malacards	2017-03-29	chest pain(S)
1903	P16104	H2A Histone Family Member X	H2AFX	dizziness	malacards	2017-03-24	dizzness(S)
1904	A6NHT5	H6 Family Homeobox 3	HMX3	chest pain	malacards	2017-03-30	chest pain(S)
1907		HAND2 Antisense RNA 1 (Head To Head)	HAND2-AS1	dizziness	malacards	2017-03-24	dizzness(S)
1908	P00738	Haptoglobin	HP	chest pain	malacards	2017-03-29	chest pain(S)
1909	P00738	Haptoglobin	HP	dizziness	malacards	2017-03-26	dizzness(S)
1910	P00738	Haptoglobin	HP	thirst	malacards	2017-03-27	thirst(S)
1912	Q9Y450	HBS1 Like Translational GTPase	HBS1L	chest pain	malacards	2017-03-29	chest pain(S)
1913	P08631	HCK Proto-Oncogene, Src Family Tyrosine Kinase	HCK	chest pain	malacards	2017-03-29	chest pain(S)
1914	Q53T59	HCLS1 Binding Protein 3	HS1BP3	dizziness	malacards	2017-03-26	dizzness(S)
1915	O96004	Heart And Neural Crest Derivatives Expressed 1	HAND1	chest pain	malacards	2017-03-29	chest pain(S)
1916	P61296	Heart And Neural Crest Derivatives Expressed 2	HAND2	chest pain	malacards	2017-03-29	chest pain(S)
1917	P07900	Heat Shock Protein 90 Alpha Family Class A Member 1	HSP90AA1	chest pain	malacards	2017-03-29	chest pain(S)
1918	P08238	Heat Shock Protein 90 Alpha Family Class B Member 1	HSP90AB1	shortness of breath	malacards	2017-03-20	shortness of breath(S)
1919	P0DMV8	Heat Shock Protein Family A (Hsp70) Member 1A	HSPA1A	chest pain	malacards	2017-03-29	chest pain(S)
1920	P0DMV8	Heat Shock Protein Family A (Hsp70) Member 1A	HSPA1A	dizziness	malacards	2017-03-26	dizzness(S)
1921	P34932	Heat Shock Protein Family A (Hsp70) Member 4	HSPA4	chest pain	malacards	2017-03-29	chest pain(S)
1922	P34932	Heat Shock Protein Family A (Hsp70) Member 4	HSPA4	dizziness	malacards	2017-03-24	dizzness(S)
1923	P11021	Heat Shock Protein Family A (Hsp70) Member 5	HSPA5	chest pain	malacards	2017-03-29	chest pain(S)
1924	P11021	Heat Shock Protein Family A (Hsp70) Member 5	HSPA5	dizziness	malacards	2017-03-24	dizzness(S)
1925	P11142	Heat Shock Protein Family A (Hsp70) Member 8	HSPA8	dizziness	malacards	2017-03-24	dizzness(S)
1926	P38646	Heat Shock Protein Family A (Hsp70) Member 9	HSPA9	dizziness	malacards	2017-03-24	dizzness(S)
1927	P04792	Heat Shock Protein Family B (Small) Member 1	HSPB1	dizziness	malacards	2017-03-24	dizzness(S)
1928	Q9UJY1	Heat Shock Protein Family B (Small) Member 8	HSPB8	dizziness	malacards	2017-03-24	dizzness(S)
1929	P10809	Heat Shock Protein Family D (Hsp60) Member 1	HSPD1	chest pain	malacards	2017-03-29	chest pain(S)
1930	P10809	Heat Shock Protein Family D (Hsp60) Member 1	HSPD1	dizziness	malacards	2017-03-24	dizzness(S)
1931	P10809	Heat Shock Protein Family D (Hsp60) Member 1	HSPD1	insomnia	malacards	2017-03-27	insomnia(S)
1932	Q00613	Heat Shock Transcription Factor 1	HSF1	dizziness	malacards	2017-03-24	dizzness(S)
1933	Q9ULV5	Heat Shock Transcription Factor 4	HSF4	dizziness	malacards	2017-03-26	dizzness(S)
1934	Q8IYU2	HECT Domain And Ankyrin Repeat Containing E3 Ubiquitin Protein Ligase 1	HACE1	dizziness	malacards	2017-03-24	dizzness(S)
1935	Q5VTY9	Hedgehog Acyltransferase	HHAT	dizziness	malacards	2017-03-26	dizzness(S)
1936	Q9NRZ9	Helicase, Lymphoid-Specific	HELLS	chest pain	malacards	2017-03-30	chest pain(S)
1937	Q9NRZ9	Helicase, Lymphoid-Specific	HELLS	dizziness	malacards	2017-03-26	dizzness(S)
1938	Q03014	Hematopoietically Expressed Homeobox	HHEX	dizziness	malacards	2017-03-24	dizzness(S)
1939	P09601	Heme Oxygenase 1	HMOX1	chest pain	malacards	2017-03-29	chest pain(S)
1940	P09601	Heme Oxygenase 1	HMOX1	dizziness	malacards	2017-03-24	dizzness(S)
1941	P30519	Heme Oxygenase 2	HMOX2	chest pain	malacards	2017-03-29	chest pain(S)
1942	P30519	Heme Oxygenase 2	HMOX2	dizziness	malacards	2017-03-26	dizzness(S)
1943	Q30201	Hemochromatosis	HFE	chest pain	malacards	2017-03-29	chest pain(S)
1944	Q30201	Hemochromatosis	HFE	dizziness	malacards	2017-03-24	dizzness(S)
1945	Q30201	Hemochromatosis	HFE	thirst	malacards	2017-03-27	thirst(S)
1948	Q6ZVN8	Hemochromatosis Type 2 (Juvenile)	HFE2	chest pain	malacards	2017-03-29	chest pain(S)
1949	Q6ZVN8	Hemochromatosis Type 2 (Juvenile)	HFE2	thirst	malacards	2017-03-27	thirst(S)
1950	P69905	Hemoglobin Subunit Alpha 1	HBA1	chest pain	malacards	2017-03-29	chest pain(S)
1951	P69905	Hemoglobin Subunit Alpha 1	HBA1	palpitations	malacards	2017-03-24	palpitations(S)
1952	P69905	Hemoglobin Subunit Alpha 1	HBA1	dizziness	malacards	2017-03-24	dizzness(S)
1953	P69905	Hemoglobin Subunit Alpha 1	HBA1	thirst	malacards	2017-03-27	thirst(S)
1954	P68871	Hemoglobin Subunit Beta	HBB	chest pain	malacards	2017-03-29	chest pain(S)
1955	P68871	Hemoglobin Subunit Beta	HBB	thirst	malacards	2017-03-27	thirst(S)
1956	P02042	Hemoglobin Subunit Delta	HBD	chest pain	malacards	2017-03-29	chest pain(S)
1957	P02100	Hemoglobin Subunit Epsilon 1	HBE1	chest pain	malacards	2017-03-29	chest pain(S)
1958	P69891	Hemoglobin Subunit Gamma 1	HBG1	chest pain	malacards	2017-03-29	chest pain(S)
1959	P69892	Hemoglobin Subunit Gamma 2	HBG2	chest pain	malacards	2017-03-29	chest pain(S)
1960	P69892	Hemoglobin Subunit Gamma 2	HBG2	thirst	malacards	2017-03-27	thirst(S)
1961	P09105	Hemoglobin Subunit Theta 1	HBQ1	chest pain	malacards	2017-03-30	chest pain(S)
1962	P02008	Hemoglobin Subunit Zeta	HBZ	chest pain	malacards	2017-03-29	chest pain(S)
1963	P02008	Hemoglobin Subunit Zeta	HBZ	dizziness	malacards	2017-03-26	dizzness(S)
1965	P98160	Heparan Sulfate Proteoglycan 2	HSPG2	chest pain	malacards	2017-03-29	chest pain(S)
1966	Q99075	Heparin Binding EGF Like Growth Factor	HBEGF	dizziness	malacards	2017-03-26	dizzness(S)
1967	Q96D42	Hepatitis A Virus Cellular Receptor 1	HAVCR1	shortness of breath	malacards	2017-03-20	shortness of breath(S)
1968	Q96D42	Hepatitis A Virus Cellular Receptor 1	HAVCR1	dizziness	malacards	2017-03-26	dizzness(S)
1969	Q87DQ0	Hepatitis A Virus Cellular Receptor 2	HAVCR2	chest pain	malacards	2017-03-30	chest pain(S)
1970	P14210	Hepatocyte Growth Factor	HGF	chest pain	malacards	2017-03-30	chest pain(S)
1971	P81172	Hepcidin Antimicrobial Peptide	HAMP	chest pain	malacards	2017-03-29	chest pain(S)
1972	P81172	Hepcidin Antimicrobial Peptide	HAMP	thirst	malacards	2017-03-27	thirst(S)
1973	Q9BQS7	Hephaestin	HEPH	chest pain	malacards	2017-03-30	chest pain(S)
1974	Q9BQS7	Hephaestin	HEPH	thirst	malacards	2017-03-27	thirst(S)
1975		Hereditary Neuroblastoma 1	HNB1	dizziness	malacards	2017-03-24	dizzness(S)
1976	Q9UBP5	Hes Related Family BHLH Transcription Factor With YRPW Motif 2	HEY2	dizziness	malacards	2017-03-24	dizzness(S)
1977	Q9UBX0	HESX Homeobox 1	HESX1	dizziness	malacards	2017-03-26	dizzness(S)
1978	P09651	Heterogeneous Nuclear Ribonucleoprotein A1	HNRNPA1	dizziness	malacards	2017-03-24	dizzness(S)
1979	P22626	Heterogeneous Nuclear Ribonucleoprotein A2/B1	HNRNPA2B1	dizziness	malacards	2017-03-24	dizzness(S)
1980	O14979	Heterogeneous Nuclear Ribonucleoprotein D Like	HNRNPDL	chest pain	malacards	2017-03-29	chest pain(S)
1981	P31943	Heterogeneous Nuclear Ribonucleoprotein H1 (H)	HNRNPH1	chest pain	malacards	2017-03-30	chest pain(S)
1982	P19367	Hexokinase 1	HK1	dizziness	malacards	2017-03-24	dizzness(S)
1983	P06865	Hexosaminidase Subunit Alpha	HEXA	dizziness	malacards	2017-03-24	dizzness(S)
1984	P07686	Hexosaminidase Subunit Beta	HEXB	dizziness	malacards	2017-03-24	dizzness(S)
1985	P52926	High Mobility Group AT-Hook 2	HMGA2	thirst	malacards	2017-03-27	thirst(S)
1986	P09429	High Mobility Group Box 1	HMGB1	chest pain	malacards	2017-03-29	chest pain(S)
1987	P09429	High Mobility Group Box 1	HMGB1	dizziness	malacards	2017-03-24	dizzness(S)
1989	P84074	Hippocalcin	HPCA	dizziness	malacards	2017-03-24	dizzness(S)
1990	P50135	Histamine N-Methyltransferase	HNMT	chest pain	malacards	2017-03-29	chest pain(S)
1991	P50135	Histamine N-Methyltransferase	HNMT	shortness of breath	malacards	2017-03-20	shortness of breath(S)
1992	P50135	Histamine N-Methyltransferase	HNMT	dizziness	malacards	2017-03-24	dizzness(S)
1993	P35367	Histamine Receptor H1	HRH1	chest pain	malacards	2017-03-29	chest pain(S)
1994	P35367	Histamine Receptor H1	HRH1	shortness of breath	malacards	2017-03-20	shortness of breath(S)
1995	P35367	Histamine Receptor H1	HRH1	dizziness	malacards	2017-03-24	dizzness(S)
1996	P25021	Histamine Receptor H2	HRH2	chest pain	malacards	2017-03-29	chest pain(S)
1997	P25021	Histamine Receptor H2	HRH2	shortness of breath	malacards	2017-03-20	shortness of breath(S)
1998	P25021	Histamine Receptor H2	HRH2	dizziness	malacards	2017-03-24	dizzness(S)
1999	Q9Y5N1	Histamine Receptor H3	HRH3	dizziness	malacards	2017-03-24	dizzness(S)
2000	Q9H3N8	Histamine Receptor H4	HRH4	chest pain	malacards	2017-03-29	chest pain(S)
2001	Q9H3N8	Histamine Receptor H4	HRH4	dizziness	malacards	2017-03-26	dizzness(S)
2002	P19113	Histidine Decarboxylase	HDC	dizziness	malacards	2017-03-24	dizzness(S)
2004	P49773	Histidine Triad Nucleotide Binding Protein 1	HINT1	dizziness	malacards	2017-03-24	dizzness(S)
2005	P12081	Histidyl-TRNA Synthetase	HARS	chest pain	malacards	2017-03-29	chest pain(S)
2006	P12081	Histidyl-TRNA Synthetase	HARS	dizziness	malacards	2017-03-24	dizzness(S)
2007	O97980	Histocompatibility Minor HB-1	HMHB1	chest pain	malacards	2017-03-30	chest pain(S)
2008	Q16778	Histone Cluster 2 H2B Family Member E	HIST2H2BE	chest pain	malacards	2017-03-29	chest pain(S)
2009	Q13547	Histone Deacetylase 1	HDAC1	dizziness	malacards	2017-03-24	dizzness(S)
2010	Q92769	Histone Deacetylase 2	HDAC2	dizziness	malacards	2017-03-24	dizzness(S)
2012	Q9UBN7	Histone Deacetylase 6	HDAC6	dizziness	malacards	2017-03-24	dizzness(S)
2013	Q9UKV0	Histone Deacetylase 9	HDAC9	dizziness	malacards	2017-03-24	dizzness(S)
2015	Q6MZN7	HLA Complex P5 (Non-Protein Coding)	HCP5	dizziness	malacards	2017-03-26	dizzness(S)
2016	Q16534	HLF, PAR BZIP Transcription Factor	HLF	chest pain	malacards	2017-03-30	chest pain(S)
2017	P50747	Holocarboxylase Synthetase	HLCS	chest pain	malacards	2017-03-29	chest pain(S)
2018		Homeobox A Cluster	HOXA@	chest pain	malacards	2017-03-30	chest pain(S)
2019	P31260	Homeobox A10	HOXA10	chest pain	malacards	2017-03-29	chest pain(S)
2020	O43364	Homeobox A2	HOXA2	dizziness	malacards	2017-03-26	dizzness(S)
2021	P31268	Homeobox A7	HOXA7	chest pain	malacards	2017-03-29	chest pain(S)
2022	P31269	Homeobox A9	HOXA9	chest pain	malacards	2017-03-29	chest pain(S)
2023	P14653	Homeobox B1	HOXB1	dizziness	malacards	2017-03-24	dizzness(S)
2024	P09067	Homeobox B5	HOXB5	chest pain	malacards	2017-03-29	chest pain(S)
2025	P09067	Homeobox B5	HOXB5	dizziness	malacards	2017-03-26	dizzness(S)
2026	P28358	Homeobox D10	HOXD10	dizziness	malacards	2017-03-24	dizzness(S)
2027	P35453	Homeobox D13	HOXD13	chest pain	malacards	2017-03-29	chest pain(S)
2028	Q93099	Homogentisate 1,2-Dioxygenase	HGD	chest pain	malacards	2017-03-29	chest pain(S)
2029	P51610	Host Cell Factor C1	HCFC1	chest pain	malacards	2017-03-30	chest pain(S)
2031	P01112	HRas Proto-Oncogene, GTPase	HRAS	chest pain	malacards	2017-03-29	chest pain(S)
2032	P01112	HRas Proto-Oncogene, GTPase	HRAS	dizziness	malacards	2017-03-24	dizzness(S)
2034	P42858	Huntingtin	HTT	chest pain	malacards	2017-03-30	chest pain(S)
2035	P42858	Huntingtin	HTT	dizziness	malacards	2017-03-24	dizzness(S)
2037	P54257	Huntingtin Associated Protein 1	HAP1	dizziness	malacards	2017-03-24	dizzness(S)
2038	O00291	Huntingtin Interacting Protein 1	HIP1	dizziness	malacards	2017-03-24	dizzness(S)
2039	P10915	Hyaluronan And Proteoglycan Link Protein 1	HAPLN1	dizziness	malacards	2017-03-26	dizzness(S)
2040	P10915	Hyaluronan And Proteoglycan Link Protein 1	HAPLN1	insomnia	malacards	2017-03-27	insomnia(S)
2041	Q14520	Hyaluronan Binding Protein 2	HABP2	chest pain	malacards	2017-03-29	chest pain(S)
2042	Q14520	Hyaluronan Binding Protein 2	HABP2	dizziness	malacards	2017-03-24	dizzness(S)
2043	O75330	Hyaluronan Mediated Motility Receptor	HMMR	chest pain	malacards	2017-03-29	chest pain(S)
2044	Q4G0P3	HYDIN, Axonemal Central Pair Apparatus Protein	HYDIN	dizziness	malacards	2017-03-24	dizzness(S)
2045	P40939	Hydroxyacyl-CoA Dehydrogenase/3-Ketoacyl-CoA Thiolase/Enoyl-CoA Hydratase (Trifunctional Protein), Alpha Subunit	HADHA	chest pain	malacards	2017-03-29	chest pain(S)
2046	P40939	Hydroxyacyl-CoA Dehydrogenase/3-Ketoacyl-CoA Thiolase/Enoyl-CoA Hydratase (Trifunctional Protein), Alpha Subunit	HADHA	dizziness	malacards	2017-03-24	dizzness(S)
2047	P08397	Hydroxymethylbilane Synthase	HMBS	chest pain	malacards	2017-03-29	chest pain(S)
2048	P08397	Hydroxymethylbilane Synthase	HMBS	dizziness	malacards	2017-03-24	dizzness(S)
2049	P08397	Hydroxymethylbilane Synthase	HMBS	insomnia	malacards	2017-03-27	insomnia(S)
2051	X5D2L1	Hydroxysteroid 11-Beta Dehydrogenase 1	HSD11B1	chest pain	malacards	2017-03-29	chest pain(S)
2052	X5D2L1	Hydroxysteroid 11-Beta Dehydrogenase 1	HSD11B1	thirst	malacards	2017-03-27	thirst(S)
2053	P80365	Hydroxysteroid 11-Beta Dehydrogenase 2	HSD11B2	chest pain	malacards	2017-03-29	chest pain(S)
2054	Q99714	Hydroxysteroid 17-Beta Dehydrogenase 10	HSD17B10	dizziness	malacards	2017-03-24	dizzness(S)
2055	Q9Y3Q4	Hyperpolarization Activated Cyclic Nucleotide Gated Potassium Channel 4	HCN4	chest pain	malacards	2017-03-29	chest pain(S)
2057		Hypertension, Essential, Susceptibility To, 1	HYT1	chest pain	malacards	2017-03-29	chest pain(S)
2058		Hypertension, Essential, Susceptibility To, 2	HYT2	chest pain	malacards	2017-03-29	chest pain(S)
2059		Hypertension, Essential, Susceptibility To, 3	HYT3	chest pain	malacards	2017-03-29	chest pain(S)
2060		Hypertension, Essential, Susceptibility To, 4	HYT4	chest pain	malacards	2017-03-29	chest pain(S)
2061		Hypertension, Essential, Susceptibility To, 5	HYT5	chest pain	malacards	2017-03-29	chest pain(S)
2062		Hypertension, Essential, Susceptibility To, 6	HYT6	chest pain	malacards	2017-03-29	chest pain(S)
2063		Hypertension, Essential, Susceptibility To, 7	HYT7	chest pain	malacards	2017-03-29	chest pain(S)
2064		Hypertension, Essential, Susceptibility To, 8	HYT8	chest pain	malacards	2017-03-29	chest pain(S)
2066		Hypocretin (Orexin) Neuropeptide Precursor	HCRT	insomnia	OMIM	2016-11-26	insomnia(D)
2067	O43612	Hypocretin Neuropeptide Precursor	HCRT	dizziness	malacards	2017-03-24	dizzness(S)
2068	O43612	Hypocretin Neuropeptide Precursor	HCRT	insomnia	malacards	2017-03-27	insomnia(S)
2069	O43612	Hypocretin Neuropeptide Precursor	HCRT	thirst	malacards	2017-03-27	thirst(S)
2070	O43613	Hypocretin Receptor 1	HCRTR1	dizziness	malacards	2017-03-26	dizzness(S)
2071	O43613	Hypocretin Receptor 1	HCRTR1	insomnia	malacards	2017-03-27	insomnia(S)
2072	O43613	Hypocretin Receptor 1	HCRTR1	sleep disorder	malacards	2016-11-26	insomnia(D)
2073	O43614	Hypocretin Receptor 2	HCRTR2	dizziness	malacards	2017-03-26	dizzness(S)
2074	O43614	Hypocretin Receptor 2	HCRTR2	insomnia	malacards	2017-03-27	insomnia(S)
2075	O43614	Hypocretin Receptor 2	HCRTR2	sleep disorder	malacards	2016-11-26	insomnia(D)
2076	P00492	Hypoxanthine Phosphoribosyltransferase 1	HPRT1	chest pain	malacards	2017-03-29	chest pain(S)
2077	Q16665	Hypoxia Inducible Factor 1 Alpha Subunit	HIF1A	chest pain	malacards	2017-03-29	chest pain(S)
2078	Q16665	Hypoxia Inducible Factor 1 Alpha Subunit	HIF1A	dizziness	malacards	2017-03-24	dizzness(S)
2079	Q16665	Hypoxia Inducible Factor 1 Alpha Subunit	HIF1A	thirst	malacards	2017-03-27	thirst(S)
2080	A6NGN9	IgLON Family Member 5	IGLON5	dizziness	malacards	2017-03-26	dizzness(S)
2081	A6NGN9	IgLON Family Member 5	IGLON5	insomnia	malacards	2017-03-27	insomnia(S)
2082	Q13422	IKAROS Family Zinc Finger 1	IKZF1	chest pain	malacards	2017-03-29	chest pain(S)
2083	Q9UKT9	IKAROS Family Zinc Finger 3	IKZF3	chest pain	malacards	2017-03-29	chest pain(S)
2084		IL12A Antisense RNA 1	IL12A-AS1	chest pain	malacards	2017-03-29	chest pain(S)
2085	Q08881	IL2 Inducible T-Cell Kinase	ITK	shortness of breath	malacards	2017-03-20	shortness of breath(S)
2086	Q9Y5U9	Immediate Early Response 3 Interacting Protein 1	IER3IP1	chest pain	malacards	2017-03-29	chest pain(S)
2087	Q9Y5U9	Immediate Early Response 3 Interacting Protein 1	IER3IP1	dizziness	malacards	2017-03-24	dizzness(S)
2088	Q6NXR0	Immunity Related GTPase Cinema	IRGC	dizziness	malacards	2017-03-26	dizzness(S)
2089	P78318	Immunoglobulin (CD79A) Binding Protein 1	IGBP1	dizziness	malacards	2017-03-24	dizzness(S)
2090		Immunoglobulin E Concentration, Serum	IGES	shortness of breath	malacards	2017-03-20	shortness of breath(S)
2091		Immunoglobulin E Concentration, Serum	IGES	dizziness	malacards	2017-03-26	dizzness(S)
2092	P01854	Immunoglobulin Heavy Constant Epsilon	IGHE	shortness of breath	malacards	2017-03-20	shortness of breath(S)
2093	P01854	Immunoglobulin Heavy Constant Epsilon	IGHE	dizziness	malacards	2017-03-26	dizzness(S)
2094	P01857	Immunoglobulin Heavy Constant Gamma 1 (G1m Marker)	IGHG1	chest pain	malacards	2017-03-29	chest pain(S)
2095	P01871	Immunoglobulin Heavy Constant Mu	IGHM	chest pain	malacards	2017-03-29	chest pain(S)
2096	P01871	Immunoglobulin Heavy Constant Mu	IGHM	insomnia	malacards	2017-03-27	insomnia(S)
2097		Immunoglobulin Heavy Locus	IGH	chest pain	malacards	2017-03-29	chest pain(S)
2098	A0A0B4J1V1	Immunoglobulin Heavy Variable 3-21	IGHV3-21	chest pain	malacards	2017-03-29	chest pain(S)
2099	P38935	Immunoglobulin Mu Binding Protein 2	IGHMBP2	chest pain	malacards	2017-03-29	chest pain(S)
2100	P38935	Immunoglobulin Mu Binding Protein 2	IGHMBP2	dizziness	malacards	2017-03-24	dizzness(S)
2101	Q9UK53	Inhibitor Of Growth Family Member 1	ING1	dizziness	malacards	2017-03-24	dizzness(S)
2102	Q9NXR8	Inhibitor Of Growth Family Member 3	ING3	dizziness	malacards	2017-03-24	dizzness(S)
2104	O95163	Inhibitor Of Kappa Light Polypeptide Gene Enhancer In B-Cells, Kinase Complex-Associated Protein	IKBKAP	dizziness	malacards	2017-03-26	dizzness(S)
2105	Q14164	Inhibitor Of Kappa Light Polypeptide Gene Enhancer In B-Cells, Kinase Epsilon	IKBKE	insomnia	malacards	2017-03-27	insomnia(S)
2106	Q9Y6K9	Inhibitor Of Kappa Light Polypeptide Gene Enhancer In B-Cells, Kinase Gamma	IKBKG	chest pain	malacards	2017-03-30	chest pain(S)
2107	Q96T52	Inner Mitochondrial Membrane Peptidase Subunit 2	IMMP2L	dizziness	malacards	2017-03-24	dizzness(S)
2108	Q14643	Inositol 1,4,5-Trisphosphate Receptor Type 1	ITPR1	chest pain	malacards	2017-03-30	chest pain(S)
2109	Q14643	Inositol 1,4,5-Trisphosphate Receptor Type 1	ITPR1	dizziness	malacards	2017-03-24	dizzness(S)
2110	Q14573	Inositol 1,4,5-Trisphosphate Receptor Type 3	ITPR3	dizziness	malacards	2017-03-24	dizzness(S)
2111	O14732	Inositol Monophosphatase 2	IMPA2	chest pain	malacards	2017-03-29	chest pain(S)
2112	O15357	Inositol Polyphosphate Phosphatase Like 1	INPPL1	thirst	malacards	2017-03-27	thirst(S)
2113	Q9NPH2	Inositol-3-Phosphate Synthase 1	ISYNA1	chest pain	malacards	2017-03-29	chest pain(S)
2114	Q96DU7	Inositol-Trisphosphate 3-Kinase C	ITPKC	chest pain	malacards	2017-03-29	chest pain(S)
2115		INSM Transcriptional Repressor 1	INSM1	palpitations	malacards	2017-03-24	palpitations(S)
2116		INSM Transcriptional Repressor 1	INSM1	insomnia	malacards	2017-03-27	insomnia(S)
2117		INSM Transcriptional Repressor 2	INSM2	palpitations	malacards	2017-03-24	palpitations(S)
2118		INSM Transcriptional Repressor 2	INSM2	insomnia	malacards	2017-03-27	insomnia(S)
2119	P35568	Insulin	INS	chest pain	malacards	2017-03-29	chest pain(S)
2120	P35568	Insulin	INS	palpitations	malacards	2017-03-24	palpitations(S)
2121	P35568	Insulin	INS	dizziness	malacards	2017-03-24	dizzness(S)
2122	P35568	Insulin	INS	insomnia	malacards	2017-03-27	insomnia(S)
2123	P35568	Insulin	INS	thirst	malacards	2017-03-27	thirst(S)
2124	P14735	Insulin Degrading Enzyme	IDE	dizziness	malacards	2017-03-24	dizzness(S)
2125	P05019	Insulin Like Growth Factor 1	IGF1	chest pain	malacards	2017-03-30	chest pain(S)
2126	P05019	Insulin Like Growth Factor 1	IGF1	dizziness	malacards	2017-03-24	dizzness(S)
2127	P05019	Insulin Like Growth Factor 1	IGF1	insomnia	malacards	2017-03-27	insomnia(S)
2128	P05019	Insulin Like Growth Factor 1	IGF1	thirst	malacards	2017-03-27	thirst(S)
2129	P08069	Insulin Like Growth Factor 1 Receptor	IGF1R	chest pain	malacards	2017-03-29	chest pain(S)
2130	P08069	Insulin Like Growth Factor 1 Receptor	IGF1R	dizziness	malacards	2017-03-24	dizzness(S)
2131	P01344	Insulin Like Growth Factor 2	IGF2	thirst	malacards	2017-03-27	thirst(S)
2132	P08833	Insulin Like Growth Factor Binding Protein 1	IGFBP1	chest pain	malacards	2017-03-29	chest pain(S)
2133	P08833	Insulin Like Growth Factor Binding Protein 1	IGFBP1	thirst	malacards	2017-03-27	thirst(S)
2134	P17936	Insulin Like Growth Factor Binding Protein 3	IGFBP3	thirst	malacards	2017-03-27	thirst(S)
2135	P06213	Insulin Receptor	INSR	chest pain	malacards	2017-03-29	chest pain(S)
2136	P06213	Insulin Receptor	INSR	thirst	malacards	2017-03-27	thirst(S)
2137		Insulin Receptor Substrate 1	IRS1	thirst	malacards	2017-03-27	thirst(S)
2138	Q9Y4H2	Insulin Receptor Substrate 2	IRS2	thirst	malacards	2017-03-27	thirst(S)
2139	Q9Y287	Integral Membrane Protein 2B	ITM2B	dizziness	malacards	2017-03-24	dizzness(S)
2141	P56199	Integrin Subunit Alpha 1	ITGA1	dizziness	malacards	2017-03-24	dizzness(S)
2142	P17301	Integrin Subunit Alpha 2	ITGA2	chest pain	malacards	2017-03-29	chest pain(S)
2143	P17301	Integrin Subunit Alpha 2	ITGA2	shortness of breath	malacards	2017-03-20	shortness of breath(S)
2144	P08514	Integrin Subunit Alpha 2b	ITGA2B	chest pain	malacards	2017-03-29	chest pain(S)
2145	P13612	Integrin Subunit Alpha 4	ITGA4	chest pain	malacards	2017-03-29	chest pain(S)
2146	P13612	Integrin Subunit Alpha 4	ITGA4	dizziness	malacards	2017-03-24	dizzness(S)
2147	P20701	Integrin Subunit Alpha L	ITGAL	chest pain	malacards	2017-03-29	chest pain(S)
2148	P11215	Integrin Subunit Alpha M	ITGAM	chest pain	malacards	2017-03-29	chest pain(S)
2149	P11215	Integrin Subunit Alpha M	ITGAM	shortness of breath	malacards	2017-03-20	shortness of breath(S)
2150	P06756	Integrin Subunit Alpha V	ITGAV	dizziness	malacards	2017-03-26	dizzness(S)
2151	P20702	Integrin Subunit Alpha X	ITGAX	chest pain	malacards	2017-03-29	chest pain(S)
2152	P05556	Integrin Subunit Beta 1	ITGB1	dizziness	malacards	2017-03-24	dizzness(S)
2153	P05107	Integrin Subunit Beta 2	ITGB2	chest pain	malacards	2017-03-29	chest pain(S)
2154	P05106	Integrin Subunit Beta 3	ITGB3	chest pain	malacards	2017-03-29	chest pain(S)
2155	P05106	Integrin Subunit Beta 3	ITGB3	dizziness	malacards	2017-03-26	dizzness(S)
2156	Q8WWA0	Intelectin 1	ITLN1	thirst	malacards	2017-03-27	thirst(S)
2157	P05362	Intercellular Adhesion Molecule 1	ICAM1	chest pain	malacards	2017-03-29	chest pain(S)
2158	P05362	Intercellular Adhesion Molecule 1	ICAM1	shortness of breath	malacards	2017-03-20	shortness of breath(S)
2159	P05362	Intercellular Adhesion Molecule 1	ICAM1	dizziness	malacards	2017-03-24	dizzness(S)
2160	P05362	Intercellular Adhesion Molecule 1	ICAM1	insomnia	malacards	2017-03-27	insomnia(S)
2161	P32942	Intercellular Adhesion Molecule 3	ICAM3	chest pain	malacards	2017-03-29	chest pain(S)
2162	P01562	Interferon Alpha 1	IFNA1	chest pain	malacards	2017-03-29	chest pain(S)
2163	P01562	Interferon Alpha 1	IFNA1	dizziness	malacards	2017-03-24	dizzness(S)
2164	P01563	Interferon Alpha 2	IFNA2	chest pain	malacards	2017-03-29	chest pain(S)
2165	P01563	Interferon Alpha 2	IFNA2	dizziness	malacards	2017-03-26	dizzness(S)
2166	P05014	Interferon Alpha 4	IFNA4	insomnia	malacards	2017-03-27	insomnia(S)
2167	P17181	Interferon Alpha And Beta Receptor Subunit 1	IFNAR1	chest pain	malacards	2017-03-29	chest pain(S)
2168	P17181	Interferon Alpha And Beta Receptor Subunit 1	IFNAR1	dizziness	malacards	2017-03-24	dizzness(S)
2169	P40305	Interferon Alpha Inducible Protein 27	IFI27	chest pain	malacards	2017-03-29	chest pain(S)
2170	P40305	Interferon Alpha Inducible Protein 27	IFI27	dizziness	malacards	2017-03-24	dizzness(S)
2171	P01574	Interferon Beta 1	IFNB1	chest pain	malacards	2017-03-29	chest pain(S)
2172	P01574	Interferon Beta 1	IFNB1	dizziness	malacards	2017-03-24	dizzness(S)
2173	P01579	Interferon Gamma	IFNG	chest pain	malacards	2017-03-29	chest pain(S)
2174	P01579	Interferon Gamma	IFNG	shortness of breath	malacards	2017-03-20	shortness of breath(S)
2175	P01579	Interferon Gamma	IFNG	dizziness	malacards	2017-03-24	dizzness(S)
2176	P01579	Interferon Gamma	IFNG	insomnia	malacards	2017-03-27	insomnia(S)
2177	P15260	Interferon Gamma Receptor 1	IFNGR1	chest pain	malacards	2017-03-30	chest pain(S)
2178	P15260	Interferon Gamma Receptor 1	IFNGR1	insomnia	malacards	2017-03-27	insomnia(S)
2179	P13164	Interferon Induced Transmembrane Protein 1	IFITM1	chest pain	malacards	2017-03-29	chest pain(S)
2180	P13164	Interferon Induced Transmembrane Protein 1	IFITM1	dizziness	malacards	2017-03-24	dizzness(S)
2181	Q01629	Interferon Induced Transmembrane Protein 2	IFITM2	dizziness	malacards	2017-03-26	dizzness(S)
2182	Q01628	Interferon Induced Transmembrane Protein 3	IFITM3	dizziness	malacards	2017-03-26	dizzness(S)
2183	Q9BYX4	Interferon Induced With Helicase C Domain 1	IFIH1	dizziness	malacards	2017-03-26	dizzness(S)
2184	P10914	Interferon Regulatory Factor 1	IRF1	chest pain	malacards	2017-03-30	chest pain(S)
2185	Q14653	Interferon Regulatory Factor 3	IRF3	dizziness	malacards	2017-03-26	dizzness(S)
2186	Q14653	Interferon Regulatory Factor 3	IRF3	insomnia	malacards	2017-03-27	insomnia(S)
2187	Q15306	Interferon Regulatory Factor 4	IRF4	chest pain	malacards	2017-03-29	chest pain(S)
2188	Q13568	Interferon Regulatory Factor 5	IRF5	chest pain	malacards	2017-03-29	chest pain(S)
2189	Q92985	Interferon Regulatory Factor 7	IRF7	chest pain	malacards	2017-03-29	chest pain(S)
2190	Q02556	Interferon Regulatory Factor 8	IRF8	chest pain	malacards	2017-03-29	chest pain(S)
2194	P01583	Interleukin 1 Alpha	IL1A	chest pain	malacards	2017-03-29	chest pain(S)
2195	P01583	Interleukin 1 Alpha	IL1A	shortness of breath	malacards	2017-03-20	shortness of breath(S)
2196	P01583	Interleukin 1 Alpha	IL1A	dizziness	malacards	2017-03-24	dizzness(S)
2197	P01584	Interleukin 1 Beta	IL1B	chest pain	malacards	2017-03-29	chest pain(S)
[truncated: 2,180 more rows]
