# Supplementary material for: Prediction of Molecular Mechanisms for LianXia NingXin Formula: A Network Pharmacology Study
Source: Front Physiol. 2018 May 8;9:489. doi: 10.3389/fphys.2018.00489 (PMC5952186; doi:10.3389/fphys.2018.00489)
Supplement: Supplementary file 2 [file Table_2.xlsx]

## Sheet: T2 disease gene database
Supplementary Table S2:The gene list of LXNX formula co-morbid diseases
NO.	uniprot	GENE name	SYMBOL	key word	DATA source	searching date	disease name
1	O15120	1-acylglycerol-3-phosphate O-acyltransferase 2 (lysophosphatidic acid acyltransferase-beta)	AGPAT2, LPAAB, BSCL, BSCL1	arrhythmia	OMIM	2016-11-26	arrhythmia（D)
6	Q9NSU2	3' repair exonuclease 1	TREX1, AGS1, CRV, HERNS	anxiety	OMIM	2016-11-26	anxiety(D)
16	P08908	5-hydroxytryptamine (serotonin) receptor-1A	HTR1A, ADRB2RL1, PFMCD	anxiety	OMIM	2016-11-26	anxiety(D)
17	P28222	5-hydroxytryptamine (serotonin) receptor-1B	HTR1B	anxiety	OMIM	2016-11-26	anxiety(D)
18	P28223	5-hydroxytryptamine (serotonin) receptor-2A	HTR2A	anxiety	OMIM	2016-11-26	anxiety(D)
29	P28223	5-Hydroxytryptamine Receptor 2A	HTR2A	sleep disorder	malacards	2016-11-26	insomnia(D)
57	P50553	Achaete-scute complex, Drosophila, homolog-like 1	ASCL1, ASH1	anxiety	OMIM	2016-11-26	anxiety(D)
66	P68032	Actin, alpha, cardiac muscle	ACTC1, CMD1R, CMH11, ASD5, LVNC4	arrhythmia	OMIM	2016-11-26	arrhythmia（D)
69	P35609	Actinin, alpha-2	ACTN2, CMD1AA, CMH23	arrhythmia	OMIM	2016-11-26	arrhythmia（D)
78	Q9H2P0	Activity-dependent neuroprotector homeobox	ADNP, ADNP1, KIAA0784, HVDAS, MRD28	anxiety	OMIM	2016-11-26	anxiety(D)
112	P29274	Adenosine A2a receptor	ADORA2A	anxiety	OMIM	2016-11-26	anxiety(D)
122	P18509	Adenylate cyclase activating polypeptide-1 (pituitary)	ADCYAP1	anxiety	OMIM	2016-11-26	anxiety(D)
123	O95622	Adenylate cyclase-5	ADCY5, FDFM	anxiety	OMIM	2016-11-26	anxiety(D)
158	P35318	Adrenomedullin	ADM	anxiety	OMIM	2016-11-26	anxiety(D)
169	O43572	A-kinase anchor protein 10	AKAP10	arrhythmia	OMIM	2016-11-26	arrhythmia（D)
170	P24588	A-kinase anchor protein 5	AKAP5, AKAP79	anxiety	OMIM	2016-11-26	anxiety(D)
171	Q99996	A-kinase anchor protein 9	AKAP9, YOTIAO, AKAP450	arrhythmia	OMIM	2016-11-26	arrhythmia（D)
200		Alg10, S. cerevisiae, homolog of	ALG10, KCR1	arrhythmia	OMIM	2016-11-26	arrhythmia（D)
209	P01023	Alpha-2-macroglobulin	A2M , A2MD	anxiety	OMIM	2016-11-26	anxiety(D)
229	P05067	Amyloid beta (A4) precursor protein	APP, AAA, CVAP, AD1	anxiety	OMIM	2016-11-26	anxiety(D)
240		AMYOTROPHIC LATERAL SCLEROSIS 10 WITH OR WITHOUT FRONTOTEMPORAL DEMENTIA	ALS10	insomnia	OMIM	2016-11-26	insomnia(D)
264	P30556	Angiotensin receptor 1	AGTR1, AGTR1A, AT2R1	arrhythmia	OMIM	2016-11-26	arrhythmia（D)
270	Q12955	Ankyrin 3, Node Of Ranvier (Ankyrin G)	ANK3	sleep disorder	malacards	2016-11-26	insomnia(D)
275	Q6UB99	Ankyrin repeat domain-containing protein 11	ANKRD11, ANCO1, KBGS	anxiety	OMIM	2016-11-26	anxiety(D)
276	Q01484	Ankyrin-2, nonerythrocytic	ANK2, LQT4	arrhythmia	OMIM	2016-11-26	arrhythmia（D)
277	Q12955	Ankyrin-3, node of Ranvier	ANK3, MRT37	arrhythmia	OMIM	2016-11-26	arrhythmia（D)
281		Anorexia nervosa, susceptibility to, 1	ANON1	anxiety	OMIM	2016-11-26	anxiety(D)
308	P02649	Apolipoprotein E	APOE, AD2, LPG, LDLCQ5	anxiety	OMIM	2016-11-26	anxiety(D)
312	Q9BQE5	Apolipoprotein L2	APOL2	anxiety	OMIM	2016-11-26	anxiety(D)
313	Q9BPW4	Apolipoprotein L4	APOL4	anxiety	OMIM	2016-11-26	anxiety(D)
314	P08519	Apolipoprotein Lp(a)	LPA	arrhythmia	OMIM	2016-11-26	arrhythmia（D)
338	Q9GZS4	Aralkylamine N-Acetyltransferase	AANAT	sleep disorder	malacards	2016-11-26	insomnia(D)
353	Q9Y4X5	Ariadne RBR E3 Ubiquitin Protein Ligase 1	ARIH1	sleep disorder	malacards	2016-11-26	insomnia(D)
355	O00192	Armadillo repeat gene deleted in VCFS	ARVCF	anxiety	OMIM	2016-11-26	anxiety(D)
356		AROMATIC L-AMINO ACID DECARBOXYLASE DEFICIENCY		insomnia	OMIM	2016-11-26	insomnia(D)
363	Q9EPW1	Aryl hydrocarbon receptor nuclear translocator-like	ARNTL, BMAL1, TIC	arrhythmia	OMIM	2016-11-26	arrhythmia（D)
369		Ataxia-telangiectasia mutated (includes complementation groups A, C, D, and E)	ATM, ATA, AT1	anxiety	OMIM	2016-11-26	anxiety(D)
382	P54252	Ataxin-3 (josephin)	ATXN3, MJD, SCA3	anxiety	OMIM	2016-11-26	anxiety(D)
431	P50993	ATPase, Na+K+ transporting, alpha-2 polypeptide	ATP1A2, FHM2, MHP2	anxiety	OMIM	2016-11-26	anxiety(D)
432	P13637	ATPase, Na+K+ transporting, alpha-3 polypeptide	ATP1A3, DYT12, RDP, AHC2, CAPOS	anxiety	OMIM	2016-11-26	anxiety(D)
433	O60706	ATP-binding cassette, subfamily C, member 9 (sulfonylurea receptor 2)	ABCC9, SUR2, CMD1O, ATFB12, CANTU	anxiety	OMIM	2016-11-26	anxiety(D)
436		Atrial fibrillation, familial, 2	ATFB2	arrhythmia	OMIM	2016-11-26	arrhythmia（D)
437		Atrial septal defect 1	ASD1	arrhythmia	OMIM	2016-11-26	arrhythmia（D)
445		Attention deficit-hyperactivity disorder, susceptibility to, 1	ADHD1	anxiety	OMIM	2016-11-26	anxiety(D)
447		Attention deficit-hyperactivity disorder, susceptibility to, 3	ADHD3	anxiety	OMIM	2016-11-26	anxiety(D)
448		Attention deficit-hyperactivity disorder, susceptibility to, 2	ADHD2	anxiety	OMIM	2016-11-26	anxiety(D)
450		Attention deficit-hyperactivity disorder, susceptibility to, 4	ADHD4	anxiety	OMIM	2016-11-26	anxiety(D)
459		Autism, susceptibility to, 4	AUTS4	anxiety	OMIM	2016-11-26	anxiety(D)
477	Q13286	Battenin	CLN3, BTS	anxiety	OMIM	2016-11-26	anxiety(D)
478	Q96RK4	BBS4 gene	BBS4	anxiety	OMIM	2016-11-26	anxiety(D)
515	Q9ES83	Blood vessel epicardial substance	BVES, HBVES, POPDC1, LGMD2X	arrhythmia	OMIM	2016-11-26	arrhythmia（D)
535		Bone morphogenetic protein-2	BMP2, BMP2A, BDA2	arrhythmia	OMIM	2016-11-26	arrhythmia（D)
543	P23560	Brain-derived neurotrophic factor	BDNF, BULN2, ANON2	anxiety	OMIM	2016-11-26	anxiety(D)
555		Bulimia nervosa, susceptibility to	BULN	anxiety	OMIM	2016-11-26	anxiety(D)
578	Q00975	Calcium channel, voltage-dependent, L type, alpha 1B subunit	CACNA1B, CACNL1A5, DYT23	arrhythmia	OMIM	2016-11-26	arrhythmia（D)
579	Q13936	Calcium channel, voltage-dependent, L type, alpha 1C subunit	CACNA1C, CACNL1A1, CCHL1A1, TS	arrhythmia	OMIM	2016-11-26	arrhythmia（D)
580	Q01688	Calcium channel, voltage-dependent, L type, alpha 1D subunit	CACNA1D, CACNL1A2, CCHL1A2, SANDD, PASNA	arrhythmia	OMIM	2016-11-26	arrhythmia（D)
581	O00555	Calcium channel, voltage-dependent, P/Q type, alpha 1A subunit	CACNA1A, CACNL1A4, SCA6	anxiety	OMIM	2016-11-26	anxiety(D)
593	Q9UQM7	Calcium/calmodulin-dependent protein kinase II-alpha	CAMK2A, KIAA0968, CAMKA	arrhythmia	OMIM	2016-11-26	arrhythmia（D)
594	Q86UW7	Calcium-dependent activator protein for secretion 2	CADPS2, KIAA1591	anxiety	OMIM	2016-11-26	anxiety(D)
606	B4DJ51	Calmodulin-1 (phosphorylase kinase, delta)	CALM1, PHKD, CPVT4, LQT14	arrhythmia	OMIM	2016-11-26	arrhythmia（D)
607		Calmodulin-2	CALM2, LQT15	arrhythmia	OMIM	2016-11-26	arrhythmia（D)
612	Q96L12	Calreticulin 3	CALR3	sleep disorder	malacards	2016-11-26	insomnia(D)
615	O14958	Calsequestrin, fast-twitch, skeletal muscle-2	CASQ2	arrhythmia	OMIM	2016-11-26	arrhythmia（D)
648		Cardiomyopathy, familial hypertrophic, 21	CMH21	arrhythmia	OMIM	2016-11-26	arrhythmia（D)
653	P23786	Carnitine palmitoyltransferase II	CPT2, IIAE4	arrhythmia	OMIM	2016-11-26	arrhythmia（D)
659	P48730	Casein kinase-1, delta	CSNK1D, ASPS, FASPS2	anxiety	OMIM	2016-11-26	anxiety(D)
686	P21964	Catechol-O-methyltransferase	COMT	anxiety	OMIM	2016-11-26	anxiety(D)
687	P35221	Catenin (cadherin-associated protein), alpha 1, 102kD	CTNNA1, MDPT2	arrhythmia	OMIM	2016-11-26	arrhythmia（D)
694	Q8WYA6	Catenin Beta Like 1	CTNNBL1	sleep disorder	malacards	2016-11-26	insomnia(D)
696	Q9UI47	Catenin, alpha-3	CTNNA3, ARVD13	arrhythmia	OMIM	2016-11-26	arrhythmia（D)
706		Cation channel, amiloride-sensitive, neuronal, 2	ACCN2	anxiety	OMIM	2016-11-26	anxiety(D)
712	P56539	Caveolin-3	CAV3, LGMD1C, LQT9	arrhythmia	OMIM	2016-11-26	arrhythmia（D)
715	Q99967	CBP/p300-interacting transactivator, with glu/asp-rich C-terminal domain, 2	CITED2, MRG1, P35SRJ, VSD2, ASD8	arrhythmia	OMIM	2016-11-26	arrhythmia（D)
775	Q9Y5K6	CD2-associated protein	CD2AP, CMS	anxiety	OMIM	2016-11-26	anxiety(D)
863	P36222	Chitinase 3-like 1 (cartilage glycoprotein-39)	CHI3L1, GP39, YKL40, ASRT7	anxiety	OMIM	2016-11-26	anxiety(D)
872	P06307	Cholecystokinin	CCK	anxiety	OMIM	2016-11-26	anxiety(D)
873	P32239	Cholecystokinin B receptor	CCKBR, GASR	anxiety	OMIM	2016-11-26	anxiety(D)
893		Chromodomain helicase DNA-binding protein 8	CHD8, DUPLIN, KIAA1564, AUTS18	anxiety	OMIM	2016-11-26	anxiety(D)
898		Chromosome 10q26 deletion syndrome	DEL10q26, C10q26DEL	anxiety	OMIM	2016-11-26	anxiety(D)
901		Chromosome 14q11-q22 deletion syndrome	DEL14q11q22, C14DELq11q22	arrhythmia	OMIM	2016-11-26	arrhythmia（D)
902		Chromosome 15q13.3 microdeletion syndrome	DEL15q13.3, MICRODEL15q13.3	anxiety	OMIM	2016-11-26	anxiety(D)
903		Chromosome 15q25 deletion syndrome	DEL15q25, C15DELq25	anxiety	OMIM	2016-11-26	anxiety(D)
904		Chromosome 16p11.2 duplication syndrome	DUP16p11.2, C16DUPp11.2, AUTS14B	anxiety	OMIM	2016-11-26	anxiety(D)
909		Chromosome 22q11.2 microduplication syndrome	DUP22q11.2	anxiety	OMIM	2016-11-26	anxiety(D)
910		Chromosome 2q31.2 deletion syndrome	DEL2q31	anxiety	OMIM	2016-11-26	anxiety(D)
911		Chromosome 2q37 deletion syndrome	BDMR, C2DELq37, DEL2q37	arrhythmia	OMIM	2016-11-26	arrhythmia（D)
912		Chromosome 3q29 microdeletion syndrome	DEL3q29, MICRODEL3q29	anxiety	OMIM	2016-11-26	anxiety(D)
914		Chromosome 6q24-q25 deletion syndrome	DEL6q24q25, C6DELq25q25	arrhythmia	OMIM	2016-11-26	arrhythmia（D)
915		Chromosome 7q11.23 duplication syndrome	DUP7q11.23, C7DUPq11.23	anxiety	OMIM	2016-11-26	anxiety(D)
919		Chromosome 9 open reading frame 72	C9orf72, FTDALS1, FTDALS, ALSFTD	anxiety	OMIM	2016-11-26	anxiety(D)
928	O15516	Circadian locomotor output cycles kaput	CLOCK	anxiety	OMIM	2016-11-26	anxiety(D)
929		CITRULLINEMIA, CLASSIC		insomnia	OMIM	2016-11-26	insomnia(D)
930		CITRULLINEMIA, TYPE II, ADULT-ONSET	CTLN2	insomnia	OMIM	2016-11-26	insomnia(D)
936	Q9Y5I7	Claudin 16 (paracellin 1)	CLDN16, PCLN1, HOMG3	arrhythmia	OMIM	2016-11-26	arrhythmia（D)
955	P12259	Coagulation factor V (proaccelerin, labile factor)	F5, THPH2, RPRGL1	arrhythmia	OMIM	2016-11-26	arrhythmia（D)
972	P08123	Collagen I, alpha-2 polypeptide	COL1A2	arrhythmia	OMIM	2016-11-26	arrhythmia（D)
973	P02462	Collagen IV, alpha-1 polypeptide	COL4A1, POREN1, HANAC, ICH, BSVD, RATOR	arrhythmia	OMIM	2016-11-26	arrhythmia（D)
1023		Complement component-1 inhibitor	C1NH, HAE1, HAE2, SERPING1	anxiety	OMIM	2016-11-26	anxiety(D)
1028	O14810	Complexin 1	CPLX1, CPX1	anxiety	OMIM	2016-11-26	anxiety(D)
1033		Congenital heart defects, multiple types, 3	CHDT3	arrhythmia	OMIM	2016-11-26	arrhythmia（D)
1042	P36551	Coproporphyrinogen oxidase	CPOX	anxiety	OMIM	2016-11-26	anxiety(D)
1051	P06850	Corticotropin releasing hormone	CRH	anxiety	OMIM	2016-11-26	anxiety(D)
1055	P34998	Corticotropin releasing hormone receptor 1	CRHR1, CRHR	anxiety	OMIM	2016-11-26	anxiety(D)
1056	Q13324	Corticotropin releasing hormone receptor-2	CRHR2, CRFR2	anxiety	OMIM	2016-11-26	anxiety(D)
1063	P02741	C-Reactive Protein, Pentraxin-Related	CRP	sleep disorder	malacards	2016-11-26	insomnia(D)
1068	Q92793	CREB binding protein	CREBBP, CBP, RSTS	anxiety	OMIM	2016-11-26	anxiety(D)
1069	Q92793	CREB binding protein	CREBBP, CBP, RSTS	arrhythmia	OMIM	2016-11-26	arrhythmia（D)
1083	Q92879	CUGbp and ELAV-like family, member 1	CELF1, CUGBP1, NAB50, BRUNOL2, CUGBP	arrhythmia	OMIM	2016-11-26	arrhythmia（D)
1195	P16410	Cytotoxic T-lymphocyte-associated serine esterase-4	CTLA4, IDDM12, CELIAC3, ALPS5	anxiety	OMIM	2016-11-26	anxiety(D)
1198	P59103	D-amino acid oxidase activator	DAOA, G72	anxiety	OMIM	2016-11-26	anxiety(D)
1199	P14920	D-amino-acid oxidase	DAO, DAMOX	anxiety	OMIM	2016-11-26	anxiety(D)
1207	O75398	Deaf1, Drosophila, homolog of	DEAF1, SPN, ZMYND5, MRD24	anxiety	OMIM	2016-11-26	anxiety(D)
1219		DELAYED SLEEP PHASE SYNDROME, SUSCEPTIBILITY TO	DSPS	insomnia	OMIM	2016-11-26	insomnia(D)
1236	P24855	Deoxyribonuclease I	DNASE1, DNL1	anxiety	OMIM	2016-11-26	anxiety(D)
1240	P17661	Desmin	DES, CMD1I, MFM1, SCPNK, ARVD7, ARVC7, LGMD2R	arrhythmia	OMIM	2016-11-26	arrhythmia（D)
1243	Q02487	Desmocollin-2	DSC2, DSC3, ARVD11	arrhythmia	OMIM	2016-11-26	arrhythmia（D)
1248	Q14126	Desmoglein-2	DSG2, ARVD10, ARVC10, CMD1BB	arrhythmia	OMIM	2016-11-26	arrhythmia（D)
1250	P15924	Desmoplakin	DSP, KPPS2, PPKS2, DCWHKTA	arrhythmia	OMIM	2016-11-26	arrhythmia（D)
1255	B8ZWB8	Diazepam-binding inhibitor	DBI	anxiety	OMIM	2016-11-26	anxiety(D)
1275	Q9NRI5	Disrupted in schizophrenia 1	DISC1, SCZD9	anxiety	OMIM	2016-11-26	anxiety(D)
1276		Disrupted in schizophrenia 2	DISC2	anxiety	OMIM	2016-11-26	anxiety(D)
1293	Q96DA6	DnaJ (Hsp40) homolog, subfamily C, member 19 (translocase of inner mitochondrial membrane 14, yeast, homolog of)	DNAJC19, TIM14	arrhythmia	OMIM	2016-11-26	arrhythmia（D)
1312	P35462	Dopamine receptor D3	DRD3, ETM1, FET1	anxiety	OMIM	2016-11-26	anxiety(D)
1315	P21917	Dopamine receptor D4	DRD4	anxiety	OMIM	2016-11-26	anxiety(D)
1317	P21918	Dopamine receptor D5	DRD5, DRD1B, DRD1L2	anxiety	OMIM	2016-11-26	anxiety(D)
1322	Q18PE1	Downstream of tyrosine kinase 7	DOK7, C4orf25, CMS10	arrhythmia	OMIM	2016-11-26	arrhythmia（D)
1344	O75923	Dysferlin	DYSF, LGMD2B, MMD1	arrhythmia	OMIM	2016-11-26	arrhythmia（D)
1346	Q9Y4J8	Dystobrevin, alpha (dystrophin-related protein 3)	DTNA, D18S892E, DRP3, LVNC1	arrhythmia	OMIM	2016-11-26	arrhythmia（D)
1351		Dystrophia myotonica-protein kinase	DMPK, DM, DMK	arrhythmia	OMIM	2016-11-26	arrhythmia（D)
1369		EFAVIRENZ, POOR METABOLISM OF		insomnia	OMIM	2016-11-26	insomnia(D)
1381	P13804	Electron transfer flavoprotein, alpha polypeptide	ETFA, GA2, MADD	arrhythmia	OMIM	2016-11-26	arrhythmia（D)
1382	P38117	Electron transfer flavoprotein, beta polypeptide	ETFB, MADD	arrhythmia	OMIM	2016-11-26	arrhythmia（D)
1383	Q16134	Electron transfer flavoprotein:ubiquinone oxidoreductase	ETFDH, MADD	arrhythmia	OMIM	2016-11-26	arrhythmia（D)
1388		Elongation protein 4, S. cerevisiae, homolog of	ELP4, PAX6NEB, AN	anxiety	OMIM	2016-11-26	anxiety(D)
1391	P50402	Emerin	EMD, EDMD, STA	arrhythmia	OMIM	2016-11-26	arrhythmia（D)
1403	P05305	ENDOTHELIN 1	EDN1	cardiac sympathetic innervation remodeling	omim	2017-03-12	cardiac sympathetic remodeling(D)
1411	P42892	Endothelin Converting Enzyme 1	ECE1	autonomic dysfunction	maldcards	2016-11-26	autonomic dysfunction（D)
1419	P14138	Endothelin-3	EDN3, WS4B, HSCR4	anxiety	OMIM	2016-11-26	anxiety(D)
1434	P29323	eph tyrosine kinase 3 (ephrin receptor EphB2)	EPHB2, EPHT3, DRT, ERK, PCBC, CAPB	anxiety	OMIM	2016-11-26	anxiety(D)
1443	P34913	Epoxide hydrolase 2, cytoplasmic	EPHX2	arrhythmia	OMIM	2016-11-26	arrhythmia（D)
1463	Q92731	Estrogen receptor-2 (ER beta)	ESR2	anxiety	OMIM	2016-11-26	anxiety(D)
1488	Q03468	Excision repair cross complementing rodent repair deficiency, complementation group 6	ERCC6, CKN2, COFS1, CSB, ARMD5, UVSS1, POF11	arrhythmia	OMIM	2016-11-26	arrhythmia（D)
1489	Q13216	Excision repair cross-complementing rodent repair deficiency, complementation group 8	ERCC8, CKN1, CSA, UVSS2	arrhythmia	OMIM	2016-11-26	arrhythmia（D)
1501		Family With Sequence Similarity 134 Member B	FAM134B	autonomic dysfunction	maldcards	2016-11-26	autonomic dysfunction（D)
1524	Q99689	Fasciculation and elongation protein zeta 1	FEZ1	anxiety	OMIM	2016-11-26	anxiety(D)
1528		FATAL FAMILIAL INSOMNIA	FFI	insomnia	OMIM	2016-11-26	insomnia(D)
1531	Q6GMR7	Fatty acid amide hydrolase 2	FAAH2	anxiety	OMIM	2016-11-26	anxiety(D)
1537	Q9UKA2	F-box and leucine-rich repeat protein 4	FBXL4, FBL4, MTDPS13	arrhythmia	OMIM	2016-11-26	arrhythmia（D)
1553	P12318	Fc fragment of IgG, low affinity IIa, receptor for (CD32)	FCGR2A, IGFR2, CD32	anxiety	OMIM	2016-11-26	anxiety(D)
1554	P31994	Fc fragment of IgG, low affinity IIb, receptor for	FCGR2B, CD32	anxiety	OMIM	2016-11-26	anxiety(D)
1574	P35555	Fibrillin-1	FBN1, MFS1, WMS2, SSKS, GPHYSD2, ACMICD, ECTOL1, MFLS	arrhythmia	OMIM	2016-11-26	arrhythmia（D)
1578	P02671	Fibrinogen, alpha polypeptide	FGA	arrhythmia	OMIM	2016-11-26	arrhythmia（D)
1599	P22607	Fibroblast growth factor receptor-3	FGFR3, ACH	anxiety	OMIM	2016-11-26	anxiety(D)
1603	Q99581	Fifth Ewing sarcoma variant	FEV	anxiety	OMIM	2016-11-26	anxiety(D)
1610	G5E9U6	FK506-binding protein 1B	FKBP1B, PKBP1L	arrhythmia	OMIM	2016-11-26	arrhythmia（D)
1611	Q53GX3	FK506-binding protein 5	FKBP5, FKBP51	anxiety	OMIM	2016-11-26	anxiety(D)
1613	A0A0S2Z3R0	Flavin-containing monooxygenase 3	FMO3, TMAU	anxiety	OMIM	2016-11-26	anxiety(D)
1616	Q06787	FMR1 gene	FMR1, FRAXA, POF1	anxiety	OMIM	2016-11-26	anxiety(D)
1627	Q99958	Forkhead box C2	FOXC2, FKHL14, MFH1	arrhythmia	OMIM	2016-11-26	arrhythmia（D)
1643	Q13642	Four-and-a-half LIM domains 1	FHL1, SLIM1, XMPMA, KYOT, FHL1A, FHL1B, RBMX1A, RBMX1B	arrhythmia	OMIM	2016-11-26	arrhythmia（D)
1651	Q16595	Frataxin	FXN, FRDA, FARR, X25	arrhythmia	OMIM	2016-11-26	arrhythmia（D)
1668	O00168	FXYD Domain Containing Ion Transport Regulator 1	FXYD1	sleep disorder	malacards	2016-11-26	insomnia(D)
1686	Q9GZN0	G protein-coupled receptor 88	GPR88, STRG, COCPMR	anxiety	OMIM	2016-11-26	anxiety(D)
1690	P41220	G0 to G1 switch regulatory 8, 24kD	RGS2, G0S8	anxiety	OMIM	2016-11-26	anxiety(D)
1692	P06280	Galactosidase, alpha	GLA	arrhythmia	OMIM	2016-11-26	arrhythmia（D)
1695	P47211	Galanin receptor 1	GALR1, GALNR1, GALNR	arrhythmia	OMIM	2016-11-26	arrhythmia（D)
1698	P47869	Gamma-aminobutyric acid (GABA) A receptor, alpha-2	GABRA2	anxiety	OMIM	2016-11-26	anxiety(D)
1699	O14764	Gamma-aminobutyric acid (GABA) A receptor, delta	GABRD, GEFSP5, EIG10, EJM7	anxiety	OMIM	2016-11-26	anxiety(D)
1700	P28472	GAMMA-AMINOBUTYRIC ACID RECEPTOR, BETA-3	GABRB3	insomnia	OMIM	2016-11-26	insomnia(D)
1721	P17302	Gap junction protein, alpha-1, 43kD (connexin 43)	GJA1, CX43, ODDD, SDTY3, ODOD, HSS, AVSD3, HLHS1, CMDR, EKVP	arrhythmia	OMIM	2016-11-26	arrhythmia（D)
1737	P43694	GATA-binding protein-4	GATA4, ASD2, VSD1, TACHD, TOF	arrhythmia	OMIM	2016-11-26	arrhythmia（D)
1750	P78347	General transcription factor II-I (BTK-associated protein, 135kD)	GTF2I, BAP135, WBS	anxiety	OMIM	2016-11-26	anxiety(D)
1752		Geniospasm 1	GSM1, GSP	anxiety	OMIM	2016-11-26	anxiety(D)
1759		Gilles de la Tourette syndrome	GTS	anxiety	OMIM	2016-11-26	anxiety(D)
1767	P39905	Glial cell line derived neurotrophic factor	GDNF, HSCR3	anxiety	OMIM	2016-11-26	anxiety(D)
1793	P10253	Glucosidase, acid alpha-	GAA	arrhythmia	OMIM	2016-11-26	arrhythmia（D)
1794	A8K9N1	Glucosidase, acid beta	GBA	anxiety	OMIM	2016-11-26	anxiety(D)
1796	P08236	Glucuronidase, beta-	GUSB, MPS7	arrhythmia	OMIM	2016-11-26	arrhythmia（D)
1810	Q05586	Glutamate receptor, ionotropic, N-methyl D-aspartate 1	GRIN1, NMDAR1, MRD8	anxiety	OMIM	2016-11-26	anxiety(D)
1811	O15399	Glutamate receptor, ionotropic, N-methyl-D-aspartate 2D	GRIN2D, NMDAR2D	anxiety	OMIM	2016-11-26	anxiety(D)
1812	Q14831	Glutamate receptor, metabotropic, 7	GRM7, MGLUR7	anxiety	OMIM	2016-11-26	anxiety(D)
1821	P36969	Glutathione peroxidase-4 (phospholipid hydroperoxidase)	GPX4, SMDS	arrhythmia	OMIM	2016-11-26	arrhythmia（D)
1822	P00390	Glutathione reductase	GSR	anxiety	OMIM	2016-11-26	anxiety(D)
1837	Q8N335	Glycerol-3-phosphate dehydrogenase 1-like	GPD1L, KIAA0089	arrhythmia	OMIM	2016-11-26	arrhythmia（D)
1842	P49841	Glycogen synthase kinase 3-beta	GSK3B	anxiety	OMIM	2016-11-26	anxiety(D)
1843	P46976	Glycogenin 1	GYG1, GSD15	arrhythmia	OMIM	2016-11-26	arrhythmia（D)
1857		Glyoxalase I	GLO1	anxiety	OMIM	2016-11-26	anxiety(D)
1860	P51654	Glypican 3	GPC3, SDYS, SGBS1	arrhythmia	OMIM	2016-11-26	arrhythmia（D)
1862	P17900	GM2 ganglioside activator protein	GM2A	anxiety	OMIM	2016-11-26	anxiety(D)
1864	P63092	GNAS complex locus (guanine nucleotide binding protein (G protein), alpha stimulating activity polypeptide 1)	GNAS, GNAS1, GPSA, POH, PHP1B, PHP1A, AHO, PHP1C	anxiety	OMIM	2016-11-26	anxiety(D)
1894	P30793	GTP cyclohydrolase 1	GCH1, DYT5, HPABH4B	anxiety	OMIM	2016-11-26	anxiety(D)
1898		GTP-binding protein 3	GTPBP3, MSS1, COXPD23	arrhythmia	OMIM	2016-11-26	arrhythmia（D)
1901	Q96C71	Guanine nucleotide-binding protein (G protein), alpha-inhibiting activity polypeptide-2	GNAI2, GNAI2B, GIP	arrhythmia	OMIM	2016-11-26	arrhythmia（D)
1905	Q92574	Hamartin (tuberous sclerosis 1 gene)	TSC1, LAM	anxiety	OMIM	2016-11-26	anxiety(D)
1906	Q92574	Hamartin (tuberous sclerosis 1 gene)	TSC1, LAM	arrhythmia	OMIM	2016-11-26	arrhythmia（D)
1911	X5D945	Harvey rat sarcoma viral (v-Ha-ras) oncogene homolog	HRAS	arrhythmia	OMIM	2016-11-26	arrhythmia（D)
1946	Q30201	Hemochromatosis gene	HFE, HLA-H, HFE1, MVCD7, TFQTL2	anxiety	OMIM	2016-11-26	anxiety(D)
1947	Q30201	Hemochromatosis gene	HFE, HLA-H, HFE1, MVCD7, TFQTL2	arrhythmia	OMIM	2016-11-26	arrhythmia（D)
1964	Q6ZVN8	Hemojuvelin	HJV, HFE2A	arrhythmia	OMIM	2016-11-26	arrhythmia（D)
1988		High-mobility group nucleosomal binding protein 1	HMGN1, HMG14	anxiety	OMIM	2016-11-26	anxiety(D)
2003	P19113	Histidine decarboxylase	HDC	anxiety	OMIM	2016-11-26	anxiety(D)
2011	Q92769	Histone deacetylase 2	HDAC2	arrhythmia	OMIM	2016-11-26	arrhythmia（D)
2014	Q13547	Histone deacetylase-1	HDAC1, RPD3L1	arrhythmia	OMIM	2016-11-26	arrhythmia（D)
2030	P51610	Host cell factor C1 (VP16-accessory protein)	HCFC1, HCF1, MRX3	anxiety	OMIM	2016-11-26	anxiety(D)
2033		Human immunodeficiency virus type I enhancer-binding protein-2	HIVEP2, MRD43	anxiety	OMIM	2016-11-26	anxiety(D)
2036	P42858	Huntingtin	HTT, HD, IT15	anxiety	OMIM	2016-11-26	anxiety(D)
2050	P08397	Hydroxymethylbilane synthase	HMBS, PBGD, UPS	anxiety	OMIM	2016-11-26	anxiety(D)
2056	Q9Y3Q4	Hyperpolarization-activated cyclic nucleotide-gated potassium channel 4	HCN4, SSS2	arrhythmia	OMIM	2016-11-26	arrhythmia（D)
2065		Hypocretin	HCRT, OX, NRCLP1	anxiety	OMIM	2016-11-26	anxiety(D)
2066		Hypocretin (Orexin) Neuropeptide Precursor	HCRT	insomnia	OMIM	2016-11-26	insomnia(D)
2072	O43613	Hypocretin Receptor 1	HCRTR1	sleep disorder	malacards	2016-11-26	insomnia(D)
2075	O43614	Hypocretin Receptor 2	HCRTR2	sleep disorder	malacards	2016-11-26	insomnia(D)
2103	O14920	Inhibitor of kappa light polypeptide gene enhancer in B cells, kinase complex-associated protein	IKBKAP, IKAP	anxiety	OMIM	2016-11-26	anxiety(D)
2140	Q9Y287	Integral membrane protein 2B (BRI gene)	ITM2B, BRI, ABRI, FBD, RDGCA	anxiety	OMIM	2016-11-26	anxiety(D)
2191	P01562	Interferon, alpha-1	IFNA1, IFNA@	anxiety	OMIM	2016-11-26	anxiety(D)
2192	P01579	Interferon, gamma	IFNG, IFG, IFI	anxiety	OMIM	2016-11-26	anxiety(D)
2193	P01579	Interferon, gamma	IFNG, IFG, IFI	arrhythmia	OMIM	2016-11-26	arrhythmia（D)
2293	P78411	Iroquois homeo box protein 5	IRX5, HMMS	arrhythmia	OMIM	2016-11-26	arrhythmia（D)
2309	P14923	Junction plakoglobin	JUP, DP3, PDGB, ARVD12	arrhythmia	OMIM	2016-11-26	arrhythmia（D)
2314	Q8WXH2	Junctophilin 3	JPH3, JP3, HDL2	anxiety	OMIM	2016-11-26	anxiety(D)
2319	O60259	Kallikrein-related peptidase 8	KLK8, TADG14, PRSS19	anxiety	OMIM	2016-11-26	anxiety(D)
2320	Q9Y664	Kaptin	KPTN, 2E4, MRT41	anxiety	OMIM	2016-11-26	anxiety(D)
2324		Kell blood group precursor	XK, MCLDS	anxiety	OMIM	2016-11-26	anxiety(D)
2325		Kell blood group precursor	XK, MCLDS	arrhythmia	OMIM	2016-11-26	arrhythmia（D)
2372	Q9UIH9	Kruppel-like factor 15	KLF15, KKLF	arrhythmia	OMIM	2016-11-26	arrhythmia（D)
2377	O15229	Kynurenine 3-monooxygenase	KMO	anxiety	OMIM	2016-11-26	anxiety(D)
2388	P02545	Lamin A/C	LMNA, LMN1, EMD2, FPLD2, CMD1A, HGPS, LGMD1B	arrhythmia	OMIM	2016-11-26	arrhythmia（D)
2411	P41159	Leptin	LEP	sleep disorder	malacards	2016-11-26	insomnia(D)
2425	Q96FE5	Leucine-rich repeat protein, neuronal, 6A	LRRN6A, LERN1, LINGO1	anxiety	OMIM	2016-11-26	anxiety(D)
2426	Q15031	Leucyl-tRNA synthetase, mitochondrial	LARS2, PRLTS4, HLASA	arrhythmia	OMIM	2016-11-26	arrhythmia（D)
2430		LEUKOENCEPHALOPATHY, HEREDITARY DIFFUSE, WITH SPHEROIDS	HDLS	insomnia	OMIM	2016-11-26	insomnia(D)
2436	O75112	LIM domain binding 3	LDB3, ZASP, CYPHER, KIAA01613, MFM4, CMD1C, CMH24, LVNC3	arrhythmia	OMIM	2016-11-26	arrhythmia（D)
2472		LONG QT SYNDROME 1	LQT1	cardiac sympathetic innervation remodeling heart	omim	2017-03-12	cardiac sympathetic remodeling(D)
2475	P01130	LOW DENSITY LIPOPROTEIN RECEPTOR	LDLR	insomnia	OMIM	2016-11-26	insomnia(D)
2496	P13473	Lysosome-associated membrane protein-2	LAMP2, LAMPB, LGP110	arrhythmia	OMIM	2016-11-26	arrhythmia（D)
2506	A0A024RAL6	MADS box transcription enhancer factor 2, polypeptide C (myocyte enhancer factor 2C)	MEF2C, C5DELq14.3, DEL5q14.3	anxiety	OMIM	2016-11-26	anxiety(D)
2511		Major depressive disorder	MDD1	anxiety	OMIM	2016-11-26	anxiety(D)
2512		Major depressive disorder 2	MDD2	anxiety	OMIM	2016-11-26	anxiety(D)
2513		Major facilitator superfamily domain-containing protein 2A	MFSD2A, MCPH15	anxiety	OMIM	2016-11-26	anxiety(D)
2531	P01909	Major histocompatibility complex, class II, DQ alpha-1	HLA-DQA1, CELIAC1	anxiety	OMIM	2016-11-26	anxiety(D)
2536	O19707	Major histocompatibility complex, class II, DQ beta-1	HLA-DQB1, CELIAC1	anxiety	OMIM	2016-11-26	anxiety(D)
2586	Q93074	Mediator of RNA polymerase II transcription, subunit 12, S. cerevisiae, homolog of	MED12, TNRC11, TRAP230, HOPA, KIAA0192, OKS, FGS1, OHDOX	anxiety	OMIM	2016-11-26	anxiety(D)
2592	Q99705	Melanin-concentrating hormone receptor 1	MCHR1, GPR24, SLC1	anxiety	OMIM	2016-11-26	anxiety(D)
2613		Mental retardation, autosomal recessive 25	MRT25	anxiety	OMIM	2016-11-26	anxiety(D)
2623	Q9UIS9	Methyl=CpG binding domain protein 1 (protein containing methyl-CpG binding domain 1)	MBD1, PCM1	anxiety	OMIM	2016-11-26	anxiety(D)
2627	P51608	Methyl-CpG-binding protein-2	MECP2, RTT, PPMX, MRX16, MRX79, AUTSX3, MRXSL, MRXS13, MRX79, MRX16	anxiety	OMIM	2016-11-26	anxiety(D)
2632	P42898	Methylenetetrahydrofolate reductase	MTHFR	anxiety	OMIM	2016-11-26	anxiety(D)
2638		Micro RNA 133A1	MIR133A1	arrhythmia	OMIM	2016-11-26	arrhythmia（D)
2658	Q9BQP7	Mitochondrial genome maintenance exonuclease 1	MGME1, C20orf72, MTDPS11	arrhythmia	OMIM	2016-11-26	arrhythmia（D)
2663	Q9Y2Z2	Mitochondrial translation optimization 1, S. cerevisiae, homolog of	MTO1, COXPD10	arrhythmia	OMIM	2016-11-26	arrhythmia（D)
2697		Mitral valve prolapse, myxomatous 1	MMVP1, MVP, PMV	anxiety	OMIM	2016-11-26	anxiety(D)
2698		Mitral valve prolapse, myxomatous 1	MMVP1, MVP, PMV	arrhythmia	OMIM	2016-11-26	arrhythmia（D)
2704		Moebius syndrome	MBS, MBS1	anxiety	OMIM	2016-11-26	anxiety(D)
2708	P21397	Monoamine oxidase A	MAOA, BRNRS	anxiety	OMIM	2016-11-26	anxiety(D)
2710	P27338	Monoamine oxidase B	MAOB	anxiety	OMIM	2016-11-26	anxiety(D)
2714	I3L1Y1	Monocyte To Macrophage Differentiation Associated	MMD	sleep disorder	malacards	2016-11-26	insomnia(D)
2716	Q13485	Mothers against decapentaplegic, Drosophila, homolog of, 4	SMAD4, MADH4, DPC4, SMAD4, JIP, MYHRS	arrhythmia	OMIM	2016-11-26	arrhythmia（D)
2742		Murine thymoma viral (v-akt) oncogene homolog-1	AKT1, CWS6	anxiety	OMIM	2016-11-26	anxiety(D)
2759	Q16653	Myelin Oligodendrocyte Glycoprotein	MOG	sleep disorder	malacards	2016-11-26	insomnia(D)
2770	P05164	Myeloperoxidase	MPO	anxiety	OMIM	2016-11-26	anxiety(D)
2792	Q9H1R3	Myosin light chain kinase 2	MYLK2, MLCK	arrhythmia	OMIM	2016-11-26	arrhythmia（D)
2796	Q59EV3	Myosin, heavy polypeptide-7, cardiac muscle, beta	MYH7, CMH1, MPD1, CMD1S, SPMM, SPMD	arrhythmia	OMIM	2016-11-26	arrhythmia（D)
2797	Q14896	Myosin-binding protein C, cardiac	MYBPC3, CMH4, CMD1MM, LVNC10	arrhythmia	OMIM	2016-11-26	arrhythmia（D)
2811	P59047	NACHT domain-, leucine-rich repeat-, and PYD-containing protein 5	NALP5, MATER	anxiety	OMIM	2016-11-26	anxiety(D)
2822	P41227	N-alpha-acetyltransferase 10, NatA catalytic subunit	NAA10, ARD1A, ARD1, TE2, NATD, OGDNS, MCOPS1	arrhythmia	OMIM	2016-11-26	arrhythmia（D)
2834	P01160	Natriuretic peptide precursor A	NPPA, PND, ANP, ATFB6, ATRST2	arrhythmia	OMIM	2016-11-26	arrhythmia（D)
2849	P01138	NERVE GROWTH FACTOR	NGF	cardiac sympathetic innervation	omim	2017-03-06	cardiac sympathetic remodeling(D)
2853	P08138	NERVE GROWTH FACTOR RECEPTOR	NGFR	cardiac sympathetic innervation remodeling heart	omim	2017-03-12	cardiac sympathetic remodeling(D)
2854	Q02575	Nescient helix loop helix 1	NHLH1, HEN1	arrhythmia	OMIM	2016-11-26	arrhythmia（D)
2871	Q9CS84	Neurexin 1	NRXN1, PTHSL2, SCZD17	anxiety	OMIM	2016-11-26	anxiety(D)
2913	Q8N024	Neuroligin 4	NLGN4, KIAA1260, AUTSX2, ASPGX2	anxiety	OMIM	2016-11-26	anxiety(D)
2917	Q99743	Neuronal PAS domain protein 2	NPAS2, MOP4	anxiety	OMIM	2016-11-26	anxiety(D)
2923	P0C0P6	Neuropeptide S	NPS	anxiety	OMIM	2016-11-26	anxiety(D)
2924	P0C0P6	Neuropeptide S	NPS	sleep disorder	malacards	2016-11-26	insomnia(D)
2930	P01303	Neuropeptide Y	NPY	anxiety	OMIM	2016-11-26	anxiety(D)
2942	Q16288	Neurotrophic tyrosine kinase, receptor, type 3	NTRK3, TRKC	anxiety	OMIM	2016-11-26	anxiety(D)
2970	P29474	Nitric oxide synthase 3, endothelial cell	NOS3	anxiety	OMIM	2016-11-26	anxiety(D)
2973	P43699	NK2 homeobox 1	NKX2-1, TITF1, NKX2A, TTF1, NMTC1	anxiety	OMIM	2016-11-26	anxiety(D)
2979	P52952	NK2 homeobox-5 gene	NKX2-5, NKX2E, CSX, CHNG5, VSD3, HLHS2	arrhythmia	OMIM	2016-11-26	arrhythmia（D)
2988	Q9BZR6	NOGO receptor (reticulon 4 receptor)	RTN4R, NOGOR	anxiety	OMIM	2016-11-26	anxiety(D)
2989	Q15233	Non-Pou domain-containing octamer (ATGCAAAT) binding protein (nuclear RNA-binding protein, 54-kD)	NONO, NRB54, MRXS34	anxiety	OMIM	2016-11-26	anxiety(D)
3005		Nuclear factor I/X (CCAAT-binding transcription factor)	NFIX, NF1A, SOTOS2, MRSHSS	anxiety	OMIM	2016-11-26	anxiety(D)
3025	F5ATB8	Nuclear receptor subfamily 3, group C, member 1 (glucocorticoid receptor)	NR3C1, GCR, GRL, GCRST	anxiety	OMIM	2016-11-26	anxiety(D)
3026	P08235	Nuclear receptor subfamily 3, group C, member 2 (mineralocorticoid receptor; aldosterone receptor)	NR3C2, MLR, MCR	anxiety	OMIM	2016-11-26	anxiety(D)
3032	O75694	Nucleoporin, 155kD	NUP155, KIAA0791, ATFB15	arrhythmia	OMIM	2016-11-26	arrhythmia（D)
3044	Q99497	Oncogene DJ-1	DJ1, PARK7	anxiety	OMIM	2016-11-26	anxiety(D)
3045	P04201	Oncogene MAS1	MAS1	anxiety	OMIM	2016-11-26	anxiety(D)
3046	P04049	Oncogene RAF1	RAF1, CRAF, NS5, CMD1NN	arrhythmia	OMIM	2016-11-26	arrhythmia（D)
3049	P41143	Opioid receptor, delta-1	OPRD1	anxiety	OMIM	2016-11-26	anxiety(D)
3064	O75914	p21-activated kinase-3	PAK3, MRX30, MRX47	anxiety	OMIM	2016-11-26	anxiety(D)
3071	P26367	Paired box homeotic gene-6	PAX6, AN2, MGDA, FVH1	anxiety	OMIM	2016-11-26	anxiety(D)
3078	Q99453	Paired mesoderm homeo box 2B	PMX2B, NBPHOX, PHOX2B, NBLST2	anxiety	OMIM	2016-11-26	anxiety(D)
3087	P01298	Pancreatic polypeptide	PPY	anxiety	OMIM	2016-11-26	anxiety(D)
3088		Panic disorder 2	PAND2	anxiety	OMIM	2016-11-26	anxiety(D)
3089		Panic disorder 3	PAND3	anxiety	OMIM	2016-11-26	anxiety(D)
3090		Panic disorder syndrome 1	PAND1	anxiety	OMIM	2016-11-26	anxiety(D)
3100		Parasomnia, sleepwalking type	PSMNSW	anxiety	OMIM	2016-11-26	anxiety(D)
3111	Q96NR3	Patched domain-containing protein 1	PTCHD1, AUTSX4	anxiety	OMIM	2016-11-26	anxiety(D)
3134	O15055	Period Circadian Clock 2	PER2	sleep disorder	malacards	2016-11-26	insomnia(D)
3137	P56645	Period Circadian Clock 3	PER3	sleep disorder	malacards	2016-11-26	insomnia(D)
3138		Period, Drosophila, homolog of	PER, RIGUI	arrhythmia	OMIM	2016-11-26	arrhythmia（D)
3139		Period, Drosophila, homolog of, 2	PER2, FASPS1, KIAA0347	arrhythmia	OMIM	2016-11-26	arrhythmia（D)
3146		Peroxisomal biogenesis factor-7	PEX7, RCDP1, PBD9B	arrhythmia	OMIM	2016-11-26	arrhythmia（D)
3163	P00439	Phenylalanine hydroxylase	PAH, PKU1	anxiety	OMIM	2016-11-26	anxiety(D)
3165		Phobia, specific	PHOBS	anxiety	OMIM	2016-11-26	anxiety(D)
3169	P60484	Phosphatase and tensin homolog (mutated in multiple advanced cancers 1)	PTEN, MMAC1, GLM2, CWS1	anxiety	OMIM	2016-11-26	anxiety(D)
3170	P42336	Phosphatidylinositol 3-kinase, catalytic, alpha polypeptide	PIK3CA, CLOVE, MCAP, MCM, MCMTC, CWS5	arrhythmia	OMIM	2016-11-26	arrhythmia（D)
3185	Q9HCR9	Phosphodiesterase 11A	PDE11A, PDE11A1, PDE11A2, PDE11A3, PPNAD2	anxiety	OMIM	2016-11-26	anxiety(D)
3199	P26678	Phospholamban	PLN, PLB, CMD1P, CMH18	arrhythmia	OMIM	2016-11-26	arrhythmia（D)
3224	Q99959	Plakophilin-2	PKP2, ARVD9	arrhythmia	OMIM	2016-11-26	arrhythmia（D)
3232	P00749	Plasminogen activator, urokinase	PLAU, URK, QPD, BDPLT5	anxiety	OMIM	2016-11-26	anxiety(D)
3246	P09619	Platelet-derived growth factor receptor, beta polypeptide	PDGFRB, PDGFR, IBGC4, IMF1, PENTT, KOGS	anxiety	OMIM	2016-11-26	anxiety(D)
3247	P01127	Platelet-derived growth factor, beta polypeptide (oncogene SIS)	PDGFB, SIS, IBGC5	anxiety	OMIM	2016-11-26	anxiety(D)
3264	O60828	Polyglutamine-binding protein 1	PQBP1, NPW38, SHS, MRX55, MRXS3, RENS1, MRXS8	anxiety	OMIM	2016-11-26	anxiety(D)
3265	P54098	Polymerase (DNA directed), gamma	POLG, POLG1, POLGA, PEO, SANDO, SCAE, MTDPS4A, MTDPS4B, MIRAS	anxiety	OMIM	2016-11-26	anxiety(D)
3274		Potassium channel tetramerization domain-containing protein 17	KCTD17	anxiety	OMIM	2016-11-26	anxiety(D)
3275	P63252	Potassium channel, inwardly rectifying, subfamily J, member 2	KCNJ2, HHIRK1, KIR2.1, IRK1, LQT7, SQT3, ATFB9	arrhythmia	OMIM	2016-11-26	arrhythmia（D)
3276	O14649	Potassium channel, subfamily K, member 3	KCNK3, TASK, PPH4	arrhythmia	OMIM	2016-11-26	arrhythmia（D)
3277	P48048	Potassium inwardly-rectifying channel, subfamily J, member 1	KCNJ1, ROMK1	arrhythmia	OMIM	2016-11-26	arrhythmia（D)
3278	P48544	Potassium inwardly-rectifying channel, subfamily J, member 5	KCNJ5, GIRK4, KATP1, LQT13	arrhythmia	OMIM	2016-11-26	arrhythmia（D)
3279	Q92806	Potassium inwardly-rectifying channel, subfamily J, member 9	KCNJ9, GIRK3	anxiety	OMIM	2016-11-26	anxiety(D)
3319	Q9Y6J6	Potassium voltage-gated channel, Isk-related family, member 2	KCNE2, MIRP1, LQT6, ATFB4	arrhythmia	OMIM	2016-11-26	arrhythmia（D)
3320		Potassium voltage-gated channel, Isk-related subfamily, member 1	KCNE1, JLNS, LQT5, JLNS2	arrhythmia	OMIM	2016-11-26	arrhythmia（D)
3321	Q6IAE6	Potassium voltage-gated channel, ISK-related subfamily, member 3	KCNE3, HOKPP, HYPP	arrhythmia	OMIM	2016-11-26	arrhythmia（D)
3322	P51787	Potassium voltage-gated channel, KQT-like subfamily, member 1	KCNQ1, KCNA9, LQT1, KVLQT1, ATFB3, SQT2	arrhythmia	OMIM	2016-11-26	arrhythmia（D)
3323	Q9UK17	Potassium voltage-gated channel, Shal-related subfamily, member 3	KCND3, KCND3S, KCND3L, SCA19, SCA22, BRGDA9	arrhythmia	OMIM	2016-11-26	arrhythmia（D)
3324	Q12809	Potassium voltage-gated channel, subfamily H, member 2 (human ether-a-go-go-related gene)	KCNH2, LQT2, HERG, SQT1	arrhythmia	OMIM	2016-11-26	arrhythmia（D)
3325		Potocki-Lupski syndrome	PTLS	anxiety	OMIM	2016-11-26	anxiety(D)
3335	Q9HAZ2	PR domain-containing protein 16	PRDM16, MEL1, LVNC8, CMD1LL	arrhythmia	OMIM	2016-11-26	arrhythmia（D)
3346	P49810	Presenilin 2	PSEN2, AD4, STM2, CMD1V	anxiety	OMIM	2016-11-26	anxiety(D)
3349	Q7Z3G6	Prickle-like 2	PRICKLE2	anxiety	OMIM	2016-11-26	anxiety(D)
3353	P04156	PRION PROTEIN	PRNP	insomnia	OMIM	2016-11-26	insomnia(D)
3354	P04156	Prion protein (p27-30)	PRNP, PRIP, KURU, CJD	anxiety	OMIM	2016-11-26	anxiety(D)
3363	P01210	Proenkephalin	PENK	anxiety	OMIM	2016-11-26	anxiety(D)
3365		PROGEROID SHORT STATURE WITH PIGMENTED NEVI		insomnia	OMIM	2016-11-26	insomnia(D)
3369		PROGRESSIVE EXTERNAL OPHTHALMOPLEGIA WITH MITOCHONDRIAL DNA DELETIONS, AUTOSOMAL DOMINANT 3	PEOA3	insomnia	OMIM	2016-11-26	insomnia(D)
3375	P01236	Prolactin	PRL	sleep disorder	malacards	2016-11-26	insomnia(D)
3378	Q7Z6L0	Proline-rich transmembrane protein 2	PRRT2, PKC, DYT10, EKD1, BFIS2, BFIC2, ICCA	anxiety	OMIM	2016-11-26	anxiety(D)
3417	P28062	Proteasome subunit, beta type, 8 (large multifunctional protease-7)	PSMB8, LMP7, RING10, JMP, NKJO, ALDD	arrhythmia	OMIM	2016-11-26	arrhythmia（D)
3420		Protein C (inactivator of coagulation factors Va and VIIIa)	PROC, PC, THPH3, THPH4	arrhythmia	OMIM	2016-11-26	arrhythmia（D)
3431	Q02156	Protein kinase C, epsilon	PRKCE, PKCE	anxiety	OMIM	2016-11-26	anxiety(D)
3432	Q05513	Protein kinase C, zeta form	PRKCZ, PKC2	anxiety	OMIM	2016-11-26	anxiety(D)
3434	Q9UGJ0	Protein kinase, AMP-activated, noncatalytic, gamma-2	PRKAG2, WPWS, CMH6	arrhythmia	OMIM	2016-11-26	arrhythmia（D)
3435	P10644	Protein kinase, cAMP-dependent, regulatory, type I, alpha	PRKAR1A, TSE1, CNC1, CAR, PPNAD1, ACRDYS1	anxiety	OMIM	2016-11-26	anxiety(D)
3447	Q00005	Protein phosphatase 2, regulatory subunit B, beta	PPP2R2B	anxiety	OMIM	2016-11-26	anxiety(D)
3457	Q9Y2R2	Protein tyrosine phosphatase, nonreceptor-type 22	PTPN22, PEP, PTPN8, LYP	anxiety	OMIM	2016-11-26	anxiety(D)
3458	Q06124	Protein tyrosine phosphatase, nonreceptor-type, 11	PTPN11, PTP2C, SHP2, NS1, JMML, METCDS	arrhythmia	OMIM	2016-11-26	arrhythmia（D)
3480	Q9BXM7	PTEN-induced putative kinase 1	PINK1, PARK6	anxiety	OMIM	2016-11-26	anxiety(D)
3488	Q00577	Purine-rich element binding protein A	PURA, PUR1, MRD31	anxiety	OMIM	2016-11-26	anxiety(D)
3540	Q13127	RE1-silencing transcription factor	REST, NRSF, WT6	arrhythmia	OMIM	2016-11-26	arrhythmia（D)
3544	O15146	Receptor tyrosine kinase MuSK	MUSK, CMS9, FADS	arrhythmia	OMIM	2016-11-26	arrhythmia（D)
3545	Q13702	Receptor-associated protein of the synapse, 43kD	RAPSN, CMS1D, CMS11, FADS	arrhythmia	OMIM	2016-11-26	arrhythmia（D)
3567		RESTLESS LEGS SYNDROME, SUSCEPTIBILITY TO, 1	RLS1	insomnia	OMIM	2016-11-26	insomnia(D)
3568		RESTLESS LEGS SYNDROME, SUSCEPTIBILITY TO, 2	RLS2	insomnia	OMIM	2016-11-26	insomnia(D)
3569		RESTLESS LEGS SYNDROME, SUSCEPTIBILITY TO, 3	RLS3	insomnia	OMIM	2016-11-26	insomnia(D)
3570		RESTLESS LEGS SYNDROME, SUSCEPTIBILITY TO, 4	RLS4	insomnia	OMIM	2016-11-26	insomnia(D)
3571		RESTLESS LEGS SYNDROME, SUSCEPTIBILITY TO, 5	RLS5	insomnia	OMIM	2016-11-26	insomnia(D)
3572		RESTLESS LEGS SYNDROME, SUSCEPTIBILITY TO, 7	RLS7	insomnia	OMIM	2016-11-26	insomnia(D)
3573		RESTLESS LEGS SYNDROME, SUSCEPTIBILITY TO, 8	RLS8	insomnia	OMIM	2016-11-26	insomnia(D)
3578		RET transforming sequence; oncogene RET	RET, MEN2A, HSCR1	anxiety	OMIM	2016-11-26	anxiety(D)
3587	Q7Z5J4	Retinoic acid-induced gene 1	RAI1, SMCR, SMS	anxiety	OMIM	2016-11-26	anxiety(D)
3603	O43307	Rho guanine nucleotide exchange factor 9	ARHGEF9, PEM2, KIAA0424, EIEE8	anxiety	OMIM	2016-11-26	anxiety(D)
3610	Q7LG56	Ribonucleotide reductase M2 B, TP53 inducible	RRM2B, P53R2, PEOA5, MTDPS8A, MTDPS8B	anxiety	OMIM	2016-11-26	anxiety(D)
3627		RING finger protein 125	RNF125, TRAC1, TNORS	anxiety	OMIM	2016-11-26	anxiety(D)
3643	Q6NZI2	RNA polymerase I and transcript release factor	PTRF, CAVIN, CGL4	arrhythmia	OMIM	2016-11-26	arrhythmia（D)
3647	Q5T481	RNA-binding motif protein 20	RBM20	arrhythmia	OMIM	2016-11-26	arrhythmia（D)
3648		RNA-binding protein FOX1, C. Elegans, homolog of, 3	RBFOX3, FOX3, NEUN, HRNBP3	anxiety	OMIM	2016-11-26	anxiety(D)
3662	P21817	Ryanodine receptor-1, skeletal	RYR1, MHS, CCO	arrhythmia	OMIM	2016-11-26	arrhythmia（D)
3663	Q92736	Ryanodine receptor-2 (cardiac)	RYR2, VTSIP, ARVD2, ARVC2	arrhythmia	OMIM	2016-11-26	arrhythmia（D)
3681	O43556	Sarcoglycan, epsilon	SGCE, DYT11	anxiety	OMIM	2016-11-26	anxiety(D)
3682	Q13326	Sarcoglycan, gamma (35kD dystrophin-associated glycoprotein)	SGCG, LGMD2C, DMDA1, SCG3	arrhythmia	OMIM	2016-11-26	arrhythmia（D)
3686		Schizophrenia 12	SCZD12	anxiety	OMIM	2016-11-26	anxiety(D)
3687		Schizophrenia susceptibility locus, chromosome 10q-related	SCZD11	anxiety	OMIM	2016-11-26	anxiety(D)
3688		Schizophrenia susceptibility locus, chromosome 11-related	SCZD2	anxiety	OMIM	2016-11-26	anxiety(D)
3689		Schizophrenia susceptibility locus, chromosome 13q-related	SCZD7	anxiety	OMIM	2016-11-26	anxiety(D)
3690		Schizophrenia susceptibility locus, chromosome 18-related	SCZD8	anxiety	OMIM	2016-11-26	anxiety(D)
3691		Schizophrenia susceptibility locus, chromosome 5-related	SCZD1	anxiety	OMIM	2016-11-26	anxiety(D)
3692		Schizophrenia susceptibility locus, chromosome 6q-related	SCZD5	anxiety	OMIM	2016-11-26	anxiety(D)
3693		Schizophrenia susceptibility locus, chromosome 6-related	SCZD3	anxiety	OMIM	2016-11-26	anxiety(D)
3694		Schizophrenia susceptibility locus, chromosome 8p-related	SCZD6	anxiety	OMIM	2016-11-26	anxiety(D)
3713	Q96G97	Seipin	BSCL2, SPG17, HMN5, PELD	anxiety	OMIM	2016-11-26	anxiety(D)
3726	Q8WWX9	Selenoprotein M	SELM, SEPM	anxiety	OMIM	2016-11-26	anxiety(D)
3730	Q14563	Semaphorin 3A	SEMA3A, SEMAD, COLL1, HH16	arrhythmia	OMIM	2016-11-26	arrhythmia（D)
3731	Q14563	SEMAPHORIN 3A	SEMA3A	cardiac sympathetic innervation remodeling heart	omim	2017-03-12	cardiac sympathetic remodeling(D)
3741	Q99719	Septin 5	SEPT5, PNUTL1, CDCREL	anxiety	OMIM	2016-11-26	anxiety(D)
3750	O15270	Serine Palmitoyltransferase Long Chain Base Subunit 2	SPTLC2	autonomic dysfunction	maldcards	2016-11-26	autonomic dysfunction（D)
3790	Q9BYW2	SET domain-containing protein 2	SETD2, SET2, HYPB, HBP231, KIAA1732, LLS	anxiety	OMIM	2016-11-26	anxiety(D)
3795	Q9Y566	SH3 and multiple ankyrin repeat domains 1	SHANK1, SSTRIP	anxiety	OMIM	2016-11-26	anxiety(D)
3796	Q9UPX8	SH3 and multiple ankyrin repeat domains 2	SHANK2, CORTBP1, AUTS17	anxiety	OMIM	2016-11-26	anxiety(D)
3798	Q9BYB0	SH3 and multiple ankyrin repeat domains 3	SHANK3, PSAP2, PROSAP2, KIAA1650, DEL22q13.3, SCZD15	anxiety	OMIM	2016-11-26	anxiety(D)
3827	Q14190	Single-minded, Drosophila, homolog of, 2	SIM2	anxiety	OMIM	2016-11-26	anxiety(D)
3831	Q96EB6	Sirtuin, S. cerevisiae, homolog 1	SIRT1, SIR2L1	anxiety	OMIM	2016-11-26	anxiety(D)
3837	Q96PX8	SLIT- and NTRK-like family, member 1	SLITRK1, KIAA1910, TTM	anxiety	OMIM	2016-11-26	anxiety(D)
3838	O94991	SLIT- and NTRK-like family, member 5	SLITRK5, KIAA0918	anxiety	OMIM	2016-11-26	anxiety(D)
3856	Q9NY72	Sodium channel, voltage-gated, type III, beta subunit	SCN3B, SCNB3, BRGDA7, ATFB16	arrhythmia	OMIM	2016-11-26	arrhythmia（D)
3857	P35499	Sodium channel, voltage-gated, type IV, alpha polypeptide	SCN4A, HYPP, NAC1A, HOKPP2, CMS16	arrhythmia	OMIM	2016-11-26	arrhythmia（D)
3858	Q14524	Sodium channel, voltage-gated, type V, alpha polypeptide	SCN5A, LQT3, VF1, HB1, SSS1, CMD1E, CDCD2	arrhythmia	OMIM	2016-11-26	arrhythmia（D)
3875	Q15858	Sodium Voltage-Gated Channel Alpha Subunit 9	SCN9A	autonomic dysfunction	maldcards	2016-11-26	autonomic dysfunction（D)
3890	P55017	Solute carrier family 12 (sodium/potassium/chloride transporters), member 3	SLC12A3, NCCT, TSC	arrhythmia	OMIM	2016-11-26	arrhythmia（D)
3900	O60779	Solute carrier family 19 (thiamine transporter), member 2	SLC19A2, THTR1, TRMA, THMD1	arrhythmia	OMIM	2016-11-26	arrhythmia（D)
3916	O43772	Solute carrier family 25 (carnitine/acylcarnitine translocase), member 20 (carnitine-acylcarnitine translocase)	SLC25A20, CACT, CAC	arrhythmia	OMIM	2016-11-26	arrhythmia（D)
3938	Q9NP59	Solute carrier family 40 (iron-regulated transporter), member 1	SLC40A1, SLC11A3, FPN1, IREG1, HFE4	arrhythmia	OMIM	2016-11-26	arrhythmia（D)
3943	B3VRS0	Solute carrier family 6 (neurotransmitter transporter, serotonin), member 4	SLC6A4, HTT, OCD1	anxiety	OMIM	2016-11-26	anxiety(D)
3974	Q9H4F8	SPARC Related Modular Calcium Binding 1	SMOC1	sleep disorder	malacards	2016-11-26	insomnia(D)
3976	Q8N0X7	Spartin	SPG20	anxiety	OMIM	2016-11-26	anxiety(D)
3978		Spastic paraplegia-19	SPG19	anxiety	OMIM	2016-11-26	anxiety(D)
3980	Q9UPW6	Special AT-rich sequence-binding protein 2	SATB2, KIAA1034, GLSS	anxiety	OMIM	2016-11-26	anxiety(D)
3984	Q8WXH0	Spectrin repeat-containing nuclear envelope protein 2 (nesprin 2)	SYNE2, NUANCE, KIAA1011, EDMD5	arrhythmia	OMIM	2016-11-26	arrhythmia（D)
4002		SRY-box 5	SOX5, LAMSHF	anxiety	OMIM	2016-11-26	anxiety(D)
4018	O43815	Striatin, calmodulin-binding protein	STRN	arrhythmia	OMIM	2016-11-26	arrhythmia（D)
4032	Q70SX8	Succinate dehydrogenase complex, subunit B, iron sulfur (Ip)	SDHB, SDH2, SDHIP, PGL4, CWS2	anxiety	OMIM	2016-11-26	anxiety(D)
4033	Q99643	Succinate dehydrogenase complex, subunit C, integral membrane protein, 15kD	SDHC, PGL3	anxiety	OMIM	2016-11-26	anxiety(D)
4034	O14521	Succinate dehydrogenase complex, subunit D, integral membrane protein	SDHD, PGL1, CWS3	anxiety	OMIM	2016-11-26	anxiety(D)
4035	P51649	Succinic semialdehyde dehydrogenase	ALDH5A1, SSADH	anxiety	OMIM	2016-11-26	anxiety(D)
4065	Q92777	Synapsin II	SYN2	anxiety	OMIM	2016-11-26	anxiety(D)
4070	P60880	Synaptosomal-associated protein, 25kD	SNAP25, CMS18	anxiety	OMIM	2016-11-26	anxiety(D)
4075		Syncope, familial vasovagal	VVS	arrhythmia	OMIM	2016-11-26	arrhythmia（D)
4081	Q13424	Syntrophin, alpha-1	SNTA1, SNT1, TACIP1, LQT12	arrhythmia	OMIM	2016-11-26	arrhythmia（D)
4086	P37840	Synuclein Alpha	SNCA	autonomic dysfunction	maldcards	2016-11-26	autonomic dysfunction（D)
4090	P37840	Synuclein, alpha (non A4 component of amyloid precursor)	SNCA, NACP, PARK1, PARK4	anxiety	OMIM	2016-11-26	anxiety(D)
4094		T7 gene 4-like protein with intramitochondrial nucleoid localization	C10orf2, TWINKLE, PEOA3, IOSCA, MTDPS7, PRLTS5	arrhythmia	OMIM	2016-11-26	arrhythmia（D)
4102	P25103	Tachykinin receptor 1 (substance P receptor; neurokinin-1 receptor)	TACR1, TAC1R, NK1R	anxiety	OMIM	2016-11-26	anxiety(D)
4105	Q16635	Tafazzin	TAZ, EFE2, BTHS, CMD3A, LVNCX	arrhythmia	OMIM	2016-11-26	arrhythmia（D)
4106	Q9NYJ8	Tak1 (MAP3K7) binding protein 2	TAB2, MAP3K7IP2, KIAA0733, CHTD2	arrhythmia	OMIM	2016-11-26	arrhythmia（D)
4112		TAR DNA-BINDING PROTEIN; TARDBP		insomnia	OMIM	2016-11-26	insomnia(D)
4126	O43435	T-box 1	TBX1, DGS, CTHM, CAFS, TGA, DORV, VCFS, DGCR	anxiety	OMIM	2016-11-26	anxiety(D)
4128	Q9UMR3	T-box 20	TBX20, ASD4	arrhythmia	OMIM	2016-11-26	arrhythmia（D)
4131	O15119	T-box 3	TBX3	arrhythmia	OMIM	2016-11-26	arrhythmia（D)
4133	Q99593	T-box 5	TBX5	arrhythmia	OMIM	2016-11-26	arrhythmia（D)
4162	Q6DKK2	Tetratricopeptide repeat domain 19	TTC19, MC3DN2	anxiety	OMIM	2016-11-26	anxiety(D)
4169	Q9NNW7	Thioredoxin reductase 2	TXNRD2, TRXR2, SELZ	anxiety	OMIM	2016-11-26	anxiety(D)
4238	Q59H18	TNNI3-interacting kinase	TNNI3K, CCDD	arrhythmia	OMIM	2016-11-26	arrhythmia（D)
4261	O43897	Tolloid-like 1	TLL1, TLL, ASD6	arrhythmia	OMIM	2016-11-26	arrhythmia（D)
4265	O14656	Torsin A	DYT1, TOR1A	anxiety	OMIM	2016-11-26	anxiety(D)
4279	Q92481	Transcription Factor AP-2 Beta	TFAP2B	sleep disorder	malacards	2016-11-26	insomnia(D)
4281	P15884	Transcription factor-4 (immunoglobulin transcription factor-2)	TCF4, SEF2, ITF2, PTHS, FECD3	anxiety	OMIM	2016-11-26	anxiety(D)
4297	P10600	Transforming growth factor, beta-3	TGFB3, ARVD1, RNHF, LDS5	arrhythmia	OMIM	2016-11-26	arrhythmia（D)
4308	Q8TD43	Transient receptor potential cation channel, subfamily M, member 4	TRPM4, PFHB1B	arrhythmia	OMIM	2016-11-26	arrhythmia（D)
4315	Q53R12	Transmembrane 4 L6 family, member 20	TM4SF20, SLI5	anxiety	OMIM	2016-11-26	anxiety(D)
4316	B7Z591	Transmembrane and coiled-coil domains protein 1	TMCO1, CFSMR	anxiety	OMIM	2016-11-26	anxiety(D)
4328	Q9UPQ8	Transmembrane protein 15	TMEM15, DK1, SEC59, KIAA1094, CDG1M	arrhythmia	OMIM	2016-11-26	arrhythmia（D)
4331	Q9BTV4	Transmembrane protein 43	TMEM43, ARVD5, ARVC5, EDMD7	arrhythmia	OMIM	2016-11-26	arrhythmia（D)
4332	Q9BUB7	Transmembrane protein 70	TMEM70, MC5DN2	arrhythmia	OMIM	2016-11-26	arrhythmia（D)
4334	Q6ICL3	Transport and golgi organization 2, Drosophila, homolog of	TANGO2, C22orf25, MECRCN	arrhythmia	OMIM	2016-11-26	arrhythmia（D)
4341	P02766	Transthyretin (prealbumin)	TTR, PALB	arrhythmia	OMIM	2016-11-26	arrhythmia（D)
4345	Q13061	Triadin	TRDN, TDN, CPVT5	arrhythmia	OMIM	2016-11-26	arrhythmia（D)
4367	P45379	Troponin-T2, cardiac	TNNT2, CMH2, CMD1D, RCM3, LVNC6	arrhythmia	OMIM	2016-11-26	arrhythmia（D)
4375	Q8IWU9	Tryptophan hydroxylase 2	TPH2, NTPH, ADHD7	anxiety	OMIM	2016-11-26	anxiety(D)
4382	P49815	Tuberin (tuberous sclerosis 2 gene)	TSC2, LAM	anxiety	OMIM	2016-11-26	anxiety(D)
4383	P49815	Tuberin (tuberous sclerosis 2 gene)	TSC2, LAM	arrhythmia	OMIM	2016-11-26	arrhythmia（D)
4394	Q71U36	Tubulin, alpha-1A	TUBA1A, TUBA3, LIS3	anxiety	OMIM	2016-11-26	anxiety(D)
4413	Q9H3D4	Tumor protein p63 (tumor protein p73-like)	TP63, TP73L, KET, EEC3, SHFM4, LMS, RHS, OFC8	arrhythmia	OMIM	2016-11-26	arrhythmia（D)
4422		Tyrosine 3-monooxygenase/tryptophan 5-monooxygenase activation protein, epsilon isoform	YWHAE, MDCR, MDS	anxiety	OMIM	2016-11-26	anxiety(D)
4423		Tyrosine 3-monooxygenase/tryptophan 5-monooxygenase activation protein, gamma isoform	YWHAG	arrhythmia	OMIM	2016-11-26	arrhythmia（D)
4443	P09936	Ubiquitin C-Terminal Hydrolase L1	UCHL1	autonomic dysfunction	maldcards	2016-11-26	autonomic dysfunction（D)
4452	P22309	UDP glycosyltransferase 1 family, polypeptide A1	UGT1A1, UGT1, GNT1, BILIQTL1	anxiety	OMIM	2016-11-26	anxiety(D)
4462	P55089	Urocortin	UCN, UROC	anxiety	OMIM	2016-11-26	anxiety(D)
4477	Q96RL7	Vacuolar protein sorting 13A (chorein)	VPS13A, CHAC	anxiety	OMIM	2016-11-26	anxiety(D)
4503	P18206	Vinculin	VCL, CMD1W, CMH15	arrhythmia	OMIM	2016-11-26	arrhythmia（D)
4544	Q8N6F8	Williams-Beuren syndrome (chromosome 7q11.23 deletion syndrome)	WBS, WMS, WS, DEL7q11, C7DELq11	anxiety	OMIM	2016-11-26	anxiety(D)
4558	Q9H4A3	WNK Lysine Deficient Protein Kinase 1	WNK1	autonomic dysfunction	maldcards	2016-11-26	autonomic dysfunction（D)
4561	O76024	Wolframin	WFS1, WFRS, WFS, DFNA6, DFNA14, DFNA38, WFSL, CTRCT41	anxiety	OMIM	2016-11-26	anxiety(D)
4567	Q9BTA9	WW domain-containing adaptor with coiled-coil region	WAC, KIAA1844, DESSH	anxiety	OMIM	2016-11-26	anxiety(D)
4582	O60481	Zic family member-3	ZIC3, HTX1, HTX, VACTERLX	arrhythmia	OMIM	2016-11-26	arrhythmia（D)
4585	Q9HC78	Zinc finger and BTB-domain containing 20	ZBTB20, ZNF288, DPZF, PRIMS	anxiety	OMIM	2016-11-26	anxiety(D)
4587	O60315	Zinc finger E box-binding homeobox 2	ZEB2, ZFHX1B, SMADIP1, SIP1	anxiety	OMIM	2016-11-26	anxiety(D)
4604	O95405	Zinc finger protein-9 (a cellular retroviral nucleic acid-binding protein)	ZNF9, CNBP1, DM2, PROMM	arrhythmia	OMIM	2016-11-26	arrhythmia（D)
