# Supplementary material for: Prediction of Molecular Mechanisms for LianXia NingXin Formula: A Network Pharmacology Study
Source: Front Physiol. 2018 May 8;9:489. doi: 10.3389/fphys.2018.00489 (PMC5952186; doi:10.3389/fphys.2018.00489)
Supplement: Supplementary file 3 [file Table_3.xlsx]

## Sheet: T3 herb protein database
Supplementary Table S3: The database of LXNX formula drug targets
NO.	uniprot	protein name	symbol	key word	data source	searching date	component	herbs
4606	P07101	Tyrosine 3-monooxygenase	TH,TYH	Coptis chinensis	tcmid	2016-10-01	palmatine	huang lian
4607	P08684	Cytochrome P450 3A4	CYP3A4,CYP3A3	Coptis chinensis	tcmid	2016-10-02	palmatine	huang lian
4608	P01375	Tumor necrosis factor	TNF,TNFA,TNFSF2	Coptis chinensis	tcmid	2016-10-03	palmatine	huang lian
4609	P21397	Amine oxidase [flavin-containing] A;	MAOA	Coptis chinensis	tcmid	2016-10-04	jatrorrhizine	huang lian
4610	P27338	Amine oxidase [flavin-containing] B	MAOB	Coptis chinensis	tcmid	2016-10-05	jatrorrhizine	huang lian
4611	P21912	Succinate dehydrogenase [ubiquinone] iron-sulfur subunit, mitochondrial	SDHB,SDH, SDH1	Coptis chinensis	tcmid	2016-10-06	jatrorrhizine	huang lian
4612	P16581	E-selectin		Coptis chinensis	hit	2016-06-01	jatrorrhizine	huang lian
4613	P08684	Cytochrome P450 3A4		Coptis chinensis	hit	2016-06-02	jatrorrhizine	huang lian
4614	P01375	Tumor necrosis factor		Coptis chinensis	hit	2016-06-03	jatrorrhizine	huang lian
4615	Q9UL17	T-box transcription factor TBX21		Coptis chinensis	hit	2016-06-04	obaculactone	huang lian
4616	P37268	Squalene synthase		Coptis chinensis	hit	2016-06-05	chlorogenic acid	huang lian
4617	O95140	Mitofusin-2		Coptis chinensis	hit	2016-06-06	chlorogenic acid	huang lian
4618	P35575	Glucose-6-phosphatase		Coptis chinensis	hit	2016-06-07	chlorogenic acid	huang lian
4619	P14679	Tyrosinase		Coptis chinensis	hit	2016-06-08	chlorogenic acid	huang lian
4620	Q15070	Mitochondrial inner membrane protein OXA1L		Coptis chinensis	hit	2016-06-09	chlorogenic acid	huang lian
4621	O95347	Structural maintenance of chromosomes protein 2		Coptis chinensis	hit	2016-06-10	chlorogenic acid	huang lian
4622	P04035	3-hydroxy-3-methylglutaryl-coenzyme A reductase		Coptis chinensis	hit	2016-06-11	chlorogenic acid	huang lian
4623	P11274	Breakpoint cluster region protein		Coptis chinensis	hit	2016-06-12	chlorogenic acid	huang lian
4624	P49327	Fatty acid synthase		Coptis chinensis	hit	2016-06-13	chlorogenic acid	huang lian
4625	P99999	Cytochrome c		Coptis chinensis	hit	2016-06-14	chlorogenic acid	huang lian
4626	Q9UL49	Transcription factor-like 5 protein		Coptis chinensis	hit	2016-06-15	chlorogenic acid	huang lian
4627	P08684	Cytochrome P450 3A4		Coptis chinensis	hit	2016-06-16	chlorogenic acid	huang lian
4628	P50336	Protoporphyrinogen oxidase		Coptis chinensis	hit	2016-06-17	chlorogenic acid	huang lian
4629	P42345	Serine/threonine-protein kinase mTOR		Coptis chinensis	hit	2016-06-18	chlorogenic acid	huang lian
4630	P35354	Prostaglandin G/H synthase 2		Coptis chinensis	hit	2016-06-19	chlorogenic acid	huang lian
4631	P01215	Glycoprotein hormones alpha chain		Coptis chinensis	hit	2016-06-20	chlorogenic acid	huang lian
4632	P27352	Gastric intrinsic factor		Coptis chinensis	hit	2016-06-21	chlorogenic acid	huang lian
4633	P07202	Thyroid peroxidase		Coptis chinensis	hit	2016-06-22	chlorogenic acid	huang lian
4634	P28482	Mitogen-activated protein kinase 1		Coptis chinensis	hit	2016-06-23	ferulic acid	huang lian
4635	P09601	Heme oxygenase 1		Coptis chinensis	hit	2016-06-24	ferulic acid	huang lian
4636	P05164	Myeloperoxidase		Coptis chinensis	hit	2016-06-25	ferulic acid	huang lian
4637	Q9HB96	Fanconi anemia group E protein		Coptis chinensis	hit	2016-06-26	ferulic acid	huang lian
4638	Q9NRR2	Tryptase gamma		Coptis chinensis	hit	2016-06-27	ferulic acid	huang lian
4639	P04040	Catalase		Coptis chinensis	hit	2016-06-28	ferulic acid	huang lian
4640	P47710	Alpha-S1-casein		Coptis chinensis	hit	2016-06-29	ferulic acid	huang lian
4641	P00915	Carbonic anhydrase 1		Coptis chinensis	hit	2016-06-30	ferulic acid	huang lian
4642	P22079	Lactoperoxidase		Coptis chinensis	hit	2016-07-01	ferulic acid	huang lian
4643	P14679	Tyrosinase		Coptis chinensis	hit	2016-07-02	ferulic acid	huang lian
4644	P06400	Retinoblastoma-associated protein		Coptis chinensis	hit	2016-07-03	ferulic acid	huang lian
4645	P00918	Carbonic anhydrase 2		Coptis chinensis	hit	2016-07-04	ferulic acid	huang lian
4646	Q15070	Mitochondrial inner membrane protein OXA1L		Coptis chinensis	hit	2016-07-05	ferulic acid	huang lian
4647	Q9BV23	Monoacylglycerol lipase ABHD6		Coptis chinensis	hit	2016-07-06	ferulic acid	huang lian
4648	P99999	Cytochrome c		Coptis chinensis	hit	2016-07-07	ferulic acid	huang lian
4649	Q15848	Adiponectin		Coptis chinensis	hit	2016-07-08	ferulic acid	huang lian
4650	P04179	Superoxide dismutase [Mn], mitochondrial		Coptis chinensis	hit	2016-07-09	ferulic acid	huang lian
4651	P05177	Cytochrome P450 1A2		Coptis chinensis	hit	2016-07-10	ferulic acid	huang lian
4652	P21964	Catechol O-methyltransferase		Coptis chinensis	hit	2016-07-11	ferulic acid	huang lian
4653	P42345	Serine/threonine-protein kinase mTOR		Coptis chinensis	hit	2016-07-12	ferulic acid	huang lian
4654	P35354	Prostaglandin G/H synthase 2		Coptis chinensis	hit	2016-07-13	ferulic acid	huang lian
4655	P01215	Glycoprotein hormones alpha chain		Coptis chinensis	hit	2016-07-14	ferulic acid	huang lian
4656	P15692	Vascular endothelial growth factor A		Coptis chinensis	hit	2016-07-15	ferulic acid	huang lian
4657	P10275	Androgen receptor		Coptis chinensis	hit	2016-07-16	ferulic acid	huang lian
4658	P04798	Cytochrome P450 1A1		Coptis chinensis	hit	2016-07-17	ferulic acid	huang lian
4659	P60508	HERV-FRD_6p24.1 provirus ancestral Env polyprotein		Coptis chinensis	hit	2016-07-18	ferulic acid	huang lian
4660	P04233	HLA class II histocompatibility antigen gamma chain		Coptis chinensis	hit	2016-07-19	berberine	huang lian
4661	P07992	DNA excision repair protein ERCC-1		Coptis chinensis	hit	2016-07-20	berberine	huang lian
4662	P27695	DNA-(apurinic or apyrimidinic site) lyase		Coptis chinensis	hit	2016-07-21	berberine	huang lian
4663	P78549	Endonuclease III-like protein 1		Coptis chinensis	hit	2016-07-22	berberine	huang lian
4664	P29372	DNA-3-methyladenine glycosylase		Coptis chinensis	hit	2016-07-23	berberine	huang lian
4665	P27169	Serum paraoxonase/arylesterase 1		Coptis chinensis	hit	2016-07-24	berberine	huang lian
4666	P08670	Vimentin		Coptis chinensis	hit	2016-07-25	berberine	huang lian
4667	Q07108	Early activation antigen CD69		Coptis chinensis	hit	2016-07-26	berberine	huang lian
4668	P29460	Interleukin-12 subunit beta		Coptis chinensis	hit	2016-07-27	berberine	huang lian
4669	P40692	DNA mismatch repair protein Mlh1		Coptis chinensis	hit	2016-07-28	berberine	huang lian
4670	P43246	DNA mismatch repair protein Msh2		Coptis chinensis	hit	2016-07-29	berberine	huang lian
4671	P52701	DNA mismatch repair protein Msh6		Coptis chinensis	hit	2016-07-30	berberine	huang lian
4672	O14788	Tumor necrosis factor ligand superfamily member 11		Coptis chinensis	hit	2016-07-31	berberine	huang lian
4673	Q13148	TAR DNA-binding protein 43		Coptis chinensis	hit	2016-08-01	berberine	huang lian
4674	Q9GZZ1	N-alpha-acetyltransferase 50		Coptis chinensis	hit	2016-08-02	berberine	huang lian
4675	P35869	Aryl hydrocarbon receptor		Coptis chinensis	hit	2016-08-03	berberine	huang lian
4676	Q9NP87	DNA-directed DNA/RNA polymerase mu		Coptis chinensis	hit	2016-08-04	berberine	huang lian
4677	P09496	Clathrin light chain A		Coptis chinensis	hit	2016-08-05	berberine	huang lian
4678	P13051	Uracil-DNA glycosylase		Coptis chinensis	hit	2016-08-06	berberine	huang lian
4679	Q05469	Hormone-sensitive lipase		Coptis chinensis	hit	2016-08-07	berberine	huang lian
4680	O95243	Methyl-CpG-binding domain protein 4		Coptis chinensis	hit	2016-08-08	berberine	huang lian
4681	P34810	Macrosialin		Coptis chinensis	hit	2016-08-09	berberine	huang lian
4682	P23946	Chymase		Coptis chinensis	hit	2016-08-10	berberine	huang lian
4683	Q9UGN5	Poly [ADP-ribose] polymerase 2		Coptis chinensis	hit	2016-08-11	berberine	huang lian
4684	P01130	Low-density lipoprotein receptor		Coptis chinensis	hit	2016-08-12	berberine	huang lian
4685	Q99988	Growth/differentiation factor 15		Coptis chinensis	hit	2016-08-13	berberine	huang lian
4686	P55055	Oxysterols receptor LXR-beta		Coptis chinensis	hit	2016-08-14	berberine	huang lian
4687	P35637	RNA-binding protein FUS		Coptis chinensis	hit	2016-08-15	berberine	huang lian
4688	P20309	Muscarinic acetylcholine receptor M3		Coptis chinensis	hit	2016-08-16	berberine	huang lian
4689	P61086	Ubiquitin-conjugating enzyme E2 K		Coptis chinensis	hit	2016-08-18	berberine	huang lian
4690	P21757	Macrophage scavenger receptor types I and II		Coptis chinensis	hit	2016-08-19	berberine	huang lian
4691	Q12809	Potassium voltage-gated channel subfamily H member 2		Coptis chinensis	hit	2016-08-20	berberine	huang lian
4692	Q07869	Peroxisome proliferator-activated receptor alpha		Coptis chinensis	hit	2016-08-21	berberine	huang lian
4693	P18887	DNA repair protein XRCC1		Coptis chinensis	hit	2016-08-22	berberine	huang lian
4694	O14832	Phytanoyl-CoA dioxygenase, peroxisomal		Coptis chinensis	hit	2016-08-23	berberine	huang lian
4695	P18858	DNA ligase 1		Coptis chinensis	hit	2016-08-24	berberine	huang lian
4696	P16422	Epithelial cell adhesion molecule		Coptis chinensis	hit	2016-08-25	berberine	huang lian
4697	P28908	Tumor necrosis factor receptor superfamily member 8		Coptis chinensis	hit	2016-08-26	berberine	huang lian
4698	O75417	DNA polymerase theta		Coptis chinensis	hit	2016-08-27	berberine	huang lian
4699	Q8TAT5	Endonuclease 8-like 3		Coptis chinensis	hit	2016-08-28	berberine	huang lian
4700	P01375	Tumor necrosis factor	D12S370, TNFCR, TNFR3, TNFRSF3	Coptis chinensis	tcmid	2016-10-06	berberine	huang lian
4701	P13500	C-C motif chemokine 2	MCP1, SCYA2	Coptis chinensis	tcmid	2016-10-07	berberine	huang lian
4702	P05231	Interleukin-6	IL6ST	Coptis chinensis	tcmid	2016-10-08	berberine	huang lian
4703	P48061	Stromal cell-derived factor 1	SDF1, SDF1A, SDF1B	Coptis chinensis	tcmid	2016-10-09	berberine	huang lian
4704	Q9UNQ0	ATP-binding cassette sub-family G member 2	ABCP, BCRP, BCRP1, MXR	Coptis chinensis	tcmid	2016-10-10	berberine	huang lian
4705	Q9UBC7	Galanin	GALP	Coptis chinensis	tcmid	2016-10-11	berberine	huang lian
4706	P41235	Hepatocyte nuclear factor 4-alpha	HNF4, NR2A1, TCF14	Coptis chinensis	tcmid	2016-10-12	berberine	huang lian
4707	P35568	Insulin	IRS1	Coptis chinensis	tcmid	2016-10-13	berberine	huang lian
4708	O14827	Ras-specific guanine nucleotide-releasing factor 2	GRF2	Coptis chinensis	tcmid	2016-10-14	berberine	huang lian
4709	P60953	Cell division control protein 42 homolog	CDC42	Coptis chinensis	tcmid	2016-10-15	berberine	huang lian
4710	P63000	Ras-related C3 botulinum toxin substrate 1	TC25	Coptis chinensis	tcmid	2016-10-16	berberine	huang lian
4711	P04637	Cellular tumor antigen p53	P53	Coptis chinensis	tcmid	2016-10-17	berberine	huang lian
4712	P38936	Cyclin-dependent kinase inhibitor 1	CAP20, CDKN1, CIP1, MDA6, PIC1, SDI1, WAF1	Coptis chinensis	tcmid	2016-10-18	berberine	huang lian
4713	P24941	Cell division protein kinase 2	CDKN2	Coptis chinensis	tcmid	2016-10-19	berberine	huang lian
4714	P24385	G1/S-specific cyclin-D1	BCL1, PRAD1	Coptis chinensis	tcmid	2016-10-20	berberine	huang lian
4715	Q06455	Protein CBFA2T1	Name=RUNX1T1 Synonyms=AML1T1, CBFA2T1, CDR, ETO, MTG8, ZMYND2	Coptis chinensis	tcmid	2016-10-21	berberine	huang lian
4716	无	Probable E3 ubiquitin-protein ligase HERC5		Coptis chinensis	tcmid	2016-10-22	berberine	huang lian
4717	P56537	Eukaryotic translation initiation factor 6	Name=EIF6 Synonyms=EIF3A, ITGB4BP ORFNames=OK/SW-cl.27	Coptis chinensis	tcmid	2016-10-23	berberine	huang lian
4718	Q8NBP7	Proprotein convertase subtilisin/kexin type 9	Name=PCSK9 Synonyms=NARC1 ORFNames=PSEC0052	Coptis chinensis	tcmid	2016-10-24	berberine	huang lian
4719	Q04206	Transcription factor p65	Name=RELA Synonyms=NFKB3	Coptis chinensis	tcmid	2016-10-25	berberine	huang lian
4720	P55957	BH3-interacting domain death agonist	Name=BID	Coptis chinensis	tcmid	2016-10-26	berberine	huang lian
4721	P05412	Transcription factor AP-1	Name=JUN	Coptis chinensis	tcmid	2016-10-27	berberine	huang lian
4722	P10415	Apoptosis regulator Bcl-2	Name=BCL2	Coptis chinensis	tcmid	2016-10-28	berberine	huang lian
4723	P42574	Caspase-3	Name=CASP3 Synonyms=CPP32	Coptis chinensis	tcmid	2016-10-30	berberine	huang lian
4724	Q14790	Caspase-8	Name=CASP8 Synonyms=MCH5	Coptis chinensis	tcmid	2016-10-31	berberine	huang lian
4725	P54886	Delta-1-pyrroline-5-carboxylate synthase	Name=ALDH18A1 Synonyms=GSAS, P5CS, PYCS	Coptis chinensis	tcmid	2016-11-01	berberine	huang lian
4726	P35638	DNA damage-inducible transcript 3 protein	Name=DDIT3 Synonyms=CHOP, CHOP10, GADD153	Coptis chinensis	tcmid	2016-11-02	berberine	huang lian
4727	Q99973	Telomerase protein component 1	Name=TEP1 Synonyms=TLP1, TP1	Coptis chinensis	tcmid	2016-11-03	berberine	huang lian
4728	P28482	Mitogen-activated protein kinase 1	Name=MAPK15; Synonyms=ERK7, ERK8;	Coptis chinensis	tcmid	2016-11-04	berberine	huang lian
4729	P11166	Solute carrier family 2, facilitated glucose transporter member 1	Name=SLC2A14; Synonyms=GLUT14, GLUT3;	Coptis chinensis	tcmid	2016-11-05	berberine	huang lian
4730	P05067	Amyloid beta A4 protein	Name=NECAB3; Synonyms=APBA2BP, NIP1, SYTIP2, XB51;	Coptis chinensis	tcmid	2016-11-06	berberine	huang lian
4731	P01584	Interleukin-1 beta	Name=RIPK2; Synonyms=CARDIAK, RICK, RIP2;ORFNames=UNQ277/PRO314/PRO34092;	Coptis chinensis	tcmid	2016-11-07	berberine	huang lian
4732	P35228	Nitric oxide synthase, inducible	Name=NOS2 Synonyms=NOS2A	Coptis chinensis	tcmid	2016-11-08	berberine	huang lian
4733	Q07812	Apoptosis regulator BAX	Name=BAX Synonyms=BCL2L4	Coptis chinensis	tcmid	2016-11-09	berberine	huang lian
4734	P55211	Caspase-9	Name=CASP9 Synonyms=MCH6	Coptis chinensis	tcmid	2016-11-10	berberine	huang lian
4735	P00797	Angiotensinogen	Name=REN;	Coptis chinensis	tcmid	2016-11-11	berberine	huang lian
4736	P00533	Epidermal growth factor receptor	Name=RHBDF1; Synonyms=C16orf8, DIST1, IRHOM1;	Coptis chinensis	tcmid	2016-11-12	berberine	huang lian
4737	P18146	Early growth response protein 1	Name=EGR1; Synonyms=KROX24, ZNF225;	Coptis chinensis	tcmid	2016-11-13	berberine	huang lian
4738	P01100	Proto-oncogene c-Fos	Name=FOS Synonyms=G0S7	Coptis chinensis	tcmid	2016-11-14	berberine	huang lian
4739	P04085	Platelet-derived growth factor subunit A	Name=PDGFA Synonyms=PDGF1	Coptis chinensis	tcmid	2016-11-15	berberine	huang lian
4740	P14635	G2/mitotic-specific cyclin-B1	Name=CCNB1 Synonyms=CCNB	Coptis chinensis	tcmid	2016-11-16	berberine	huang lian
4741	P06493	Cell division control protein 2 homolog	Name=CDK1 Synonyms=CDC2, CDC28A, CDKN1, P34CDC2	Coptis chinensis	tcmid	2016-11-18	berberine	huang lian
4742	P99999	Cytochrome c	Name=COX6A2; Synonyms=COX6A, COX6AH;	Coptis chinensis	tcmid	2016-11-19	berberine	huang lian
4743	P25963	NF-kappa-B inhibitor alpha	Name=NFKBIA Synonyms=IKBA, MAD3, NFKBI	Coptis chinensis	tcmid	2016-11-20	berberine	huang lian
4744	P04798	Cytochrome P450 1A1	Name=CYP1A1	Coptis chinensis	tcmid	2016-11-21	berberine	huang lian
4745	P01589	Interleukin-2 receptor subunit alpha	Name=IL2RA	Coptis chinensis	tcmid	2016-11-24	berberine	huang lian
4746	P15692	Vascular endothelial growth factor A	Name=PPAP2B; Synonyms=LPP3;	Coptis chinensis	tcmid	2016-11-25	berberine	huang lian
4747	Q16665	Hypoxia-inducible factor 1-alpha	Name=HIF1A; Synonyms=BHLHE78, MOP1, PASD8;	Coptis chinensis	tcmid	2016-11-26	berberine	huang lian
4748	P35354	Prostaglandin G/H synthase 2	Name=PTGS2 Synonyms=COX2	Coptis chinensis	tcmid	2016-11-27	berberine	huang lian
4749	P05112	Interleukin-4	Name=IL4I1; Synonyms=FIG1; ORFNames=UNQ636/PRO1265;	Coptis chinensis	tcmid	2016-11-28	berberine	huang lian
4750	P01579	Interferon gamma	Name=IFNGR2; Synonyms=IFNGT1;	Coptis chinensis	tcmid	2016-11-29	berberine	huang lian
4751	O43451	Maltase-glucoamylase, intestinal	Name=MGAM Synonyms=MGA, MGAML	Coptis chinensis	tcmid	2016-11-30	berberine	huang lian
4752	P14410	Sucrase-isomaltase, intestinal	Name=SI	Coptis chinensis	tcmid	2016-12-01	berberine	huang lian
4753	P10145	Interleukin-8	Name=IL8; Synonyms=CXCL8;	Coptis chinensis	tcmid	2016-12-02	berberine	huang lian
4754	P05164	Myeloperoxidase	Name=MPO	Coptis chinensis	tcmid	2016-12-03	berberine	huang lian
4755	P07101	Tyrosine 3-monooxygenase	Name=TH Synonyms=TYH	Coptis chinensis	tcmid	2016-12-04	berberine	huang lian
4756	P24385	G1/S-specific cyclin-D1	Name=CCND1 Synonyms=BCL1, PRAD1	Coptis chinensis	tcmid	2016-12-05	coptisine	huang lian
4757	Q9H0P0	5'-nucleotidase	Name=NT5C3A; Synonyms=NT5C3, P5N1, UMPH1; ORFNames=HSPC233;	Coptis chinensis	cnki	2016-12-06	vanillic acid	huang lian
4758	P21964	Catechol O-methyltransferase	Name=COMT;	Coptis chinensis	cnki	2016-12-07	vanillic acid	huang lian
4759	P35354	Prostaglandin G/H synthase 2	Name=PTGS2 Synonyms=COX2	Coptis chinensis	cnki	2016-12-08	vanillic acid	huang lian
4760	P43405	Tyrosine-protein kinase SYK	Name=SYK	Coptis chinensis	cnki	2016-12-09	vanillic acid	huang lian
4761	A6NKL6	Transmembrane protein 200C	Name=TMEM200C Synonyms=TTMA	Coptis chinensis	cnki	2016-12-10	vanillic acid	huang lian
4762	P06681	Complement C2	Name=C2	Coptis chinensis	cnki	2016-12-11	vanillic acid	huang lian
4763	P29474	Nitric oxide synthase, endothelial	Name=NOS3	Coptis chinensis	cnki	2016-12-12	vanillic acid	huang lian
4764	P17643	5,6-dihydroxyindole-2-carboxylic acid oxidase	Name=TYRP1 Synonyms=CAS2, TYRP, TYRRP	Coptis chinensis	cnki	2016-12-13	vanillic acid	huang lian
4765	Q14CM0	PDZ domain-containing protein 4	Name=FRMPD4; Synonyms=KIAA0316, PDZD10, PDZK10;	Coptis chinensis	cnki	2016-12-14	lariciresinol	huang lian
4766	Q16698	2,4-dienoyl-CoA reductase, mitochondrial	Name=DECR1 Synonyms=DECR	Coptis chinensis	cnki	2016-12-15	lariciresinol	huang lian
4767	Q03111	Protein ENL	Name=MLLT1 Synonyms=ENL, LTG19, YEATS1	Coptis chinensis	cnki	2016-12-16	lariciresinol	huang lian
4768	P10586	Receptor-type tyrosine-protein phosphatase F	Name=PTPRF Synonyms=LAR	Coptis chinensis	cnki	2016-12-17	lariciresinol	huang lian
4769	P78508	ATP-sensitive inward rectifier potassium channel 10	Name=KCNJ10	Coptis chinensis	cnki	2016-12-18	lariciresinol	huang lian
4770	Q6UX01	Lipocalin-1	Name=LMBR1L; Synonyms=KIAA1174, LIMR; ORFNames=UNQ458/PRO783;	Coptis chinensis	cnki	2016-12-19	oxyberberine	huang lian
4771	P50991	T-complex protein 1 subunit delta	Name=CCT4 Synonyms=CCTD, SRB	Coptis chinensis	cnki	2016-12-20	oxyberberine	huang lian
4772	Q14CM0	PDZ domain-containing protein 4	Name=FRMPD4; Synonyms=KIAA0316, PDZD10, PDZK10;	Coptis chinensis	cnki	2016-12-21	secoisolariciresinol	huang lian
4773	Q03111	Protein ENL	Name=MLLT1 Synonyms=ENL, LTG19, YEATS1	Coptis chinensis	cnki	2016-12-22	secoisolariciresinol	huang lian
4774	P10586	Receptor-type tyrosine-protein phosphatase F	Name=PTPRF Synonyms=LAR	Coptis chinensis	cnki	2016-12-23	secoisolariciresinol	huang lian
4775	Q00266	S-adenosylmethionine synthase isoform type-1	Name=MAT1A Synonyms=AMS1, MATA1	Coptis chinensis	cnki	2016-12-24	secoisolariciresinol	huang lian
4776	P17813	Endoglin	Name=ENG Synonyms=END	Coptis chinensis	cnki	2016-12-25	secoisolariciresinol	huang lian
4777	P05979	COX-1		Tuber Fleeceflower Stem	hit	2016-06-01	(+)-epicatechin	shou wu teng
4778	P05979	COX-1		Tuber Fleeceflower Stem	hit	2016-06-01	epicatechin	shou wu teng
4779	P06746	DNA polymerase beta		Tuber Fleeceflower Stem	hit	2016-06-01	epicatechin	shou wu teng
4780	P15121	Aldose reductase		Tuber Fleeceflower Stem	hit	2016-06-01	epicatechin	shou wu teng
4781	P23219	Prostaglandin G/H synthase 1		Tuber Fleeceflower Stem	hit	2016-06-01	epicatechin	shou wu teng
4782	P35354	COX-2		Tuber Fleeceflower Stem	hit	2016-06-01	epicatechin	shou wu teng
4783	P47989	Xanthine dehydrogenase/oxidase		Tuber Fleeceflower Stem	hit	2016-06-01	epicatechin	shou wu teng
4784	P38158	Alpha-glucosidase MAL32		Tuber Fleeceflower Stem	hit	2016-06-01	epicatechin	shou wu teng
4785	P08246	Bone marrow serine protease		Tuber Fleeceflower Stem	hit	2016-06-01	Physcion； Physcione	shou wu teng
4786	Q9H244	P2Y purinoceptor 12		Tuber Fleeceflower Stem	hit	2016-06-01	Physcion； Physcione	shou wu teng
4787	P30305	M-phase inducer phosphatase 2		Tuber Fleeceflower Stem	hit	2016-06-01	questin	shou wu teng
4788	P07900	Heat shock protein HSP 90-alpha		Tuber Fleeceflower Stem	hit	2016-06-01	rhein	shou wu teng
4789	P38936	Cyclin-dependent kinase inhibitor 1		Tuber Fleeceflower Stem	hit	2016-06-01	rhein	shou wu teng
4790	P01584	Interleukin-1 beta		Tuber Fleeceflower Stem	hit	2016-06-01	rhein	shou wu teng
4791	P04637	Cellular tumor antigen p53		Tuber Fleeceflower Stem	hit	2016-06-01	rhein	shou wu teng
4792	P16455	Methylated-DNA--protein-cysteine methyltransferase		Tuber Fleeceflower Stem	hit	2016-06-01	rhein	shou wu teng
4793	P55957	BH3-interacting domain death agonist		Tuber Fleeceflower Stem	hit	2016-06-01	rhein	shou wu teng
4794	P05412	Transcription factor AP-1		Tuber Fleeceflower Stem	hit	2016-06-01	rhein	shou wu teng
4795	P15692	Vascular endothelial growth factor A		Tuber Fleeceflower Stem	hit	2016-06-01	rhein	shou wu teng
4796	Q9Y3R4	Cytosolic sialidase		Tuber Fleeceflower Stem	hit	2016-06-01	rhein	shou wu teng
4797	P07992	DNA excision repair protein ERCC-1		Tuber Fleeceflower Stem	hit	2016-06-01	emodin（1,3,8-Trihydroxy-6-methyl-9,10-anthracenedione ）	shou wu teng
4798	Q8NER1	Transient receptor potential cation channel subfamily V member 1		Tuber Fleeceflower Stem	hit	2016-06-01	emodin（1,3,8-Trihydroxy-6-methyl-9,10-anthracenedione ）	shou wu teng
4799	P03372	Estrogen receptor		Tuber Fleeceflower Stem	hit	2016-06-01	emodin（1,3,8-Trihydroxy-6-methyl-9,10-anthracenedione ）	shou wu teng
4800	P68400	Casein kinase II subunit alpha	CSNK2A1	Tuber Fleeceflower Stem	hit	2016-06-01	emodin（1,3,8-Trihydroxy-6-methyl-9,10-anthracenedione ）	shou wu teng
4801	P01137	Transforming growth factor beta-1		Tuber Fleeceflower Stem	hit	2016-06-01	emodin（1,3,8-Trihydroxy-6-methyl-9,10-anthracenedione ）	shou wu teng
4802	P19838	Nuclear factor NF-kappa-B p105 subunit		Tuber Fleeceflower Stem	hit	2016-06-01	emodin（1,3,8-Trihydroxy-6-methyl-9,10-anthracenedione ）	shou wu teng
4803	P55055	Oxysterols receptor LXR-beta		Tuber Fleeceflower Stem	hit	2016-06-01	emodin（1,3,8-Trihydroxy-6-methyl-9,10-anthracenedione ）	shou wu teng
4804	P05231	Interleukin-6		Tuber Fleeceflower Stem	hit	2016-06-01	emodin（1,3,8-Trihydroxy-6-methyl-9,10-anthracenedione ）	shou wu teng
4805	Q9NP74	Palmdelphin		Tuber Fleeceflower Stem	hit	2016-06-01	emodin（1,3,8-Trihydroxy-6-methyl-9,10-anthracenedione ）	shou wu teng
4806	P01133	Pro-epidermal growth factor		Tuber Fleeceflower Stem	hit	2016-06-01	emodin（1,3,8-Trihydroxy-6-methyl-9,10-anthracenedione ）	shou wu teng
4807	Q06609	DNA repair protein RAD51 homolog 1		Tuber Fleeceflower Stem	hit	2016-06-01	emodin（1,3,8-Trihydroxy-6-methyl-9,10-anthracenedione ）	shou wu teng
4808	P04626	Receptor tyrosine-protein kinase erbB-2		Tuber Fleeceflower Stem	hit	2016-06-01	emodin（1,3,8-Trihydroxy-6-methyl-9,10-anthracenedione ）	shou wu teng
4809	Q07812	Apoptosis regulator BAX		Tuber Fleeceflower Stem	hit	2016-06-01	emodin（1,3,8-Trihydroxy-6-methyl-9,10-anthracenedione ）	shou wu teng
4810	Q9UMX9	Membrane-associated transporter protein		Tuber Fleeceflower Stem	hit	2016-06-01	emodin（1,3,8-Trihydroxy-6-methyl-9,10-anthracenedione ）	shou wu teng
4811	P04141	Granulocyte-macrophage colony-stimulating factor		Tuber Fleeceflower Stem	hit	2016-06-01	emodin（1,3,8-Trihydroxy-6-methyl-9,10-anthracenedione ）	shou wu teng
4812	P10415	Apoptosis regulator Bcl-2		Tuber Fleeceflower Stem	hit	2016-06-01	emodin（1,3,8-Trihydroxy-6-methyl-9,10-anthracenedione ）	shou wu teng
4813	Q92731	Estrogen receptor beta		Tuber Fleeceflower Stem	hit	2016-06-01	emodin（1,3,8-Trihydroxy-6-methyl-9,10-anthracenedione ）	shou wu teng
4814	P02751	Fibronectin		Tuber Fleeceflower Stem	hit	2016-06-01	emodin（1,3,8-Trihydroxy-6-methyl-9,10-anthracenedione ）	shou wu teng
4815	P09874	Poly [ADP-ribose] polymerase 1		Tuber Fleeceflower Stem	hit	2016-06-01	emodin（1,3,8-Trihydroxy-6-methyl-9,10-anthracenedione ）	shou wu teng
4816	P35354	Prostaglandin G/H synthase 2		Tuber Fleeceflower Stem	hit	2016-06-01	emodin（1,3,8-Trihydroxy-6-methyl-9,10-anthracenedione ）	shou wu teng
4817	P05412	Transcription factor AP-1		Tuber Fleeceflower Stem	hit	2016-06-01	emodin（1,3,8-Trihydroxy-6-methyl-9,10-anthracenedione ）	shou wu teng
4818	P14780	Matrix metalloproteinase-9		Tuber Fleeceflower Stem	hit	2016-06-01	emodin（1,3,8-Trihydroxy-6-methyl-9,10-anthracenedione ）	shou wu teng
4819	P00749	Urokinase-type plasminogen activator		Tuber Fleeceflower Stem	hit	2016-06-01	emodin（1,3,8-Trihydroxy-6-methyl-9,10-anthracenedione ）	shou wu teng
4820	P10275	Androgen receptor		Tuber Fleeceflower Stem	hit	2016-06-01	emodin（1,3,8-Trihydroxy-6-methyl-9,10-anthracenedione ）	shou wu teng
4821	P78562	Phosphate-regulating neutral endopeptidase		Tuber Fleeceflower Stem	hit	2016-06-01	emodin（1,3,8-Trihydroxy-6-methyl-9,10-anthracenedione ）	shou wu teng
4822	P01375	Tumor necrosis factor		Tuber Fleeceflower Stem	hit	2016-06-01	emodin（1,3,8-Trihydroxy-6-methyl-9,10-anthracenedione ）	shou wu teng
4823	P22301	Interleukin-10		Tuber Fleeceflower Stem	hit	2016-06-01	emodin（1,3,8-Trihydroxy-6-methyl-9,10-anthracenedione ）	shou wu teng
4824	P04637	Cellular tumor antigen p53		Tuber Fleeceflower Stem	hit	2016-06-01	emodin（1,3,8-Trihydroxy-6-methyl-9,10-anthracenedione ）	shou wu teng
4825	P04798	Cytochrome P450 1A1		Tuber Fleeceflower Stem	hit	2016-06-01	emodin（1,3,8-Trihydroxy-6-methyl-9,10-anthracenedione ）	shou wu teng
4826	P17948	Vascular endothelial growth factor receptor 1		Tuber Fleeceflower Stem	hit	2016-06-01	emodin（1,3,8-Trihydroxy-6-methyl-9,10-anthracenedione ）	shou wu teng
4827	Q06187	Tyrosine-protein kinase BTK		Tuber Fleeceflower Stem	hit	2016-06-01	emodin（1,3,8-Trihydroxy-6-methyl-9,10-anthracenedione ）	shou wu teng
4828	P11166	Solute carrier family 2, facilitated glucose transporter member 1		Tuber Fleeceflower Stem	hit	2016-06-01	emodin（1,3,8-Trihydroxy-6-methyl-9,10-anthracenedione ）	shou wu teng
4829	P37231	Peroxisome proliferator-activated receptor gamma		Tuber Fleeceflower Stem	hit	2016-06-01	emodin（1,3,8-Trihydroxy-6-methyl-9,10-anthracenedione ）	shou wu teng
4830	P35228	Nitric oxide synthase, inducible		Tuber Fleeceflower Stem	hit	2016-06-01	emodin（1,3,8-Trihydroxy-6-methyl-9,10-anthracenedione ）	shou wu teng
4831	P35916	Vascular endothelial growth factor receptor 3		Tuber Fleeceflower Stem	hit	2016-06-01	emodin（1,3,8-Trihydroxy-6-methyl-9,10-anthracenedione ）	shou wu teng
4832	P42574	Caspase-3		Tuber Fleeceflower Stem	hit	2016-06-01	emodin（1,3,8-Trihydroxy-6-methyl-9,10-anthracenedione ）	shou wu teng
4833	Q02156	Protein kinase C epsilon type		Tuber Fleeceflower Stem	hit	2016-06-01	emodin（1,3,8-Trihydroxy-6-methyl-9,10-anthracenedione ）	shou wu teng
4834	P27338	Amine oxidase [flavin-containing] B		Tuber Fleeceflower Stem	hit	2016-06-01	emodin（1,3,8-Trihydroxy-6-methyl-9,10-anthracenedione ）	shou wu teng
4835	P35968	Vascular endothelial growth factor receptor 2		Tuber Fleeceflower Stem	hit	2016-06-01	emodin（1,3,8-Trihydroxy-6-methyl-9,10-anthracenedione ）	shou wu teng
4836	P03956	Interstitial collagenase		Tuber Fleeceflower Stem	hit	2016-06-01	emodin（1,3,8-Trihydroxy-6-methyl-9,10-anthracenedione ）	shou wu teng
4837	P03956	Interstitial collagenase		Tuber Fleeceflower Stem	hit	2016-06-01	emodin（1,3,8-Trihydroxy-6-methyl-9,10-anthracenedione ）	shou wu teng
4838	P01584	Interleukin-1 beta		Tuber Fleeceflower Stem	hit	2016-06-01	emodin（1,3,8-Trihydroxy-6-methyl-9,10-anthracenedione ）	shou wu teng
4839	P14672	Solute carrier family 2, facilitated glucose transporter member 4		Tuber Fleeceflower Stem	hit	2016-06-01	emodin（1,3,8-Trihydroxy-6-methyl-9,10-anthracenedione ）	shou wu teng
4840	P01106	Myc proto-oncogene protein		Tuber Fleeceflower Stem	hit	2016-06-01	emodin（1,3,8-Trihydroxy-6-methyl-9,10-anthracenedione ）	shou wu teng
4841	Q05655	Protein kinase C delta type		Tuber Fleeceflower Stem	hit	2016-06-01	emodin（1,3,8-Trihydroxy-6-methyl-9,10-anthracenedione ）	shou wu teng
4842	P38936	Cyclin-dependent kinase inhibitor 1		Tuber Fleeceflower Stem	hit	2016-06-01	emodin（1,3,8-Trihydroxy-6-methyl-9,10-anthracenedione ）	shou wu teng
4843		Putative ketoacyl reductase	actIII	Tuber Fleeceflower Stem	hit	2016-06-01	emodin（1,3,8-Trihydroxy-6-methyl-9,10-anthracenedione ）	shou wu teng
4844		3-hydroxyacyl-[acyl-carrier-protein] dehydratase FabZ	fabZ	Tuber Fleeceflower Stem	hit	2016-06-01	emodin（1,3,8-Trihydroxy-6-methyl-9,10-anthracenedione ）	shou wu teng
4845	P62736	Actin, aortic smooth muscle		Tuber Fleeceflower Stem	hit	2016-06-01	emodin（1,3,8-Trihydroxy-6-methyl-9,10-anthracenedione ）	shou wu teng
4846	P08246	Bone marrow serine protease		Tuber Fleeceflower Stem	hit	2016-06-01	chrysophanol	shou wu teng
4847	Q9H244	P2Y purinoceptor 12		Tuber Fleeceflower Stem	hit	2016-06-01	chrysophanol	shou wu teng
4848	Q15772	Striated muscle preferentially expressed protein kinase		Radix Curcumae	hit	2016-06-01	beta-Phellandrene	yu jin
4849	O95218	Zinc finger Ran-binding domain-containing protein 2		Radix Curcumae	hit	2016-06-02	beta-Phellandrene	yu jin
4850	P35354	COX-2		Radix Curcumae	hit	2016-06-03	Bisdemethoxycurcumin	yu jin
4851	P26572	Alpha-1,3-mannosyl-glycoprotein 2-beta-N-acetylglucosaminyltransferase		Radix Curcumae	hit	2016-06-04	Bisdemethoxycurcumin	yu jin
4852	Q09327	Beta-1,4-mannosyl-glycoprotein 4-beta-N-acetylglucosaminyltransferase		Radix Curcumae	hit	2016-06-05	Bisdemethoxycurcumin	yu jin
4853	Q9NXZ1	Sarcoma antigen 1		Radix Curcumae	hit	2016-06-06	Camphene((-)-camphene)	yu jin
4854	Q9NXZ1	Sarcoma antigen 1		Radix Curcumae	hit	2016-06-07	Caryophyllene	yu jin
4855	Q9Y215	Acetylcholinesterase collagenic tail peptide		Radix Curcumae	hit	2016-06-08	Caryophyllene	yu jin
4856	P55213	Apopain		Radix Curcumae	hit	2016-06-17	tetramethylpyrazine(chuanxiongzine)	yu jin
4857	P08514	Integrin alpha-IIb		Radix Curcumae	hit	2016-06-18	tetramethylpyrazine(chuanxiongzine)	yu jin
4858	P15692	Vascular endothelial growth factor A		Radix Curcumae	hit	2016-06-19	tetramethylpyrazine(chuanxiongzine)	yu jin
4859	Q16665	Hypoxia-inducible factor 1-alpha		Radix Curcumae	hit	2016-06-20	tetramethylpyrazine(chuanxiongzine)	yu jin
4860	P24557	Thromboxane-A synthase		Radix Curcumae	hit	2016-06-21	tetramethylpyrazine(chuanxiongzine)	yu jin
4861	P13569	Cystic fibrosis transmembrane conductance regulator		Radix Curcumae	hit	2016-06-22	tetramethylpyrazine(chuanxiongzine)	yu jin
4862	P54849	Epithelial membrane protein 1		Radix Curcumae	hit	2016-06-23	tetramethylpyrazine(chuanxiongzine)	yu jin
4863	P61086	Ubiquitin-conjugating enzyme E2 K		Radix Curcumae	hit	2016-06-24	tetramethylpyrazine(chuanxiongzine)	yu jin
4864	P56373	P2X purinoceptor 3		Radix Curcumae	hit	2016-06-25	tetramethylpyrazine(chuanxiongzine)	yu jin
4865	Q5BVD1	TPA-induced transmembrane protein		Radix Curcumae	hit	2016-06-26	tetramethylpyrazine(chuanxiongzine)	yu jin
4866	Q8N6K7	Sterile alpha motif domain-containing protein 3		Radix Curcumae	hit	2016-06-27	tetramethylpyrazine(chuanxiongzine)	yu jin
4867	P10145	Interleukin-8		Radix Curcumae	hit	2016-06-28	tetramethylpyrazine(chuanxiongzine)	yu jin
4868	P04179	Superoxide dismutase [Mn], mitochondrial		Radix Curcumae	hit	2016-06-29	tetramethylpyrazine(chuanxiongzine)	yu jin
4869	P05305	Endothelin-1		Radix Curcumae	hit	2016-06-01	tetramethylpyrazine(chuanxiongzine)	yu jin
4870	P01375	Tumor necrosis factor		Radix Curcumae	hit	2016-06-01	tetramethylpyrazine(chuanxiongzine)	yu jin
4871	P13569	Cystic fibrosis transmembrane conductance regulator		Radix Curcumae	hit	2016-06-01	tetramethylpyrazine	yu jin
4872	P54849	Epithelial membrane protein 1		Radix Curcumae	hit	2016-06-01	tetramethylpyrazine	yu jin
4873	P61086	Ubiquitin-conjugating enzyme E2 K		Radix Curcumae	hit	2016-06-01	tetramethylpyrazine	yu jin
4874	P56373	P2X purinoceptor 3		Radix Curcumae	hit	2016-06-01	tetramethylpyrazine	yu jin
4875	Q5BVD1	TPA-induced transmembrane protein		Radix Curcumae	hit	2016-06-01	tetramethylpyrazine	yu jin
4876	Q8N6K7	Sterile alpha motif domain-containing protein 3		Radix Curcumae	hit	2016-06-01	tetramethylpyrazine	yu jin
4877	P10145	Interleukin-8		Radix Curcumae	hit	2016-06-01	tetramethylpyrazine	yu jin
4878	P04179	Superoxide dismutase [Mn], mitochondrial		Radix Curcumae	hit	2016-06-01	tetramethylpyrazine	yu jin
4879	Q16665	Hypoxia-inducible factor 1-alpha		Radix Curcumae	hit	2016-06-01	tetramethylpyrazine	yu jin
4880	P05305	Endothelin-1		Radix Curcumae	hit	2016-06-01	tetramethylpyrazine	yu jin
4881	P01375	Tumor necrosis factor		Radix Curcumae	hit	2016-06-01	tetramethylpyrazine	yu jin
4882	P24557	Thromboxane-A synthase		Radix Curcumae	hit	2016-06-01	tetramethylpyrazine	yu jin
4883	P08514	Integrin alpha-IIb		Radix Curcumae	hit	2016-06-01	tetramethylpyrazine	yu jin
4884	P15692	Vascular endothelial growth factor A		Radix Curcumae	hit	2016-06-01	tetramethylpyrazine	yu jin
4885	Q04206	Transcription factor p65		Radix Curcumae	hit	2016-06-01	aniline	yu jin
4886	P01583	Interleukin-1 alpha		Radix Curcumae	hit	2016-06-01	aniline	yu jin
4887	P05231	Interleukin-6		Radix Curcumae	hit	2016-06-01	aniline	yu jin
4888	P01375	Tumor necrosis factor		Radix Curcumae	hit	2016-06-01	aniline	yu jin
4889	P01137	Transforming growth factor beta-1		Radix Curcumae	hit	2016-06-01	aniline	yu jin
4890	P06493	Cell division control protein 2 homolog		Radix Curcumae	hit	2016-06-01	aniline	yu jin
4891	Q16698	2,4-dienoyl-CoA reductase, mitochondrial		Radix Curcumae	hit	2016-06-01	aniline	yu jin
4892	P20815	Cytochrome P450 3A5		Radix Curcumae	hit	2016-06-01	aniline	yu jin
4893	Q16613	Serotonin N-acetyltransferase		Radix Curcumae	hit	2016-06-01	aniline	yu jin
4894	P05181	Cytochrome P450 2E1		Radix Curcumae	hit	2016-06-01	aniline	yu jin
4895	Q9UBB5	Methyl-CpG-binding domain protein 2		Radix Curcumae	hit	2016-06-01	aniline	yu jin
4896	Q16678	Cytochrome P450 1B1		Radix Curcumae	hit	2016-06-01	aniline	yu jin
4897	P11712	Cytochrome P450 2C9		Radix Curcumae	hit	2016-06-01	aniline	yu jin
4898	Q13427	Peptidyl-prolyl cis-trans isomerase G		Radix Curcumae	hit	2016-06-01	aniline	yu jin
4899	P19634	Sodium/hydrogen exchanger 1		Radix Curcumae	hit	2016-06-01	aniline	yu jin
4900	P16435	NADPH--cytochrome P450 reductase		Radix Curcumae	hit	2016-06-01	aniline	yu jin
4901	Q8IZD9	Dedicator of cytokinesis protein 3		Radix Curcumae	hit	2016-06-01	aniline	yu jin
4902	Q8IZM9	Probable sodium-coupled neutral amino acid transporter 6		Radix Curcumae	hit	2016-06-01	aniline	yu jin
4903	Q8WWQ0	PH-interacting protein		Radix Curcumae	hit	2016-06-01	aniline	yu jin
4904	Q15070	Mitochondrial inner membrane protein OXA1L		Radix Curcumae	hit	2016-06-01	aniline	yu jin
4905	P11245	Arylamine N-acetyltransferase 2		Radix Curcumae	hit	2016-06-01	aniline	yu jin
4906	Q9UMX9	Membrane-associated transporter protein		Radix Curcumae	hit	2016-06-01	aniline	yu jin
4907	Q96PB1	CAS1 domain-containing protein 1		Radix Curcumae	hit	2016-06-01	aniline	yu jin
4908	P11509	Cytochrome P450 2A6		Radix Curcumae	hit	2016-06-01	aniline	yu jin
4909	P18440	Arylamine N-acetyltransferase 1		Radix Curcumae	hit	2016-06-01	aniline	yu jin
4910	P99999	Cytochrome c		Radix Curcumae	hit	2016-06-01	aniline	yu jin
4911	Q16853	Membrane primary amine oxidase		Radix Curcumae	hit	2016-06-01	aniline	yu jin
4912	Q8WUX1	Sodium-coupled neutral amino acid transporter 5		Radix Curcumae	hit	2016-06-01	aniline	yu jin
4913	P20813	Cytochrome P450 2B6		Radix Curcumae	hit	2016-06-01	aniline	yu jin
4914	P57081	tRNA (guanine-N(7)-)-methyltransferase subunit WDR4		Radix Curcumae	hit	2016-06-01	aniline	yu jin
4915	Q9Y2Z9	Ubiquinone biosynthesis monooxygenase COQ6		Radix Curcumae	hit	2016-06-01	aniline	yu jin
4916	P08684	Cytochrome P450 3A4		Radix Curcumae	hit	2016-06-01	aniline	yu jin
4917	P00167	Cytochrome b5		Radix Curcumae	hit	2016-06-01	aniline	yu jin
4918	P05177	Cytochrome P450 1A2		Radix Curcumae	hit	2016-06-01	aniline	yu jin
4919	P33261	Cytochrome P450 2C19		Radix Curcumae	hit	2016-06-01	aniline	yu jin
4920	Q13145	BMP and activin membrane-bound inhibitor homolog		Radix Curcumae	hit	2016-06-01	aniline	yu jin
4921	Q00604	Norrin		Radix Curcumae	hit	2016-06-01	aniline	yu jin
4922	P04798	Cytochrome P450 1A1		Radix Curcumae	hit	2016-06-01	aniline	yu jin
4923	P51530	DNA2-like helicase		Radix Curcumae	hit	2016-06-01	aniline	yu jin
4924	Q9H4D0	Calsyntenin-2		Radix Curcumae	hit	2016-06-01	aniline	yu jin
4925	P25440	Bromodomain-containing protein 2		Radix Curcumae	hit	2016-06-01	aniline	yu jin
4926	P29474	cNOS		Radix Curcumae	hit	2016-06-01	curcumin	yu jin
4927	P35228	Inducible NO synthase		Radix Curcumae	hit	2016-06-01	curcumin	yu jin
4928	P23219	Prostaglandin G/H synthase 1		Radix Curcumae	hit	2016-06-01	curcumin	yu jin
4929	P35354	Prostaglandin G/H synthase 2		Radix Curcumae	hit	2016-06-01	curcumin	yu jin
4930	Q7M0B5	Protein-tyrosine kinase IIB, 38K		Radix Curcumae	hit	2016-06-01	curcumin	yu jin
4931	Q62710	Nitric oxide synthase		Radix Curcumae	hit	2016-06-01	curcumin	yu jin
4932	P29475	BNOS		Radix Curcumae	hit	2016-06-01	curcumin	yu jin
4933	P31750	AKT1 kinase		Radix Curcumae	hit	2016-06-01	curcumin	yu jin
4934	Q62689	JAK-2		Radix Curcumae	hit	2016-06-01	curcumin	yu jin
4935	P05067	Amyloid beta A4 protein		Radix Curcumae	hit	2016-06-01	curcumin	yu jin
4936	P45452	Collagenase 3		Radix Curcumae	hit	2016-06-01	curcumin	yu jin
4937	Q02156	nPKC-epsilon		Radix Curcumae	hit	2016-06-01	curcumin	yu jin
4938	Q04759	Protein kinase C theta type		Radix Curcumae	hit	2016-06-01	curcumin	yu jin
4939	P13569	Cystic fibrosis transmembrane conductance regulator		Radix Curcumae	hit	2016-06-01	curcumin	yu jin
4940	P21926	CD9 antigen		Radix Curcumae	hit	2016-06-01	curcumin	yu jin
4941	Q00653	Nuclear factor NF-kappa-B p100 subunit		Radix Curcumae	hit	2016-06-01	curcumin	yu jin
4942	P09601	Heme oxygenase 1		Radix Curcumae	hit	2016-06-01	curcumin	yu jin
4943	P25963	NF-kappa-B inhibitor alpha		Radix Curcumae	hit	2016-06-01	curcumin	yu jin
4944	Q8NEM7	Protein FAM48A		Radix Curcumae	hit	2016-06-01	curcumin	yu jin
4945	P08253	72 kDa type IV collagenase		Radix Curcumae	hit	2016-06-01	curcumin	yu jin
4946	P30519	Heme oxygenase 2		Radix Curcumae	hit	2016-06-01	curcumin	yu jin
4947	P00390	Glutathione reductase, mitochondrial		Radix Curcumae	hit	2016-06-01	curcumin	yu jin
4948	Q01201	Transcription factor RelB		Radix Curcumae	hit	2016-06-01	curcumin	yu jin
4949	P51693	Amyloid-like protein 1		Radix Curcumae	hit	2016-06-01	curcumin	yu jin
4950	P49840	Glycogen synthase kinase-3 alpha		Radix Curcumae	hit	2016-06-01	curcumin	yu jin
4951	Q16623	Syntaxin-1A		Radix Curcumae	hit	2016-06-01	curcumin	yu jin
4952	P05164	Myeloperoxidase		Radix Curcumae	hit	2016-06-01	curcumin	yu jin
4953	P13500	C-C motif chemokine 2		Radix Curcumae	hit	2016-06-01	curcumin	yu jin
4954	P02452	Collagen alpha-1(I) chain		Radix Curcumae	hit	2016-06-01	curcumin	yu jin
4955	P49888	Estrogen sulfotransferase		Radix Curcumae	hit	2016-06-01	curcumin	yu jin
4956	P19838	Nuclear factor NF-kappa-B p105 subunit		Radix Curcumae	hit	2016-06-01	curcumin	yu jin
4957	P60568	Interleukin-2		Radix Curcumae	hit	2016-06-01	curcumin	yu jin
4958	P17947	Transcription factor PU.1		Radix Curcumae	hit	2016-06-01	curcumin	yu jin
4959	P24385	G1/S-specific cyclin-D1		Radix Curcumae	hit	2016-06-01	curcumin	yu jin
4960	Q13490	Baculoviral IAP repeat-containing protein 2		Radix Curcumae	hit	2016-06-01	curcumin	yu jin
4961	Q12918	Killer cell lectin-like receptor subfamily B member 1		Radix Curcumae	hit	2016-06-01	curcumin	yu jin
4962	Q16539	Mitogen-activated protein kinase 14		Radix Curcumae	hit	2016-06-01	curcumin	yu jin
4963	Q13308	Inactive tyrosine-protein kinase 7		Radix Curcumae	hit	2016-06-01	curcumin	yu jin
4964	P05112	Interleukin-4		Radix Curcumae	hit	2016-06-01	curcumin	yu jin
4965	P05113	Interleukin-5		Radix Curcumae	hit	2016-06-01	curcumin	yu jin
4966	P22760	Arylacetamide deacetylase		Radix Curcumae	hit	2016-06-01	curcumin	yu jin
4967	P11926	Ornithine decarboxylase		Radix Curcumae	hit	2016-06-01	curcumin	yu jin
4968	O95140	Mitofusin-2		Radix Curcumae	hit	2016-06-01	curcumin	yu jin
4969	Q13029	PR domain zinc finger protein 2		Radix Curcumae	hit	2016-06-01	curcumin	yu jin
4970	O14788	Tumor necrosis factor ligand superfamily member 11		Radix Curcumae	hit	2016-06-01	curcumin	yu jin
4971	P18146	Early growth response protein 1		Radix Curcumae	hit	2016-06-01	curcumin	yu jin
4972	P04040	Catalase		Radix Curcumae	hit	2016-06-01	curcumin	yu jin
4973	P50591	Tumor necrosis factor ligand superfamily member 10		Radix Curcumae	hit	2016-06-01	curcumin	yu jin
4974	P35869	Aryl hydrocarbon receptor		Radix Curcumae	hit	2016-06-01	curcumin	yu jin
4975	P38936	Cyclin-dependent kinase inhibitor 1		Radix Curcumae	hit	2016-06-01	curcumin	yu jin
4976	P78381	UDP-galactose translocator		Radix Curcumae	hit	2016-06-01	curcumin	yu jin
4977	P17535	Transcription factor jun-D		Radix Curcumae	hit	2016-06-01	curcumin	yu jin
4978	Q8TDL5	BPI fold-containing family B member 1		Radix Curcumae	hit	2016-06-01	curcumin	yu jin
4979	P02741	C-reactive protein		Radix Curcumae	hit	2016-06-01	curcumin	yu jin
4980	P30990	Neurotensin/neuromedin N		Radix Curcumae	hit	2016-06-01	curcumin	yu jin
4981	P11802	Cyclin-dependent kinase 4		Radix Curcumae	hit	2016-06-01	curcumin	yu jin
4982	P05231	Interleukin-6		Radix Curcumae	hit	2016-06-01	curcumin	yu jin
4983	Q9BXL5	Hemogen		Radix Curcumae	hit	2016-06-01	curcumin	yu jin
4984	O60603	Toll-like receptor 2		Radix Curcumae	hit	2016-06-01	curcumin	yu jin
4985	Q16678	Cytochrome P450 1B1		Radix Curcumae	hit	2016-06-01	curcumin	yu jin
4986	P16035	Metalloproteinase inhibitor 2		Radix Curcumae	hit	2016-06-01	curcumin	yu jin
4987	P27361	Mitogen-activated protein kinase 3		Radix Curcumae	hit	2016-06-01	curcumin	yu jin
4988	Q09472	Histone acetyltransferase p300		Radix Curcumae	hit	2016-06-01	curcumin	yu jin
4989	P01584	Interleukin-1 beta		Radix Curcumae	hit	2016-06-01	curcumin	yu jin
4990	P08246	Neutrophil elastase		Radix Curcumae	hit	2016-06-01	curcumin	yu jin
4991	P33681	T-lymphocyte activation antigen CD80		Radix Curcumae	hit	2016-06-01	curcumin	yu jin
4992	P40763	Signal transducer and activator of transcription 3		Radix Curcumae	hit	2016-06-01	curcumin	yu jin
4993	P01189	Pro-opiomelanocortin		Radix Curcumae	hit	2016-06-01	curcumin	yu jin
4994	Q9UBK2	Peroxisome proliferator-activated receptor gamma coactivator 1-alpha		Radix Curcumae	hit	2016-06-01	curcumin	yu jin
4995	P01133	Pro-epidermal growth factor		Radix Curcumae	hit	2016-06-01	curcumin	yu jin
4996	Q9H173	Nucleotide exchange factor SIL1		Radix Curcumae	hit	2016-06-01	curcumin	yu jin
4997	P30044	Peroxiredoxin-5, mitochondrial		Radix Curcumae	hit	2016-06-01	curcumin	yu jin
4998	P08183	Multidrug resistance protein 1		Radix Curcumae	hit	2016-06-01	curcumin	yu jin
4999	Q9NR28	Diablo homolog, mitochondrial		Radix Curcumae	hit	2016-06-01	curcumin	yu jin
5000	P08069	Insulin-like growth factor 1 receptor		Radix Curcumae	hit	2016-06-01	curcumin	yu jin
5001	Q92186	Alpha-2,8-sialyltransferase 8B		Radix Curcumae	hit	2016-06-01	curcumin	yu jin
5002	P55287	Cadherin-11		Radix Curcumae	hit	2016-06-01	curcumin	yu jin
5003	Q9UQ90	Paraplegin		Radix Curcumae	hit	2016-06-01	curcumin	yu jin
5004	Q9C000	NACHT, LRR and PYD domains-containing protein 1		Radix Curcumae	hit	2016-06-01	curcumin	yu jin
5005	P04637	Cellular tumor antigen p53		Radix Curcumae	hit	2016-06-01	curcumin	yu jin
5006	Q9Y6Q6	Tumor necrosis factor receptor superfamily member 11A		Radix Curcumae	hit	2016-06-01	curcumin	yu jin
5007	P04626	Receptor tyrosine-protein kinase erbB-2		Radix Curcumae	hit	2016-06-01	curcumin	yu jin
5008	P31749	RAC-alpha serine/threonine-protein kinase		Radix Curcumae	hit	2016-06-01	curcumin	yu jin
5009	Q8WWQ0	PH-interacting protein		Radix Curcumae	hit	2016-06-01	curcumin	yu jin
5010	P00533	Epidermal growth factor receptor		Radix Curcumae	hit	2016-06-01	curcumin	yu jin
5011	O14763	Tumor necrosis factor receptor superfamily member 10B		Radix Curcumae	hit	2016-06-01	curcumin	yu jin
5012	P01562	Interferon alpha-1/13		Radix Curcumae	hit	2016-06-01	curcumin	yu jin
5013	Q5VV67	Peroxisome proliferator-activated receptor gamma coactivator-related protein 1		Radix Curcumae	hit	2016-06-01	curcumin	yu jin
5014	P29083	General transcription factor IIE subunit 1		Radix Curcumae	hit	2016-06-01	curcumin	yu jin
5015	O60235	Transmembrane protease serine 11D		Radix Curcumae	hit	2016-06-01	curcumin	yu jin
5016	Q15070	Mitochondrial inner membrane protein OXA1L		Radix Curcumae	hit	2016-06-01	curcumin	yu jin
5017	P15121	Aldose reductase		Radix Curcumae	hit	2016-06-01	curcumin	yu jin
5018	O95347	Structural maintenance of chromosomes protein 2		Radix Curcumae	hit	2016-06-01	curcumin	yu jin
5019	O95831	Apoptosis-inducing factor 1, mitochondrial		Radix Curcumae	hit	2016-06-01	curcumin	yu jin
5020	P37231	Peroxisome proliferator-activated receptor gamma		Radix Curcumae	hit	2016-06-01	curcumin	yu jin
5021	Q53FZ2	Acyl-coenzyme A synthetase ACSM3, mitochondrial		Radix Curcumae	hit	2016-06-01	curcumin	yu jin
5022	P78543	Protein BTG2		Radix Curcumae	hit	2016-06-01	curcumin	yu jin
5023	P51681	C-C chemokine receptor type 5		Radix Curcumae	hit	2016-06-01	curcumin	yu jin
5024	Q07812	Apoptosis regulator BAX		Radix Curcumae	hit	2016-06-01	curcumin	yu jin
5025	Q04864	Proto-oncogene c-Rel		Radix Curcumae	hit	2016-06-01	curcumin	yu jin
5026	O60760	Hematopoietic prostaglandin D synthase		Radix Curcumae	hit	2016-06-01	curcumin	yu jin
5027	P09923	Intestinal-type alkaline phosphatase		Radix Curcumae	hit	2016-06-01	curcumin	yu jin
5028	Q04912	Macrophage-stimulating protein receptor		Radix Curcumae	hit	2016-06-01	curcumin	yu jin
5029	P08758	Annexin A5		Radix Curcumae	hit	2016-06-01	curcumin	yu jin
5030	P04141	Granulocyte-macrophage colony-stimulating factor		Radix Curcumae	hit	2016-06-01	curcumin	yu jin
5031	Q15465	Sonic hedgehog protein		Radix Curcumae	hit	2016-06-01	curcumin	yu jin
5032	P08123	Collagen alpha-2(I) chain		Radix Curcumae	hit	2016-06-01	curcumin	yu jin
5033	P40305	Interferon alpha-inducible protein 27, mitochondrial		Radix Curcumae	hit	2016-06-01	curcumin	yu jin
5034	Q5S007	Leucine-rich repeat serine/threonine-protein kinase 2		Radix Curcumae	hit	2016-06-01	curcumin	yu jin
5035	P08254	Stromelysin-1		Radix Curcumae	hit	2016-06-01	curcumin	yu jin
5036	Q9HC29	Nucleotide-binding oligomerization domain-containing protein 2		Radix Curcumae	hit	2016-06-01	curcumin	yu jin
5037	P22680	Cholesterol 7-alpha-monooxygenase		Radix Curcumae	hit	2016-06-01	curcumin	yu jin
5038	P01236	Prolactin		Radix Curcumae	hit	2016-06-01	curcumin	yu jin
5039	Q07817	Bcl-2-like protein 1		Radix Curcumae	hit	2016-06-01	curcumin	yu jin
5040	P34932	Heat shock 70 kDa protein 4		Radix Curcumae	hit	2016-06-01	curcumin	yu jin
5041	Q9NYR9	NF-kappa-B inhibitor-interacting Ras-like protein 2		Radix Curcumae	hit	2016-06-01	curcumin	yu jin
5042	Q96QH8	Sperm acrosome-associated protein 5		Radix Curcumae	hit	2016-06-01	curcumin	yu jin
5043	P01100	Proto-oncogene c-Fos		Radix Curcumae	hit	2016-06-01	curcumin	yu jin
5044	P10145	Interleukin-8		Radix Curcumae	hit	2016-06-01	curcumin	yu jin
5045	Q9HBZ2	Aryl hydrocarbon receptor nuclear translocator 2		Radix Curcumae	hit	2016-06-01	curcumin	yu jin
5046	P99999	Cytochrome c		Radix Curcumae	hit	2016-06-01	curcumin	yu jin
5047	P50281	Matrix metalloproteinase-14		Radix Curcumae	hit	2016-06-01	curcumin	yu jin
5048	P07477	Trypsin-1		Radix Curcumae	hit	2016-06-01	curcumin	yu jin
5049	Q9HCN6	Platelet glycoprotein VI		Radix Curcumae	hit	2016-06-01	curcumin	yu jin
5050	P78380	Oxidized low-density lipoprotein receptor 1		Radix Curcumae	hit	2016-06-01	curcumin	yu jin
5051	P42574	Caspase-3		Radix Curcumae	hit	2016-06-01	curcumin	yu jin
5052	Q86YN6	Peroxisome proliferator-activated receptor gamma coactivator 1-beta		Radix Curcumae	hit	2016-06-01	curcumin	yu jin
5053	P41159	Leptin		Radix Curcumae	hit	2016-06-01	curcumin	yu jin
5054	Q15653	NF-kappa-B inhibitor beta		Radix Curcumae	hit	2016-06-01	curcumin	yu jin
5055	Q9BYJ1	Epidermis-type lipoxygenase 3		Radix Curcumae	hit	2016-06-01	curcumin	yu jin
5056	Q9NPH2	Inositol-3-phosphate synthase 1		Radix Curcumae	hit	2016-06-01	curcumin	yu jin
5057	P13591	Neural cell adhesion molecule 1		Radix Curcumae	hit	2016-06-01	curcumin	yu jin
5058	P14672	Solute carrier family 2, facilitated glucose transporter member 4		Radix Curcumae	hit	2016-06-01	curcumin	yu jin
5059	P03956	Interstitial collagenase		Radix Curcumae	hit	2016-06-01	curcumin	yu jin
5060	O95365	Zinc finger and BTB domain-containing protein 7A		Radix Curcumae	hit	2016-06-01	curcumin	yu jin
5061	P11021	78 kDa glucose-regulated protein		Radix Curcumae	hit	2016-06-01	curcumin	yu jin
5062	P49841	Glycogen synthase kinase-3 beta		Radix Curcumae	hit	2016-06-01	curcumin	yu jin
5063	P22459	Potassium voltage-gated channel subfamily A member 4		Radix Curcumae	hit	2016-06-01	curcumin	yu jin
5064	P08047	Transcription factor Sp1		Radix Curcumae	hit	2016-06-01	curcumin	yu jin
5065	P10415	Apoptosis regulator Bcl-2		Radix Curcumae	hit	2016-06-01	curcumin	yu jin
5066	P55211	Caspase-9		Radix Curcumae	hit	2016-06-01	curcumin	yu jin
5067	P42081	T-lymphocyte activation antigen CD86		Radix Curcumae	hit	2016-06-01	curcumin	yu jin
5068	P00746	Complement factor D		Radix Curcumae	hit	2016-06-01	curcumin	yu jin
5069	O75365	Protein tyrosine phosphatase type IVA 3		Radix Curcumae	hit	2016-06-01	curcumin	yu jin
5070	P84022	Mothers against decapentaplegic homolog 3		Radix Curcumae	hit	2016-06-01	curcumin	yu jin
5071	P13726	Tissue factor		Radix Curcumae	hit	2016-06-01	curcumin	yu jin
5072	P07900	Heat shock protein HSP 90-alpha		Radix Curcumae	hit	2016-06-01	curcumin	yu jin
5073	O75469	Nuclear receptor subfamily 1 group I member 2		Radix Curcumae	hit	2016-06-01	curcumin	yu jin
5074	P04179	Superoxide dismutase [Mn], mitochondrial		Radix Curcumae	hit	2016-06-01	curcumin	yu jin
5075	P08684	Cytochrome P450 3A4		Radix Curcumae	hit	2016-06-01	curcumin	yu jin
5076	Q16665	Hypoxia-inducible factor 1-alpha		Radix Curcumae	hit	2016-06-01	curcumin	yu jin
5077	Q86UE4	Protein LYRIC		Radix Curcumae	hit	2016-06-01	curcumin	yu jin
5078	O14920	Inhibitor of nuclear factor kappa-B kinase subunit beta		Radix Curcumae	hit	2016-06-01	curcumin	yu jin
5079	P17405	Sphingomyelin phosphodiesterase		Radix Curcumae	hit	2016-06-01	curcumin	yu jin
5080	P35638	DNA damage-inducible transcript 3 protein		Radix Curcumae	hit	2016-06-01	curcumin	yu jin
5081	P60321	Nanos homolog 2		Radix Curcumae	hit	2016-06-01	curcumin	yu jin
5082	Q05397	Focal adhesion kinase 1		Radix Curcumae	hit	2016-06-01	curcumin	yu jin
5083	P42229	Signal transducer and activator of transcription 5A		Radix Curcumae	hit	2016-06-01	curcumin	yu jin
5084	P05177	Cytochrome P450 1A2		Radix Curcumae	hit	2016-06-01	curcumin	yu jin
5085	O14684	Prostaglandin E synthase		Radix Curcumae	hit	2016-06-01	curcumin	yu jin
5086	P46734	Dual specificity mitogen-activated protein kinase kinase 3		Radix Curcumae	hit	2016-06-01	curcumin	yu jin
5087	Q99627	COP9 signalosome complex subunit 8		Radix Curcumae	hit	2016-06-01	curcumin	yu jin
5088	P98170	E3 ubiquitin-protein ligase XIAP		Radix Curcumae	hit	2016-06-01	curcumin	yu jin
5089	Q92905	COP9 signalosome complex subunit 5		Radix Curcumae	hit	2016-06-01	curcumin	yu jin
5090	P27540	Aryl hydrocarbon receptor nuclear translocator		Radix Curcumae	hit	2016-06-01	curcumin	yu jin
5091	P53779	Mitogen-activated protein kinase 10		Radix Curcumae	hit	2016-06-01	curcumin	yu jin
5092	P61020	Ras-related protein Rab-5B		Radix Curcumae	hit	2016-06-01	curcumin	yu jin
5093	P45983	Mitogen-activated protein kinase 8		Radix Curcumae	hit	2016-06-01	curcumin	yu jin
5094	P35030	Trypsin-3		Radix Curcumae	hit	2016-06-01	curcumin	yu jin
5095	Q12772	Sterol regulatory element-binding protein 2		Radix Curcumae	hit	2016-06-01	curcumin	yu jin
5096	P42345	Serine/threonine-protein kinase mTOR		Radix Curcumae	hit	2016-06-01	curcumin	yu jin
5097	O75112	LIM domain-binding protein 3		Radix Curcumae	hit	2016-06-01	curcumin	yu jin
5098	P09874	Poly [ADP-ribose] polymerase 1		Radix Curcumae	hit	2016-06-01	curcumin	yu jin
5099	P01282	VIP peptides		Radix Curcumae	hit	2016-06-01	curcumin	yu jin
5100	P29279	Connective tissue growth factor		Radix Curcumae	hit	2016-06-01	curcumin	yu jin
5101	P16233	Pancreatic triacylglycerol lipase		Radix Curcumae	hit	2016-06-01	curcumin	yu jin
5102	Q9NQB0	Transcription factor 7-like 2		Radix Curcumae	hit	2016-06-01	curcumin	yu jin
5103	P01215	Glycoprotein hormones alpha chain		Radix Curcumae	hit	2016-06-01	curcumin	yu jin
5104	P51617	Interleukin-1 receptor-associated kinase 1		Radix Curcumae	hit	2016-06-01	curcumin	yu jin
5105	Q9UDY4	DnaJ homolog subfamily B member 4		Radix Curcumae	hit	2016-06-01	curcumin	yu jin
5106	P24522	Growth arrest and DNA damage-inducible protein GADD45 alpha		Radix Curcumae	hit	2016-06-01	curcumin	yu jin
5107	Q5JWF2	Guanine nucleotide-binding protein G(s) subunit alpha isoforms XLas		Radix Curcumae	hit	2016-06-01	curcumin	yu jin
5108	P05412	Transcription factor AP-1		Radix Curcumae	hit	2016-06-01	curcumin	yu jin
5109	P54646	5'-AMP-activated protein kinase catalytic subunit alpha-2		Radix Curcumae	hit	2016-06-01	curcumin	yu jin
5110	P18031	Tyrosine-protein phosphatase non-receptor type 1		Radix Curcumae	hit	2016-06-01	curcumin	yu jin
5111	P15692	Vascular endothelial growth factor A		Radix Curcumae	hit	2016-06-01	curcumin	yu jin
5112	P14780	Matrix metalloproteinase-9		Radix Curcumae	hit	2016-06-01	curcumin	yu jin
5113	P62952	Bladder cancer-associated protein		Radix Curcumae	hit	2016-06-01	curcumin	yu jin
5114	O00206	Toll-like receptor 4		Radix Curcumae	hit	2016-06-01	curcumin	yu jin
5115	P09917	Arachidonate 5-lipoxygenase		Radix Curcumae	hit	2016-06-01	curcumin	yu jin
5116	P10275	Androgen receptor		Radix Curcumae	hit	2016-06-01	curcumin	yu jin
5117	P05186	Alkaline phosphatase, tissue-nonspecific isozyme		Radix Curcumae	hit	2016-06-01	curcumin	yu jin
5118	Q9Y275	Tumor necrosis factor ligand superfamily member 13B		Radix Curcumae	hit	2016-06-01	curcumin	yu jin
5119	P01106	Myc proto-oncogene protein		Radix Curcumae	hit	2016-06-01	curcumin	yu jin
5120	P47989	Xanthine dehydrogenase/oxidase		Radix Curcumae	hit	2016-06-01	curcumin	yu jin
5121	P04798	Cytochrome P450 1A1		Radix Curcumae	hit	2016-06-01	curcumin	yu jin
5122	P02458	Collagen alpha-1(II) chain		Radix Curcumae	hit	2016-06-01	curcumin	yu jin
5123	O60674	Tyrosine-protein kinase JAK2		Radix Curcumae	hit	2016-06-01	curcumin	yu jin
5124	Q9NYS0	NF-kappa-B inhibitor-interacting Ras-like protein 1		Radix Curcumae	hit	2016-06-01	curcumin	yu jin
5125	P14921	Protein C-ets-1		Radix Curcumae	hit	2016-06-01	curcumin	yu jin
5126	Q9Y6X2	E3 SUMO-protein ligase PIAS3		Radix Curcumae	hit	2016-06-01	curcumin	yu jin
5127	Q92769	Histone deacetylase 2		Radix Curcumae	hit	2016-06-01	curcumin	yu jin
5128	P09211	Glutathione S-transferase P		Radix Curcumae	hit	2016-06-01	curcumin	yu jin
5129	Q13233	Mitogen-activated protein kinase kinase kinase 1		Radix Curcumae	hit	2016-06-01	curcumin	yu jin
5130	Q04206	Transcription factor p65		Radix Curcumae	hit	2016-06-01	curcumin	yu jin
5131	Q96HA7	Tonsoku-like protein		Radix Curcumae	hit	2016-06-01	curcumin	yu jin
5132	Q9BYW2	Histone-lysine N-methyltransferase SETD2		Radix Curcumae	hit	2016-06-01	curcumin	yu jin
5133	O94850	Dendrin		Radix Curcumae	hit	2016-06-01	curcumin	yu jin
5134	P52333	Tyrosine-protein kinase JAK3		Radix Curcumae	hit	2016-06-01	curcumin	yu jin
5135	P01375	Tumor necrosis factor		Radix Curcumae	hit	2016-06-01	curcumin	yu jin
5136	Q9UKV0	Histone deacetylase 9		Radix Curcumae	hit	2016-06-01	curcumin	yu jin
5137	P23560	Brain-derived neurotrophic factor		Radix Curcumae	hit	2016-06-01	curcumin	yu jin
5138	Q00987	E3 ubiquitin-protein ligase Mdm2		Radix Curcumae	hit	2016-06-01	curcumin	yu jin
5139	Q1L6U9	Prostate-associated microseminoprotein		Radix Curcumae	hit	2016-06-01	curcumin	yu jin
5140	Q99714	3-hydroxyacyl-CoA dehydrogenase type-2		Radix Curcumae	hit	2016-06-01	camphor	yu jin
5141	Q8NER1	Transient receptor potential cation channel subfamily V member 1		Radix Curcumae	hit	2016-06-01	camphor	yu jin
5142	P20815	Cytochrome P450 3A5		Radix Curcumae	hit	2016-06-01	camphor	yu jin
5143	O75976	Carboxypeptidase D		Radix Curcumae	hit	2016-06-01	camphor	yu jin
5144	P06132	Uroporphyrinogen decarboxylase		Radix Curcumae	hit	2016-06-01	camphor	yu jin
5145	P10109	Adrenodoxin, mitochondrial		Radix Curcumae	hit	2016-06-01	camphor	yu jin
5146	Q16678	Cytochrome P450 1B1		Radix Curcumae	hit	2016-06-01	camphor	yu jin
5147	Q13427	Peptidyl-prolyl cis-trans isomerase G		Radix Curcumae	hit	2016-06-01	camphor	yu jin
5148	Q9HBA0	Transient receptor potential cation channel subfamily V member 4		Radix Curcumae	hit	2016-06-01	camphor	yu jin
5149	O75762	Transient receptor potential cation channel subfamily A member 1		Radix Curcumae	hit	2016-06-01	camphor	yu jin
5150	Q8NET8	Transient receptor potential cation channel subfamily V member 3		Radix Curcumae	hit	2016-06-01	camphor	yu jin
5151	Q9NXZ1	Sarcoma antigen 1		Radix Curcumae	hit	2016-06-01	camphor	yu jin
5152	Q7Z2W7	Transient receptor potential cation channel subfamily M member 8		Radix Curcumae	hit	2016-06-01	camphor	yu jin
5153	P00167	Cytochrome b5		Radix Curcumae	hit	2016-06-01	camphor	yu jin
5154	O00522	Krev interaction trapped protein 1		Radix Curcumae	hit	2016-06-01	camphor	yu jin
5155	P43681	Neuronal acetylcholine receptor subunit alpha-4		Radix Curcumae	hit	2016-06-01	camphor	yu jin
5156	O60487	Myelin protein zero-like protein 2		Radix Curcumae	hit	2016-06-01	carvone(d-Carvone)	yu jin
5157	Q96T58	Msx2-interacting protein		Radix Curcumae	hit	2016-06-01	carvone(d-Carvone)	yu jin
5158	P06681	Complement C2		Radix Curcumae	hit	2016-06-01	carvone(d-Carvone)	yu jin
5159	P0ADA1	Acyl-CoA thioesterase I		Radix Curcumae	hit	2016-06-01	octanoic acid	yu jin
5160	Q9Y9P9	NAD-dependent alcohol dehydrogenase		Radix Curcumae	hit	2016-06-01	octanoic acid（octanoylcarnitine）	yu jin
5161	P0A953	3-oxoacyl-[acyl-carrier-protein] synthase 1		Radix Curcumae	hit	2016-06-01	octanoic acid（octanoylcarnitine）	yu jin
5162	Q9NPH2	Inositol-3-phosphate synthase 1		Radix Curcumae	hit	2016-06-01	octanoic acid（octanoylcarnitine）	yu jin
5163	P10415	Apoptosis regulator Bcl-2		Radix Curcumae	hit	2016-06-01	demethoxycurcumin	yu jin
5164	P08183	Multidrug resistance protein 1		Radix Curcumae	hit	2016-06-01	demethoxycurcumin	yu jin
5165	P37231	Peroxisome proliferator-activated receptor gamma		Radix Curcumae	hit	2016-06-01	demethoxycurcumin	yu jin
5166	Q9UM07	HL-60	Name=PADI4 Synonyms=PADI5, PDI5	Radix Curcumae	温郁金化学成分	2016-10-01	curcuminol E	yu jin
5167	Q8WUY8	K562	Name=NAT14 Synonyms=KLP1	Radix Curcumae	温郁金化学成分	2016-10-02	curcuminol E	yu jin
5168	Q8IVL1	Hela	Name=NAV2; Synonyms=HELAD1, KIAA1419, POMFIL2, RAINB1, STEERIN2;	Radix Curcumae	温郁金化学成分	2016-10-03	furanodiene	yu jin
5169	未发现	Hep-2		Radix Curcumae	温郁金化学成分	2016-10-04	furanodiene	yu jin
5170	Q9UM07	HL-60	Name=PADI4 Synonyms=PADI5, PDI5	Radix Curcumae	温郁金化学成分	2016-10-05	furanodiene	yu jin
5171	Q9UM07	HL-60，		Radix Curcumae	温郁金化学成分	2016-10-07	gweicurculactone	yu jin
5172	P11166	HepG2	Name=SLC2A1 Synonyms=GLUT1	Radix Curcumae	温郁金化学成分	2016-10-08	gweicurculactone	yu jin
5173	Q8WUY8	K562	Name=NAT14 Synonyms=KLP1	Radix Curcumae	温郁金化学成分	2016-10-09	gweicurculactone	yu jin
5174	Q96B97	KB	Name=SH3KBP1; Synonyms=CIN85;	Radix Curcumae	温郁金化学成分	2016-10-10	gweicurculactone	yu jin
5175	Q9UM07	HL-60，		Radix Curcumae	温郁金化学成分	2016-10-12	curcumin	yu jin
5176	P11166	HepG2	Name=SLC2A1 Synonyms=GLUT1	Radix Curcumae	温郁金化学成分	2016-10-13	curcumin	yu jin
5177	Q8WUY8	K562		Radix Curcumae	温郁金化学成分	2016-10-14	curcumin	yu jin
5178	Q96B97	KB	Name=SH3KBP1; Synonyms=CIN85;	Radix Curcumae	温郁金化学成分	2016-10-15	curcumin	yu jin
5179	Q9UM07	HL-60，	Name=PADI4 Synonyms=PADI5, PDI5	Radix Curcumae	温郁金化学成分	2016-10-17	demethoxycurcumin	yu jin
5180	P11166	HepG2	Name=SLC2A1 Synonyms=GLUT1	Radix Curcumae	温郁金化学成分	2016-10-18	demethoxycurcumin	yu jin
5181	Q8WUY8	K562	Name=NAT14 Synonyms=KLP1	Radix Curcumae	温郁金化学成分	2016-10-19	demethoxycurcumin	yu jin
5182	Q96B97	KB	Name=SH3KBP1; Synonyms=CIN85;	Radix Curcumae	温郁金化学成分	2016-10-20	demethoxycurcumin	yu jin
5183		MCF-7		Radix Curcumae	温郁金化学成分	2016-10-21	demethoxycurcumin	yu jin
5184	Q9UM07	HL-60，	Name=PADI4 Synonyms=PADI5, PDI5	Radix Curcumae	温郁金化学成分	2016-10-22	didemethoxycurcumin	yu jin
5185	P11166	HepG2	Name=SLC2A1 Synonyms=GLUT1	Radix Curcumae	温郁金化学成分	2016-10-23	didemethoxycurcumin	yu jin
5186	Q8WUY8	K562	Name=NAT14 Synonyms=KLP1	Radix Curcumae	温郁金化学成分	2016-10-24	didemethoxycurcumin	yu jin
5187	Q96B97	KB	Name=SH3KBP1; Synonyms=CIN85;	Radix Curcumae	温郁金化学成分	2016-10-25	didemethoxycurcumin	yu jin
5188	未发现	MCF-7		Radix Curcumae	温郁金化学成分	2016-10-26	didemethoxycurcumin	yu jin
5189	P35354	COX-2		Radix Curcumae	温郁金化学成分	2016-10-27	curcumol	yu jin
5190	A2A2V4	VEGF	Name=VEGF; Synonyms=VEGFA; ORFNames=RP1-261G23.1-009;	Radix Curcumae	温郁金化学成分	2016-10-28	curcumol	yu jin
5191	P11166	HepG2	Name=SLC2A1 Synonyms=GLUT1	Radix Curcumae	温郁金化学成分	2016-10-29	curcumol	yu jin
5192	Q9NZL9	NOS	Name=MAT2B; Synonyms=TGR;ORFNames=MSTP045, Nbla02999, UNQ2435/PRO4995;	Radix Curcumae	温郁金化学成分	2016-10-30	zedoarondiol	yu jin
5193	P35354	COX-2		Radix Curcumae	温郁金化学成分	2016-10-31	zedoarondiol	yu jin
5194	Q99MH2	Cyclooxygenase 2		Acorus tatarinowii	hit	2016-06-01	Eugenol	shi chang pu
5195	P35228	Inducible NO synthase		Acorus tatarinowii	hit	2016-06-01	Eugenol	shi chang pu
5196	P29474	cNOS		Acorus tatarinowii	hit	2016-06-01	Eugenol	shi chang pu
5197	P29475	bNOS		Acorus tatarinowii	hit	2016-06-01	Eugenol	shi chang pu
5198	P23219	Prostaglandin G/H synthase 1		Acorus tatarinowii	hit	2016-06-01	Eugenol	shi chang pu
5199	P10275	Androgen receptor		Acorus tatarinowii	hit	2016-06-01	Eugenol	shi chang pu
5200	P35354	COX-2		Acorus tatarinowii	hit	2016-06-01	Eugenol	shi chang pu
5201	P56945	Breast cancer anti-estrogen resistance protein 1		Acorus tatarinowii	hit	2016-06-01	Eugenol	shi chang pu
5202	Q8NER1	Transient receptor potential cation channel subfamily V member 1		Acorus tatarinowii	hit	2016-06-01	Eugenol	shi chang pu
5203	P06732	Creatine kinase M-type		Acorus tatarinowii	hit	2016-06-01	Eugenol	shi chang pu
5204	P07195	L-lactate dehydrogenase B chain		Acorus tatarinowii	hit	2016-06-01	Eugenol	shi chang pu
5205	O95140	Mitofusin-2		Acorus tatarinowii	hit	2016-06-01	Eugenol	shi chang pu
5206	P78381	UDP-galactose translocator		Acorus tatarinowii	hit	2016-06-01	Eugenol	shi chang pu
5207	P22460	Potassium voltage-gated channel subfamily A member 5		Acorus tatarinowii	hit	2016-06-01	Eugenol	shi chang pu
5208	P17540	Creatine kinase S-type, mitochondrial		Acorus tatarinowii	hit	2016-06-01	Eugenol	shi chang pu
5209	Q15546	Monocyte to macrophage differentiation protein		Acorus tatarinowii	hit	2016-06-01	Eugenol	shi chang pu
5210	P51788	Chloride channel protein 2		Acorus tatarinowii	hit	2016-06-01	Eugenol	shi chang pu
5211	P07864	L-lactate dehydrogenase C chain		Acorus tatarinowii	hit	2016-06-01	Eugenol	shi chang pu
5212	Q6ZMR3	L-lactate dehydrogenase A-like 6A		Acorus tatarinowii	hit	2016-06-01	Eugenol	shi chang pu
5213	P12277	Creatine kinase B-type		Acorus tatarinowii	hit	2016-06-01	Eugenol	shi chang pu
5214	P12532	Creatine kinase U-type, mitochondrial		Acorus tatarinowii	hit	2016-06-01	Eugenol	shi chang pu
5215	Q8NET8	Transient receptor potential cation channel subfamily V member 3		Acorus tatarinowii	hit	2016-06-01	Eugenol	shi chang pu
5216	Q9BYZ2	L-lactate dehydrogenase A-like 6B		Acorus tatarinowii	hit	2016-06-01	Eugenol	shi chang pu
5217	O14492	SH2B adapter protein 2		Acorus tatarinowii	hit	2016-06-01	Eugenol	shi chang pu
5218	O60701	UDP-glucose 6-dehydrogenase		Acorus tatarinowii	hit	2016-06-01	Eugenol	shi chang pu
5219	O75795	UDP-glucuronosyltransferase 2B17		Acorus tatarinowii	hit	2016-06-01	Eugenol	shi chang pu
5220	Q5EBN2	Putative tripartite motif-containing protein 61		Acorus tatarinowii	hit	2016-06-01	Eugenol	shi chang pu
5221	Q9BY64	UDP-glucuronosyltransferase 2B28		Acorus tatarinowii	hit	2016-06-01	Eugenol	shi chang pu
5222	P21397	Amine oxidase [flavin-containing] A		Acorus tatarinowii	hit	2016-06-01	Eugenol	shi chang pu
5223	P54855	UDP-glucuronosyltransferase 2B15		Acorus tatarinowii	hit	2016-06-01	Eugenol	shi chang pu
5224	P09917	Arachidonate 5-lipoxygenase		Acorus tatarinowii	hit	2016-06-01	Eugenol	shi chang pu
5225	P10071	Transcriptional activator GLI3		Acorus tatarinowii	hit	2016-06-01	Eugenol	shi chang pu
5226	P00338	L-lactate dehydrogenase A chain		Acorus tatarinowii	hit	2016-06-01	Eugenol	shi chang pu
5227	P23560	Brain-derived neurotrophic factor		Acorus tatarinowii	hit	2016-06-01	Eugenol	shi chang pu
5228	Q13507	Short transient receptor potential channel 3		Acorus tatarinowii	hit	2016-06-01	Eugenol	shi chang pu
5229	P98194	Calcium-transporting ATPase type 2C member 1		Acorus tatarinowii	hit	2016-06-01	Eugenol	shi chang pu
5230	P27338	Amine oxidase [flavin-containing] B		Acorus tatarinowii	hit	2016-06-01	Eugenol	shi chang pu
5231	P15941	Mucin-1		Acorus tatarinowii	hit	2016-06-01	Eugenol	shi chang pu
5232	Q04206	Transcription factor p65		Acorus tatarinowii	hit	2016-06-01	Eugenol	shi chang pu
5233	P42081	T-lymphocyte activation antigen CD86		Acorus tatarinowii	hit	2016-06-01	Eugenol	shi chang pu
5234	Q08209	Serine/threonine-protein phosphatase 2B catalytic subunit alpha isoform		Acorus tatarinowii	hit	2016-06-01	Eugenol	shi chang pu
5235	Q92887	Canalicular multispecific organic anion transporter 1		Acorus tatarinowii	hit	2016-06-01	Eugenol	shi chang pu
5236	P35869	Aryl hydrocarbon receptor		Acorus tatarinowii	hit	2016-06-01	Eugenol	shi chang pu
5237	Q16678	Cytochrome P450 1B1		Acorus tatarinowii	hit	2016-06-01	Eugenol	shi chang pu
5238	Q16206	Ecto-NOX disulfide-thiol exchanger 2		Acorus tatarinowii	hit	2016-06-01	Eugenol	shi chang pu
5239	Q08257	Quinone oxidoreductase		Acorus tatarinowii	hit	2016-06-01	Eugenol	shi chang pu
5240	P04798	Cytochrome P450 1A1		Acorus tatarinowii	hit	2016-06-01	Eugenol	shi chang pu
5241	P08684	Albendazole monooxygenase		Acorus tatarinowii	hit	2016-06-01	α-Asarone	shi chang pu
5242	P10635	CYPIID6		Acorus tatarinowii	hit	2016-06-01	α-Asarone	shi chang pu
5243	Q05329	Glutamate decarboxylase 2		Acorus tatarinowii	hit	2016-06-01	β-Asarone（asarone）	shi chang pu
5244	P01100	Proto-oncogene c-Fos		Acorus tatarinowii	hit	2016-06-01	β-Asarone（asarone）	shi chang pu
5245	Q14457	Beclin-1		Acorus tatarinowii	pubmed	2016-10-01	β-Asarone（asarone）	shi chang pu
5246	Q9GZQ8	LC3B		Acorus tatarinowii	pubmed	2016-10-01	β-Asarone（asarone）	shi chang pu
5247	Q9HD36	Bcl-2		Acorus tatarinowii	pubmed	2016-10-01	β-Asarone（asarone）	shi chang pu
5248	P28749	Retinoblastoma-like protein 1		Acorus tatarinowii	pubmed	2016-10-01	1-Allyl-2,4,5-trimethoxy-benzene(gamma-Asarone?)	shi chang pu
5249	P09917	Arachidonate 5-lipoxygenase		Acorus tatarinowii	pubmed	2016-10-01	1-Allyl-2,4,5-trimethoxy-benzene(gamma-Asarone?)	shi chang pu
5250	Q9NPH2	Inositol-3-phosphate synthase 1		Acorus tatarinowii	pubmed	2016-10-01	nonanoic acid	shi chang pu
5251	P0ADA1	Acyl-CoA thioesterase I		Acorus tatarinowii	pubmed	2016-10-01	octanoic acid	shi chang pu
5252	Q9Y9P9	NAD-dependent alcohol dehydrogenase		Acorus tatarinowii	pubmed	2016-10-01	octanoic acid	shi chang pu
5253	P0A953	3-oxoacyl-[acyl-carrier-protein] synthase 1		Acorus tatarinowii	pubmed	2016-10-01	octanoic acid	shi chang pu
5254	Q9NPH2	Inositol-3-phosphate synthase 1		Acorus tatarinowii	pubmed	2016-10-01	octanoic acid	shi chang pu
5255	O00330	Pyruvate dehydrogenase protein X component, mitochondrial		Acorus tatarinowii	pubmed	2016-10-01	octanoic acid（octanoylcarnitine）	shi chang pu
5256	P07195	L-lactate dehydrogenase B chain		Acorus tatarinowii	pubmed	2016-10-01	octanoic acid（octanoylcarnitine）	shi chang pu
5257	P04114	Apolipoprotein B-100		Acorus tatarinowii	pubmed	2016-10-01	octanoic acid（octanoylcarnitine）	shi chang pu
5258	Q92847	Growth hormone secretagogue receptor type 1		Acorus tatarinowii	pubmed	2016-10-01	octanoic acid（octanoylcarnitine）	shi chang pu
5259	P57729	Ras-related protein Rab-38		Acorus tatarinowii	pubmed	2016-10-01	octanoic acid（octanoylcarnitine）	shi chang pu
5260	P00505	Aspartate aminotransferase, mitochondrial		Acorus tatarinowii	pubmed	2016-10-01	octanoic acid（octanoylcarnitine）	shi chang pu
5261	O94788	Retinal dehydrogenase 2		Acorus tatarinowii	pubmed	2016-10-01	octanoic acid（octanoylcarnitine）	shi chang pu
5262	Q5FVE4	Long-chain-fatty-acid--CoA ligase ACSBG2		Acorus tatarinowii	pubmed	2016-10-01	octanoic acid（octanoylcarnitine）	shi chang pu
5263	Q96GR2	Long-chain-fatty-acid--CoA ligase ACSBG1		Acorus tatarinowii	pubmed	2016-10-01	octanoic acid（octanoylcarnitine）	shi chang pu
5264	O43766	Lipoyl synthase, mitochondrial		Acorus tatarinowii	pubmed	2016-10-01	octanoic acid（octanoylcarnitine）	shi chang pu
5265	P05091	Aldehyde dehydrogenase, mitochondrial		Acorus tatarinowii	pubmed	2016-10-01	octanoic acid（octanoylcarnitine）	shi chang pu
5266	Q14696	LDLR chaperone MESD		Acorus tatarinowii	pubmed	2016-10-01	octanoic acid（octanoylcarnitine）	shi chang pu
5267	P14679	Tyrosinase		Acorus tatarinowii	pubmed	2016-10-01	octanoic acid（octanoylcarnitine）	shi chang pu
5268	P09848	Lactase-phlorizin hydrolase		Acorus tatarinowii	pubmed	2016-10-01	octanoic acid（octanoylcarnitine）	shi chang pu
5269	P01189	Pro-opiomelanocortin		Acorus tatarinowii	pubmed	2016-10-01	octanoic acid（octanoylcarnitine）	shi chang pu
5270	Q96RQ3	Methylcrotonoyl-CoA carboxylase subunit alpha, mitochondrial		Acorus tatarinowii	pubmed	2016-10-01	octanoic acid（octanoylcarnitine）	shi chang pu
5271	P50416	Carnitine O-palmitoyltransferase 1, liver isoform		Acorus tatarinowii	pubmed	2016-10-01	octanoic acid（octanoylcarnitine）	shi chang pu
5272	Q14739	Lamin-B receptor		Acorus tatarinowii	pubmed	2016-10-01	octanoic acid（octanoylcarnitine）	shi chang pu
5273	P09466	Glycodelin		Acorus tatarinowii	pubmed	2016-10-01	octanoic acid（octanoylcarnitine）	shi chang pu
5274	Q9NWU1	3-oxoacyl-[acyl-carrier-protein] synthase, mitochondrial		Acorus tatarinowii	pubmed	2016-10-01	octanoic acid（octanoylcarnitine）	shi chang pu
5275	P07864	L-lactate dehydrogenase C chain		Acorus tatarinowii	pubmed	2016-10-01	octanoic acid（octanoylcarnitine）	shi chang pu
5276	Q6ZMR3	L-lactate dehydrogenase A-like 6A		Acorus tatarinowii	pubmed	2016-10-01	octanoic acid（octanoylcarnitine）	shi chang pu
5277	P33121	Long-chain-fatty-acid--CoA ligase 1		Acorus tatarinowii	pubmed	2016-10-01	octanoic acid（octanoylcarnitine）	shi chang pu
5278	Q07812	Apoptosis regulator BAX		Acorus tatarinowii	pubmed	2016-10-01	octanoic acid（octanoylcarnitine）	shi chang pu
5279	P02768	Serum albumin		Acorus tatarinowii	pubmed	2016-10-01	octanoic acid（octanoylcarnitine）	shi chang pu
5280	Q9BV23	Monoacylglycerol lipase ABHD6		Acorus tatarinowii	pubmed	2016-10-01	octanoic acid（octanoylcarnitine）	shi chang pu
5281	Q969F9	Hermansky-Pudlak syndrome 3 protein		Acorus tatarinowii	pubmed	2016-10-01	octanoic acid（octanoylcarnitine）	shi chang pu
5282	Q9UMX9	Membrane-associated transporter protein		Acorus tatarinowii	pubmed	2016-10-01	octanoic acid（octanoylcarnitine）	shi chang pu
5283	Q9UKU0	Long-chain-fatty-acid--CoA ligase 6		Acorus tatarinowii	pubmed	2016-10-01	octanoic acid（octanoylcarnitine）	shi chang pu
5284	Q9P0J1	[Pyruvate dehydrogenase [acetyl-transferring]]-phosphatase 1, mitochondrial		Acorus tatarinowii	pubmed	2016-10-01	octanoic acid（octanoylcarnitine）	shi chang pu
5285	Q9NSA0	Solute carrier family 22 member 11		Acorus tatarinowii	pubmed	2016-10-01	isoacoramone	shi chang pu
5286	Q08AH1	Acyl-coenzyme A synthetase ACSM1, mitochondrial		Acorus tatarinowii	pubmed	2016-10-01	isoacoramone	shi chang pu
5287	Q9BYZ2	L-lactate dehydrogenase A-like 6B		Acorus tatarinowii	pubmed	2016-10-01	isoacoramone	shi chang pu
5288	P49327	Fatty acid synthase		Acorus tatarinowii	pubmed	2016-10-01	isoacoramone	shi chang pu
5289	P10145	Interleukin-8		Acorus tatarinowii	pubmed	2016-10-01	isoacoramone	shi chang pu
5290	A6NK58	Putative lipoyltransferase 2, mitochondrial		Acorus tatarinowii	pubmed	2016-10-01	isoacoramone	shi chang pu
5291	Q92523	Carnitine O-palmitoyltransferase 1, muscle isoform		Acorus tatarinowii	pubmed	2016-10-01	isoacoramone	shi chang pu
5292	Q96T53	Ghrelin O-acyltransferase		Acorus tatarinowii	pubmed	2016-10-01	isoacoramone	shi chang pu
5293	Q9NZD2	Glycolipid transfer protein		Acorus tatarinowii	pubmed	2016-10-01	isoacoramone	shi chang pu
5294	Q8TCG5	Carnitine O-palmitoyltransferase 1, brain isoform		Acorus tatarinowii	pubmed	2016-10-01	isoacoramone	shi chang pu
5295	P49748	Very long-chain specific acyl-CoA dehydrogenase, mitochondrial		Acorus tatarinowii	pubmed	2016-10-01	isoacoramone	shi chang pu
5296	Q92902	Hermansky-Pudlak syndrome 1 protein		Acorus tatarinowii	pubmed	2016-10-01	isoacoramone	shi chang pu
5297	O60488	Long-chain-fatty-acid--CoA ligase 4		Acorus tatarinowii	pubmed	2016-10-01	isoacoramone	shi chang pu
5298	O75390	Citrate synthase, mitochondrial		Acorus tatarinowii	pubmed	2016-10-01	isoacoramone	shi chang pu
5299	Q9Y234	Lipoyltransferase 1, mitochondrial		Acorus tatarinowii	pubmed	2016-10-01	isoacoramone	shi chang pu
5300	Q13085	Acetyl-CoA carboxylase 1		Acorus tatarinowii	pubmed	2016-10-01	isoacoramone	shi chang pu
5301	P51648	Fatty aldehyde dehydrogenase		Acorus tatarinowii	pubmed	2016-10-01	isoacoramone	shi chang pu
5302	Q04671	P protein		Acorus tatarinowii	pubmed	2016-10-01	isoacoramone	shi chang pu
5303	P49189	4-trimethylaminobutyraldehyde dehydrogenase		Acorus tatarinowii	pubmed	2016-10-01	isoacoramone	shi chang pu
5304	Q9ULC5	Long-chain-fatty-acid--CoA ligase 5		Acorus tatarinowii	pubmed	2016-10-01	isoacoramone	shi chang pu
5305	O95573	Long-chain-fatty-acid--CoA ligase 3		Acorus tatarinowii	pubmed	2016-10-01	isoacoramone	shi chang pu
5306	P45954	Short/branched chain specific acyl-CoA dehydrogenase, mitochondrial		Acorus tatarinowii	pubmed	2016-10-01	isoacoramone	shi chang pu
5307	P23786	Carnitine O-palmitoyltransferase 2, mitochondrial		Acorus tatarinowii	pubmed	2016-10-01	isoacoramone	shi chang pu
5308	P30837	Aldehyde dehydrogenase X, mitochondrial		Acorus tatarinowii	pubmed	2016-10-01	isoacoramone	shi chang pu
5309	Q4U2R8	Solute carrier family 22 member 6		Acorus tatarinowii	pubmed	2016-10-01	isoacoramone	shi chang pu
5310	P40939	Trifunctional enzyme subunit alpha, mitochondrial		Acorus tatarinowii	pubmed	2016-10-01	isoacoramone	shi chang pu
5311	P17643	5,6-dihydroxyindole-2-carboxylic acid oxidase		Acorus tatarinowii	pubmed	2016-10-01	isoacoramone	shi chang pu
5312	P11498	Pyruvate carboxylase, mitochondrial		Acorus tatarinowii	pubmed	2016-10-01	isoacoramone	shi chang pu
5313	P49419	Alpha-aminoadipic semialdehyde dehydrogenase		Acorus tatarinowii	pubmed	2016-10-01	isoacoramone	shi chang pu
5314	P01275	Glucagon		Acorus tatarinowii	pubmed	2016-10-01	isoacoramone	shi chang pu
5315	P08559	Pyruvate dehydrogenase E1 component subunit alpha, somatic form, mitochondrial		Acorus tatarinowii	pubmed	2016-10-01	isoacoramone	shi chang pu
5316	P00338	L-lactate dehydrogenase A chain		Acorus tatarinowii	pubmed	2016-10-01	isoacoramone	shi chang pu
5317	P06681	Complement C2		Acorus tatarinowii	pubmed	2016-10-01	isoacoramone	shi chang pu
5318	P11310	Medium-chain specific acyl-CoA dehydrogenase, mitochondrial		Acorus tatarinowii	pubmed	2016-10-01	isoacoramone	shi chang pu
5319	Q9NPH2	Inositol-3-phosphate synthase 1		Acorus tatarinowii	pubmed	2016-10-01	isoacoramone	shi chang pu
5320	Q9NW64	Pre-mRNA-splicing factor RBM22		Acorus tatarinowii	pubmed	2016-10-01	p-methoxycinnamic acid（(E)-3-(4-methoxyphenyl)prop-2-enoate ）	shi chang pu
5321	O43763	T-cell leukemia homeobox protein 2		Acorus tatarinowii	pubmed	2016-10-01	p-methoxycinnamic acid（(E)-3-(4-methoxyphenyl)prop-2-enoate ）	shi chang pu
5322	P20020	Plasma membrane calcium-transporting ATPase 1		Acorus tatarinowii	pubmed	2016-10-01	p-methoxycinnamic acid（(E)-3-(4-methoxyphenyl)prop-2-enoate ）	shi chang pu
5323	O60721	Sodium/potassium/calcium exchanger 1		Acorus tatarinowii	pubmed	2016-10-01	p-methoxycinnamic acid（(E)-3-(4-methoxyphenyl)prop-2-enoate ）	shi chang pu
5324	Q16720	Plasma membrane calcium-transporting ATPase 3		Acorus tatarinowii	pubmed	2016-10-01	p-methoxycinnamic acid（(E)-3-(4-methoxyphenyl)prop-2-enoate ）	shi chang pu
5325	Q9NQA5	Transient receptor potential cation channel subfamily V member 5		Acorus tatarinowii	pubmed	2016-10-01	p-methoxycinnamic acid（(E)-3-(4-methoxyphenyl)prop-2-enoate ）	shi chang pu
5326	P78352	Disks large homolog 4		Acorus tatarinowii	pubmed	2016-10-01	p-methoxycinnamic acid（(E)-3-(4-methoxyphenyl)prop-2-enoate ）	shi chang pu
5327	Q9UKY0	Prion-like protein doppel		Acorus tatarinowii	pubmed	2016-10-01	p-methoxycinnamic acid（(E)-3-(4-methoxyphenyl)prop-2-enoate ）	shi chang pu
5328	Q8NEC5	Cation channel sperm-associated protein 1		Acorus tatarinowii	pubmed	2016-10-01	p-methoxycinnamic acid（(E)-3-(4-methoxyphenyl)prop-2-enoate ）	shi chang pu
5329	P27482	Calmodulin-like protein 3		Acorus tatarinowii	pubmed	2016-10-01	p-methoxycinnamic acid（(E)-3-(4-methoxyphenyl)prop-2-enoate ）	shi chang pu
5330	Q9UKR8	Tetraspanin-16		Acorus tatarinowii	pubmed	2016-10-01	p-methoxycinnamic acid（(E)-3-(4-methoxyphenyl)prop-2-enoate ）	shi chang pu
5331	P29475	Nitric oxide synthase, brain		Acorus tatarinowii	pubmed	2016-10-01	p-methoxycinnamic acid（(E)-3-(4-methoxyphenyl)prop-2-enoate ）	shi chang pu
5332	Q01814	Plasma membrane calcium-transporting ATPase 2		Acorus tatarinowii	pubmed	2016-10-01	p-methoxycinnamic acid（(E)-3-(4-methoxyphenyl)prop-2-enoate ）	shi chang pu
5333	P32418	Sodium/calcium exchanger 1		Acorus tatarinowii	pubmed	2016-10-01	p-methoxycinnamic acid（(E)-3-(4-methoxyphenyl)prop-2-enoate ）	shi chang pu
5334	Q05397	Focal adhesion kinase 1		Acorus tatarinowii	pubmed	2016-10-01	p-methoxycinnamic acid（(E)-3-(4-methoxyphenyl)prop-2-enoate ）	shi chang pu
5335	O00522	Krev interaction trapped protein 1		Acorus tatarinowii	pubmed	2016-10-01	p-methoxycinnamic acid（(E)-3-(4-methoxyphenyl)prop-2-enoate ）	shi chang pu
5336	P62158	Calmodulin		Acorus tatarinowii	pubmed	2016-10-01	p-methoxycinnamic acid（(E)-3-(4-methoxyphenyl)prop-2-enoate ）	shi chang pu
5337	O14983	Sarcoplasmic/endoplasmic reticulum calcium ATPase 1		Acorus tatarinowii	pubmed	2016-10-01	p-methoxycinnamic acid（(E)-3-(4-methoxyphenyl)prop-2-enoate ）	shi chang pu
5338	P23634	Plasma membrane calcium-transporting ATPase 4		Acorus tatarinowii	pubmed	2016-10-01	p-methoxycinnamic acid（(E)-3-(4-methoxyphenyl)prop-2-enoate ）	shi chang pu
5339	Q96JB1	Dynein heavy chain 8, axonemal		Acorus tatarinowii	pubmed	2016-10-01	p-methoxycinnamic acid（(E)-3-(4-methoxyphenyl)prop-2-enoate ）	shi chang pu
5340	P21817	Ryanodine receptor 1		Acorus tatarinowii	pubmed	2016-10-01	p-methoxycinnamic acid（(E)-3-(4-methoxyphenyl)prop-2-enoate ）	shi chang pu
5341	Q93084	Sarcoplasmic/endoplasmic reticulum calcium ATPase 3		Acorus tatarinowii	pubmed	2016-10-01	p-methoxycinnamic acid（(E)-3-(4-methoxyphenyl)prop-2-enoate ）	shi chang pu
5342	Q14573	Inositol 1,4,5-trisphosphate receptor type 3		Acorus tatarinowii	pubmed	2016-10-01	p-methoxycinnamic acid（(E)-3-(4-methoxyphenyl)prop-2-enoate ）	shi chang pu
5343	Q92796	Disks large homolog 3		Acorus tatarinowii	pubmed	2016-10-01	p-methoxycinnamic acid（(E)-3-(4-methoxyphenyl)prop-2-enoate ）	shi chang pu
5344	P05305	Endothelin-1		Acorus tatarinowii	pubmed	2016-10-01	p-methoxycinnamic acid（(E)-3-(4-methoxyphenyl)prop-2-enoate ）	shi chang pu
5345	P04156	Major prion protein		Acorus tatarinowii	pubmed	2016-10-01	p-methoxycinnamic acid（(E)-3-(4-methoxyphenyl)prop-2-enoate ）	shi chang pu
5346	P57103	Sodium/calcium exchanger 3		Acorus tatarinowii	pubmed	2016-10-01	p-methoxycinnamic acid（(E)-3-(4-methoxyphenyl)prop-2-enoate ）	shi chang pu
5347	Q14571	Inositol 1,4,5-trisphosphate receptor type 2		Acorus tatarinowii	pubmed	2016-10-01	p-methoxycinnamic acid（(E)-3-(4-methoxyphenyl)prop-2-enoate ）	shi chang pu
5348	P17693	HLA class I histocompatibility antigen, alpha chain G		Acorus tatarinowii	pubmed	2016-10-01	p-methoxycinnamic acid（(E)-3-(4-methoxyphenyl)prop-2-enoate ）	shi chang pu
5349	Q86SH4	Putative testis-specific prion protein		Acorus tatarinowii	pubmed	2016-10-01	p-methoxycinnamic acid（(E)-3-(4-methoxyphenyl)prop-2-enoate ）	shi chang pu
5350	O75762	Transient receptor potential cation channel subfamily A member 1		Acorus tatarinowii	pubmed	2016-10-01	thymol	shi chang pu
5351	P08246	Neutrophil elastase		Acorus tatarinowii	pubmed	2016-10-01	thymol	shi chang pu
5352	O95831	Apoptosis-inducing factor 1, mitochondrial		Acorus tatarinowii	pubmed	2016-10-01	thymol	shi chang pu
5353	Q9UNI1	Chymotrypsin-like elastase family member 1		Acorus tatarinowii	pubmed	2016-10-01	thymol	shi chang pu
5354	Q8NET8	Transient receptor potential cation channel subfamily V member 3		Acorus tatarinowii	pubmed	2016-10-01	thymol	shi chang pu
5355	Q15834	Coiled-coil domain-containing protein 85B		Acorus tatarinowii	pubmed	2016-10-01	thymol	shi chang pu
5356	P47890	Olfactory receptor 1G1		Acorus tatarinowii	pubmed	2016-10-01	thymol	shi chang pu
5357	Q8TD30	Alanine aminotransferase 2		Acorus tatarinowii	pubmed	2016-10-01	thymol	shi chang pu
5358	Q9NYW7	Taste receptor type 2 member 1		Acorus tatarinowii	pubmed	2016-10-01	thymol	shi chang pu
5359	P24298	Alanine aminotransferase 1		Acorus tatarinowii	pubmed	2016-10-01	thymol	shi chang pu
5360	O75293	Growth arrest and DNA damage-inducible protein GADD45 beta		Acorus tatarinowii	pubmed	2016-10-01	eugenol methyl ether（methoxymethane;2-methoxy-4-prop-2-enylphenol ）	shi chang pu
5361	Q9BRK4	Leucine zipper putative tumor suppressor 2		Acorus tatarinowii	pubmed	2016-10-01	eugenol methyl ether（methoxymethane;2-methoxy-4-prop-2-enylphenol ）	shi chang pu
5362	P09211	Glutathione S-transferase P		Acorus tatarinowii	pubmed	2016-10-01	eugenol methyl ether（methoxymethane;2-methoxy-4-prop-2-enylphenol ）	shi chang pu
5363	Q15714	TSC22 domain family protein 1		Acorus tatarinowii	pubmed	2016-10-01	eugenol methyl ether（methoxymethane;2-methoxy-4-prop-2-enylphenol ）	shi chang pu
5364	P43080	Guanylyl cyclase-activating protein 1		Acorus tatarinowii	pubmed	2016-10-01	myristic acid	shi chang pu
5365	Q7L5A8	Fatty acid 2-hydroxylase		Acorus tatarinowii	pubmed	2016-10-01	myristic acid	shi chang pu
5366	Q16698	2,4-dienoyl-CoA reductase, mitochondrial		Acorus tatarinowii	pubmed	2016-10-01	myristic acid	shi chang pu
5367	P20815	Cytochrome P450 3A5		Acorus tatarinowii	pubmed	2016-10-01	myristic acid	shi chang pu
5368	P05164	Myeloperoxidase		Acorus tatarinowii	pubmed	2016-10-01	myristic acid	shi chang pu
5369	P35243	Recoverin		Acorus tatarinowii	pubmed	2016-10-01	myristic acid	shi chang pu
5370	P30968	Gonadotropin-releasing hormone receptor		Acorus tatarinowii	pubmed	2016-10-01	myristic acid	shi chang pu
5371	P60568	Interleukin-2		Acorus tatarinowii	pubmed	2016-10-01	myristic acid	shi chang pu
5372	P01579	Interferon gamma		Acorus tatarinowii	pubmed	2016-10-01	myristic acid	shi chang pu
5373	P63098	Calcineurin subunit B type 1		Acorus tatarinowii	pubmed	2016-10-01	myristic acid	shi chang pu
5374	P06132	Uroporphyrinogen decarboxylase		Acorus tatarinowii	pubmed	2016-10-01	myristic acid	shi chang pu
5375	P61204	ADP-ribosylation factor 3		Acorus tatarinowii	pubmed	2016-10-01	myristic acid	shi chang pu
5376	P28039	Acyloxyacyl hydrolase		Acorus tatarinowii	pubmed	2016-10-01	myristic acid	shi chang pu
5377	P30419	Glycylpeptide N-tetradecanoyltransferase 1		Acorus tatarinowii	pubmed	2016-10-01	myristic acid	shi chang pu
5378	P13498	Cytochrome b-245 light chain		Acorus tatarinowii	pubmed	2016-10-01	myristic acid	shi chang pu
5379	Q9NPH5	NADPH oxidase 4		Acorus tatarinowii	pubmed	2016-10-01	myristic acid	shi chang pu
5380	P01584	Interleukin-1 beta		Acorus tatarinowii	pubmed	2016-10-01	myristic acid	shi chang pu
5381	P13861	cAMP-dependent protein kinase type II-alpha regulatory subunit		Acorus tatarinowii	pubmed	2016-10-01	myristic acid	shi chang pu
5382	P06865	Beta-hexosaminidase subunit alpha		Acorus tatarinowii	pubmed	2016-10-01	myristic acid	shi chang pu
5383	P84077	ADP-ribosylation factor 1		Acorus tatarinowii	pubmed	2016-10-01	myristic acid	shi chang pu
5384	P62158	Calmodulin		Acorus tatarinowii	pubmed	2016-10-01	myristic acid	shi chang pu
5385	P12104	Fatty acid-binding protein, intestinal		Acorus tatarinowii	pubmed	2016-10-01	myristic acid	shi chang pu
5386	P50135	Histamine N-methyltransferase		Acorus tatarinowii	pubmed	2016-10-01	myristic acid	shi chang pu
5387	Q9Y6Y9	Lymphocyte antigen 96		Acorus tatarinowii	pubmed	2016-10-01	myristic acid	shi chang pu
5388	P14598	Neutrophil cytosol factor 1		Acorus tatarinowii	pubmed	2016-10-01	myristic acid	shi chang pu
5389	O43918	Autoimmune regulator		Acorus tatarinowii	pubmed	2016-10-01	myristic acid	shi chang pu
5390	P04271	Protein S100-B		Acorus tatarinowii	pubmed	2016-10-01	myristic acid	shi chang pu
5391	Q15067	Peroxisomal acyl-coenzyme A oxidase 1		Acorus tatarinowii	pubmed	2016-10-01	myristic acid	shi chang pu
5392	P02768	Serum albumin		Acorus tatarinowii	pubmed	2016-10-01	myristic acid	shi chang pu
5393	Q9BV23	Monoacylglycerol lipase ABHD6		Acorus tatarinowii	pubmed	2016-10-01	myristic acid	shi chang pu
5394	P29474	Nitric oxide synthase, endothelial		Acorus tatarinowii	pubmed	2016-10-01	myristic acid	shi chang pu
5395	P62330	ADP-ribosylation factor 6		Acorus tatarinowii	pubmed	2016-10-01	myristic acid	shi chang pu
5396	P49327	Fatty acid synthase		Acorus tatarinowii	pubmed	2016-10-01	myristic acid	shi chang pu
5397	P18085	ADP-ribosylation factor 4		Acorus tatarinowii	pubmed	2016-10-01	myristic acid	shi chang pu
5398	Q99424	Peroxisomal acyl-coenzyme A oxidase 2		Acorus tatarinowii	pubmed	2016-10-01	myristic acid	shi chang pu
5399	P17612	cAMP-dependent protein kinase catalytic subunit alpha		Acorus tatarinowii	pubmed	2016-10-01	myristic acid	shi chang pu
5400	P04054	Phospholipase A2		Acorus tatarinowii	pubmed	2016-10-01	myristic acid	shi chang pu
5401	P41235	Hepatocyte nuclear factor 4-alpha		Acorus tatarinowii	pubmed	2016-10-01	myristic acid	shi chang pu
5402	Q9NRD9	Dual oxidase 1		Acorus tatarinowii	pubmed	2016-10-01	myristic acid	shi chang pu
5403	Q15788	Nuclear receptor coactivator 1		Acorus tatarinowii	pubmed	2016-10-01	myristic acid	shi chang pu
5404	Q8N9L9	Acyl-coenzyme A thioesterase 4		Acorus tatarinowii	pubmed	2016-10-01	myristic acid	shi chang pu
5405	P61925	cAMP-dependent protein kinase inhibitor alpha		Acorus tatarinowii	pubmed	2016-10-01	myristic acid	shi chang pu
5406	P00167	Cytochrome b5		Acorus tatarinowii	pubmed	2016-10-01	myristic acid	shi chang pu
5407	P17900	Ganglioside GM2 activator		Acorus tatarinowii	pubmed	2016-10-01	myristic acid	shi chang pu
5408	O95573	Long-chain-fatty-acid--CoA ligase 3		Acorus tatarinowii	pubmed	2016-10-01	myristic acid	shi chang pu
5409	P12931	Proto-oncogene tyrosine-protein kinase Src		Acorus tatarinowii	pubmed	2016-10-01	myristic acid	shi chang pu
5410	P78556	C-C motif chemokine 20		Acorus tatarinowii	pubmed	2016-10-01	myristic acid	shi chang pu
5411	O75521	Enoyl-CoA delta isomerase 2, mitochondrial		Acorus tatarinowii	pubmed	2016-10-01	myristic acid	shi chang pu
5412	P19878	Neutrophil cytosol factor 2		Acorus tatarinowii	pubmed	2016-10-01	myristic acid	shi chang pu
5413	P29966	Myristoylated alanine-rich C-kinase substrate		Acorus tatarinowii	pubmed	2016-10-01	myristic acid	shi chang pu
5414	P06241	Tyrosine-protein kinase Fyn		Acorus tatarinowii	pubmed	2016-10-01	myristic acid	shi chang pu
5415	O00767	Acyl-CoA desaturase		Acorus tatarinowii	pubmed	2016-10-01	myristic acid	shi chang pu
5416	Q5VVH2	Peptidyl-prolyl cis-trans isomerase		Acorus tatarinowii	pubmed	2016-10-01	myristic acid	shi chang pu
5417	Q5NUL3	Omega-3 fatty acid receptor 1		Acorus tatarinowii	pubmed	2016-10-01	myristic acid	shi chang pu
5418	P00519	Tyrosine-protein kinase ABL1		Acorus tatarinowii	pubmed	2016-10-01	myristic acid	shi chang pu
5419	Q9Y5S8	NADPH oxidase 1		Acorus tatarinowii	pubmed	2016-10-01	myristic acid	shi chang pu
5420	O43617	Trafficking protein particle complex subunit 3		Acorus tatarinowii	pubmed	2016-10-01	myristic acid	shi chang pu
5421	O00206	Toll-like receptor 4		Acorus tatarinowii	pubmed	2016-10-01	myristic acid	shi chang pu
5422	O15146	Muscle, skeletal receptor tyrosine-protein kinase		Acorus tatarinowii	pubmed	2016-10-01	myristic acid	shi chang pu
5423	O95445	Apolipoprotein M		Acorus tatarinowii	pubmed	2016-10-01	myristic acid	shi chang pu
5424	O00154	Cytosolic acyl coenzyme A thioester hydrolase		Acorus tatarinowii	pubmed	2016-10-01	myristic acid	shi chang pu
5425	O60551	Glycylpeptide N-tetradecanoyltransferase 2		Acorus tatarinowii	pubmed	2016-10-01	myristic acid	shi chang pu
5426	P17677	Neuromodulin		Acorus tatarinowii	pubmed	2016-10-01	myristic acid	shi chang pu
5427	Q08209	Serine/threonine-protein phosphatase 2B catalytic subunit alpha isoform		Acorus tatarinowii	pubmed	2016-10-01	myristic acid	shi chang pu
5428	P01275	Glucagon		Acorus tatarinowii	pubmed	2016-10-01	myristic acid	shi chang pu
5429	P15151	Poliovirus receptor		Acorus tatarinowii	pubmed	2016-10-01	myristic acid	shi chang pu
5430	P04180	Phosphatidylcholine-sterol acyltransferase		Acorus tatarinowii	pubmed	2016-10-01	myristic acid	shi chang pu
5431	P01100	c-Fos		Acorus tatarinowii	pubmed	2016-10-01	tatarinan O	shi chang pu
5432	O95644	NFATc1		Acorus tatarinowii	pubmed	2016-10-01	tatarinan O	shi chang pu
5433	Q9H3Y6	Tyrosine-protein kinase Srms		FructusAurantii	hit	2016-06-01	synephrine（AGN-PC-09SITL）	zhi qiao
5434	Q96RJ0	Trace amine-associated receptor 1		FructusAurantii	hit	2016-06-01	synephrine（AGN-PC-09SITL）	zhi qiao
5435	Q9P1P5	Trace amine-associated receptor 2		FructusAurantii	hit	2016-06-01	synephrine（AGN-PC-09SITL）	zhi qiao
5436	P27338	Amine oxidase [flavin-containing] B		FructusAurantii	hit	2016-06-01	synephrine（AGN-PC-09SITL）	zhi qiao
5437	P27338	Submitted name: Monoamine oxidase B		FructusAurantii	hit	2016-06-01	Synephrine	zhi qiao
5438	Q5HYN8	Q5HYN8_HUMAN		FructusAurantii	hit	2016-06-01	Synephrine	zhi qiao
5439	Q16613	Serotonin N-acetyltransferase		FructusAurantii	hit	2016-06-01	Synephrine	zhi qiao
5440	P13945	Beta-3 adrenergic receptor		FructusAurantii	hit	2016-06-01	Synephrine	zhi qiao
5441	P08588	Beta-1 adrenergic receptor		FructusAurantii	hit	2016-06-01	Synephrine	zhi qiao
5442	P07550	Beta-2 adrenergic receptor		FructusAurantii	hit	2016-06-01	Synephrine	zhi qiao
5443	P06737	Glycogen phosphorylase, liver form		FructusAurantii	hit	2016-06-01	Synephrine	zhi qiao
5444				FructusAurantii	hit	2016-06-01	(1S)-6,6-Dimethyl-2-methylenebicyclo[3.1.1]heptane	zhi qiao
5445				FructusAurantii	hit	2016-06-01	(z)-3,7-dimethyl-1,3,6-octatriene	zhi qiao
5446				FructusAurantii	hit	2016-06-01	1r-alpha-pinene	zhi qiao
5447				FructusAurantii	hit	2016-06-01	1r-beta-pinene	zhi qiao
5448				FructusAurantii	hit	2016-06-01	6-hydroxykaempferol,3,6-diglucoside	zhi qiao
5449				FructusAurantii	hit	2016-06-01	6-hydroxykaempferol,3-glucoside	zhi qiao
5450				FructusAurantii	hit	2016-06-01	6-hydroxykaempferol,3-rutinoside-6-glucoside	zhi qiao
5451				FructusAurantii	hit	2016-06-01	albiflorin	zhi qiao
5452				FructusAurantii	hit	2016-06-01	alpha-pinene	zhi qiao
5453				FructusAurantii	hit	2016-06-01	amygdalin	zhi qiao
5454				FructusAurantii	hit	2016-06-01	anhydrosafflor,yellow,b	zhi qiao
5455	P05177	Cytochrome P450 1A2		FructusAurantii	hit	2016-06-01	bergapten	zhi qiao
5456	P08684	Cytochrome P450 3A4		FructusAurantii	hit	2016-06-01	bergapten	zhi qiao
5457	P22460	Potassium voltage-gated channel subfamily A member 5		FructusAurantii	hit	2016-06-01	bergapten	zhi qiao
5458	Q09470	Potassium voltage-gated channel subfamily A member 1		FructusAurantii	hit	2016-06-01	bergapten	zhi qiao
5459				FructusAurantii	hit	2016-06-01	beta-sitosterolglucoside	zhi qiao
5460	P10635	Cytochrome P450 2D6		FructusAurantii	hit	2016-06-01	ephedrine	zhi qiao
5461	P07550	Beta-2 adrenergic receptor		FructusAurantii	hit	2016-06-01	ephedrine	zhi qiao
5462	P08913	Alpha-2A adrenergic receptor		FructusAurantii	hit	2016-06-01	ephedrine	zhi qiao
5463	P35348	Alpha-1A adrenergic receptor		FructusAurantii	hit	2016-06-01	ephedrine	zhi qiao
5464	P22303	Acetylcholinesterase		FructusAurantii	hit	2016-06-01	ephedrine	zhi qiao
5465				FructusAurantii	hit	2016-06-01	epoxybergamottin	zhi qiao
5466	Q03471	Aristolochene synthase		FructusAurantii	hit	2016-06-01	farnesol	zhi qiao
5467	P27338	Amine oxidase [flavin-containing] B		FructusAurantii	hit	2016-06-01	farnesol	zhi qiao
5468	P21397	Amine oxidase [flavin-containing] A		FructusAurantii	hit	2016-06-01	farnesol	zhi qiao
5469	P04035	3-hydroxy-3-methylglutaryl-coenzyme A reductase		FructusAurantii	hit	2016-06-01	farnesol	zhi qiao
5470	P06858	Lipoprotein lipase		FructusAurantii	hit	2016-06-01	farnesol	zhi qiao
5471	Q96RI1	Bile acid receptor		FructusAurantii	hit	2016-06-01	farnesol	zhi qiao
5472	O00206	Toll-like receptor 4		FructusAurantii	hit	2016-06-01	farnesol	zhi qiao
5473	O60603	Toll-like receptor 2		FructusAurantii	hit	2016-06-01	farnesol	zhi qiao
5474	P05231	Interleukin-6		FructusAurantii	hit	2016-06-01	farnesol	zhi qiao
5475	O15263	Beta-defensin 2		FructusAurantii	hit	2016-06-01	farnesol	zhi qiao
5476	P54198	Protein HIRA		FructusAurantii	hit	2016-06-01	farnesol	zhi qiao
5477	Q9UJW9	SERTA domain-containing protein 3		FructusAurantii	hit	2016-06-01	farnesol	zhi qiao
5478	P03372	Estrogen receptor		FructusAurantii	hit	2016-06-01	farnesol	zhi qiao
5479	P06401	Progesterone receptor		FructusAurantii	hit	2016-06-01	farnesol	zhi qiao
5480	O14827	Ras-specific guanine nucleotide-releasing factor 2		FructusAurantii	hit	2016-06-01	farnesol	zhi qiao
5481	Q16611	Bcl-2 homologous antagonist/killer		FructusAurantii	hit	2016-06-01	farnesol	zhi qiao
5482	Q07869	Peroxisome proliferator-activated receptor alpha		FructusAurantii	hit	2016-06-01	farnesol	zhi qiao
5483	P42574	Caspase-3		FructusAurantii	hit	2016-06-01	farnesol	zhi qiao
5484	P07476	Involucrin		FructusAurantii	hit	2016-06-01	farnesol	zhi qiao
5485	Q9UI32	Glutaminase liver isoform, mitochondrial		FructusAurantii	hit	2016-06-01	farnesol	zhi qiao
5486	P01880	Ig delta chain C region		FructusAurantii	hit	2016-06-01	farnesol	zhi qiao
5487				FructusAurantii	hit	2016-06-01	galloylpaeoniflorin	zhi qiao
5488	P13569	Cystic fibrosis transmembrane conductance regulator		FructusAurantii	hit	2016-06-01	glibenclamide	zhi qiao
5489	P21731	Thromboxane A2 receptor		FructusAurantii	hit	2016-06-01	glibenclamide	zhi qiao
5490	Q9UMN4	Putative uncharacterized protein CFTR		FructusAurantii	hit	2016-06-01	glibenclamide	zhi qiao
5491	Q99904	TNR-CFTR protein		FructusAurantii	hit	2016-06-01	glibenclamide	zhi qiao
5492	Q6KEI7	Cystic fibrosis transmembrane conductance regulator		FructusAurantii	hit	2016-06-01	glibenclamide	zhi qiao
5493	Q6KEI2	Cystic fibrosis transmembrane conductance regulator		FructusAurantii	hit	2016-06-01	glibenclamide	zhi qiao
5494	Q6KEI8	Cystic fibrosis transmembrane conductance regulator		FructusAurantii	hit	2016-06-01	glibenclamide	zhi qiao
5495	Q6KEJ1	Cystic fibrosis transmembrane conductance regulator		FructusAurantii	hit	2016-06-01	glibenclamide	zhi qiao
5496	Q6KEJ4	Cystic fibrosis transmembrane conductance regulator		FructusAurantii	hit	2016-06-01	glibenclamide	zhi qiao
5497	Q6KEB8	Cystic fibrosis transmembrane conductance regulator		FructusAurantii	hit	2016-06-01	glibenclamide	zhi qiao
5498	Q6KEB2	Cystic fibrosis transmembrane conductance regulator		FructusAurantii	hit	2016-06-01	glibenclamide	zhi qiao
5499	Q6KE95	Cystic fibrosis transmembrane conductance regulator		FructusAurantii	hit	2016-06-01	glibenclamide	zhi qiao
5500	Q6KEA5	Cystic fibrosis transmembrane conductance regulator		FructusAurantii	hit	2016-06-01	glibenclamide	zhi qiao
5501	Q6KEA0	Cystic fibrosis transmembrane conductance regulator		FructusAurantii	hit	2016-06-01	glibenclamide	zhi qiao
5502	P48048	ATP-sensitive inward rectifier potassium channel 1		FructusAurantii	hit	2016-06-01	glibenclamide	zhi qiao
5503	Q14654	ATP-sensitive inward rectifier potassium channel 11		FructusAurantii	hit	2016-06-01	glibenclamide	zhi qiao
5504	P48544	G protein-activated inward rectifier potassium channel 4		FructusAurantii	hit	2016-06-01	glibenclamide	zhi qiao
5505	P33527	Multidrug resistance-associated protein 1		FructusAurantii	hit	2016-06-01	glibenclamide	zhi qiao
5506	O95477	ATP-binding cassette sub-family A member 1		FructusAurantii	hit	2016-06-01	glibenclamide	zhi qiao
5507	P08684	Cytochrome P450 3A4		FructusAurantii	hit	2016-06-01	glibenclamide	zhi qiao
5508	P33261	Cytochrome P450 2C19		FructusAurantii	hit	2016-06-01	glibenclamide	zhi qiao
5509	Q09428	ATP-binding cassette sub-family C member 8		FructusAurantii	hit	2016-06-01	glibenclamide	zhi qiao
5510	O95342	Bile salt export pump		FructusAurantii	hit	2016-06-01	glibenclamide	zhi qiao
5511	O60706	ATP-binding cassette sub-family C member 9		FructusAurantii	hit	2016-06-01	glibenclamide	zhi qiao
5512	P11712	Cytochrome P450 2C9		FructusAurantii	hit	2016-06-01	glibenclamide	zhi qiao
5513	O75469	Nuclear receptor subfamily 1 group I member 2		FructusAurantii	hit	2016-06-01	glibenclamide	zhi qiao
5514	O15438	Canalicular multispecific organic anion transporter 2		FructusAurantii	hit	2016-06-01	glibenclamide	zhi qiao
5515				FructusAurantii	hit	2016-06-01	glibenclamide	zhi qiao
5516	Q16049	Cystic fibrosis protein		FructusAurantii	hit	2016-06-01	glibenclamide	zhi qiao
5517	Q59GM5	Sulfonylurea receptor 1 variant		FructusAurantii	hit	2016-06-01	glibenclamide	zhi qiao
5518	Q12809	Potassium voltage-gated channel subfamily H member 2		FructusAurantii	hit	2016-06-01	glibenclamide	zhi qiao
5519	P00766	Chymotrypsinogen A		FructusAurantii	hit	2016-06-01	glibenclamide	zhi qiao
5520	P40925	Malate dehydrogenase, cytoplasmic		FructusAurantii	hit	2016-06-01	glibenclamide	zhi qiao
5521	P35610	Sterol O-acyltransferase 1		FructusAurantii	hit	2016-06-01	hesperetin（hesperitin）	zhi qiao
5522	O75908	Sterol O-acyltransferase 2		FructusAurantii	hit	2016-06-01	hesperetin（hesperitin）	zhi qiao
5523	P55157	Microsomal triglyceride transfer protein large subunit		FructusAurantii	hit	2016-06-01	hesperetin（hesperitin）	zhi qiao
5524	Q16678	Cytochrome P450 1B1		FructusAurantii	hit	2016-06-01	hesperetin（hesperitin）	zhi qiao
5525	P04798	Cytochrome P450 1A1		FructusAurantii	hit	2016-06-01	hesperetin（hesperitin）	zhi qiao
5526	P05177	Cytochrome P450 1A2		FructusAurantii	hit	2016-06-01	hesperetin（hesperitin）	zhi qiao
5527	P05362	Intercellular adhesion molecule 1		FructusAurantii	hit	2016-06-01	hesperidin	zhi qiao
5528	P19320	Vascular cell adhesion protein 1		FructusAurantii	hit	2016-06-01	hesperidin	zhi qiao
5529	Q07812	Apoptosis regulator BAX		FructusAurantii	hit	2016-06-01	hesperidin	zhi qiao
5530	Q8IVF5	T-lymphoma invasion and metastasis-inducing protein 2		FructusAurantii	hit	2016-06-01	hesperidin	zhi qiao
5531	P35354	Prostaglandin G/H synthase 2		FructusAurantii	hit	2016-06-01	hesperidin	zhi qiao
5532	P80098	C-C motif chemokine 7		FructusAurantii	hit	2016-06-01	hesperidin	zhi qiao
5533	P09601	Heme oxygenase 1		FructusAurantii	hit	2016-06-01	hesperidin	zhi qiao
5534	P00750	Tissue-type plasminogen activator		FructusAurantii	hit	2016-06-01	hesperidin	zhi qiao
5535	Q15113	Procollagen C-endopeptidase enhancer 1		FructusAurantii	hit	2016-06-01	hesperidin	zhi qiao
5536	P19838	Nuclear factor NF-kappa-B p105 subunit		FructusAurantii	hit	2016-06-01	hesperidin	zhi qiao
5537	P04114	Apolipoprotein B-100		FructusAurantii	hit	2016-06-01	hesperidin	zhi qiao
5538	Q13029	PR domain zinc finger protein 2		FructusAurantii	hit	2016-06-01	hesperidin	zhi qiao
5539	P05231	Interleukin-6		FructusAurantii	hit	2016-06-01	hesperidin	zhi qiao
5540	Q9UPN3	Microtubule-actin cross-linking factor 1, isoforms 1/2/3/5		FructusAurantii	hit	2016-06-01	hesperidin	zhi qiao
5541	P29474	Nitric oxide synthase, endothelial		FructusAurantii	hit	2016-06-01	hesperidin	zhi qiao
5542	P04179	Superoxide dismutase [Mn], mitochondrial		FructusAurantii	hit	2016-06-01	hesperidin	zhi qiao
5543	Q16665	Hypoxia-inducible factor 1-alpha		FructusAurantii	hit	2016-06-01	hesperidin	zhi qiao
5544	Q9H171	Z-DNA-binding protein 1		FructusAurantii	hit	2016-06-01	hesperidin	zhi qiao
5545	P14780	Matrix metalloproteinase-9		FructusAurantii	hit	2016-06-01	hesperidin	zhi qiao
5546	P05305	Endothelin-1		FructusAurantii	hit	2016-06-01	hesperidin	zhi qiao
5547	P01375	Tumor necrosis factor		FructusAurantii	hit	2016-06-01	hesperidin	zhi qiao
5548	Q0VD83	Apolipoprotein B receptor		FructusAurantii	hit	2016-06-01	hesperidin	zhi qiao
5549	P42574	Caspase-3		FructusAurantii	hit	2016-06-01	hesperidin	zhi qiao
5550				FructusAurantii	hit	2016-06-01	hordenine	zhi qiao
5551				FructusAurantii	hit	2016-06-01	ichanexic acid	zhi qiao
5552				FructusAurantii	hit	2016-06-01	isolimonoic acid	zhi qiao
5553				FructusAurantii	hit	2016-06-01	isopaeoniflorin	zhi qiao
5554				FructusAurantii	hit	2016-06-01	kaempferol-3-O-rutinoside	zhi qiao
5555				FructusAurantii	hit	2016-06-01	licareol,acetate	zhi qiao
5556	Q92934	Bcl2 antagonist of cell death		FructusAurantii	hit	2016-06-01	limonene	zhi qiao
5557	P10415	Apoptosis regulator Bcl-2		FructusAurantii	hit	2016-06-01	limonene	zhi qiao
5558	P01579	Interferon gamma		FructusAurantii	hit	2016-06-01	limonene	zhi qiao
5559	P05112	Interleukin-4		FructusAurantii	hit	2016-06-01	limonene	zhi qiao
5560	P04035	3-hydroxy-3-methylglutaryl-coenzyme A reductase		FructusAurantii	hit	2016-06-01	limonene	zhi qiao
5561	P05231	Interleukin-6		FructusAurantii	hit	2016-06-01	d-limonene	zhi qiao
5562	P27658	Collagen alpha-1(VIII) chain		FructusAurantii	hit	2016-06-01	d-limonene	zhi qiao
5563	O95259	Potassium voltage-gated channel subfamily H member 1		FructusAurantii	hit	2016-06-01	d-limonene	zhi qiao
5564	O75159	Suppressor of cytokine signaling 5		FructusAurantii	hit	2016-06-01	d-limonene	zhi qiao
5565	P01112	GTPase HRas		FructusAurantii	hit	2016-06-01	d-limonene	zhi qiao
5566	Q5VV41	Rho guanine nucleotide exchange factor 16		FructusAurantii	hit	2016-06-01	d-limonene	zhi qiao
5567	P01375	Tumor necrosis factor		FructusAurantii	hit	2016-06-01	d-limonene	zhi qiao
5568	Q07812	Apoptosis regulator BAX		FructusAurantii	hit	2016-06-01	d-limonene	zhi qiao
5569	P14324	Farnesyl pyrophosphate synthase		FructusAurantii	hit	2016-06-01	d-limonene	zhi qiao
5570	P42574	Caspase-3		FructusAurantii	hit	2016-06-01	d-limonene	zhi qiao
5571	P55211	Caspase-9		FructusAurantii	hit	2016-06-01	d-limonene	zhi qiao
5572	P10415	Apoptosis regulator Bcl-2		FructusAurantii	hit	2016-06-01	d-limonene	zhi qiao
5573	P04637	Cellular tumor antigen p53		FructusAurantii	hit	2016-06-01	d-limonene	zhi qiao
5574				FructusAurantii	hit	2016-06-01	limonexi cacid	zhi qiao
5575				FructusAurantii	hit	2016-06-01	linalol	zhi qiao
5576				FructusAurantii	hit	2016-06-01	n-methyltyramine	zhi qiao
5577	P31749	RAC-alpha serine/threonine-protein kinase		FructusAurantii	hit	2016-06-01	naringenin	zhi qiao
5578	Q04206	Transcription factor p65		FructusAurantii	hit	2016-06-01	naringenin	zhi qiao
5579	P10415	Apoptosis regulator Bcl-2		FructusAurantii	hit	2016-06-01	naringenin	zhi qiao
5580	Q92934	Bcl2 antagonist of cell death		FructusAurantii	hit	2016-06-01	naringenin	zhi qiao
5581	P49327	Fatty acid synthase		FructusAurantii	hit	2016-06-01	naringenin	zhi qiao
5582	P37231	Peroxisome proliferator-activated receptor gamma		FructusAurantii	hit	2016-06-01	naringenin	zhi qiao
5583	Q07869	Peroxisome proliferator-activated receptor alpha		FructusAurantii	hit	2016-06-01	naringenin	zhi qiao
5584	Q15848	Adiponectin		FructusAurantii	hit	2016-06-01	naringenin	zhi qiao
5585	P55157	Microsomal triglyceride transfer protein large subunit		FructusAurantii	hit	2016-06-01	naringenin	zhi qiao
5586	P04035	3-hydroxy-3-methylglutaryl-coenzyme A reductase		FructusAurantii	hit	2016-06-01	naringenin	zhi qiao
5587	O75908	Sterol O-acyltransferase 2		FructusAurantii	hit	2016-06-01	naringenin	zhi qiao
5588	P03372	Estrogen receptor		FructusAurantii	hit	2016-06-01	naringenin	zhi qiao
5589	Q92731	Estrogen receptor beta		FructusAurantii	hit	2016-06-01	naringenin	zhi qiao
5590	Q6P1J6	Phospholipase B1, membrane-associated		FructusAurantii	hit	2016-06-01	naringenin	zhi qiao
5591	P35228	Nitric oxide synthase, inducible		FructusAurantii	hit	2016-06-01	naringenin	zhi qiao
5592	Q04828	Aldo-keto reductase family 1 member C1		FructusAurantii	hit	2016-06-01	naringenin	zhi qiao
5593	O14827	Ras-specific guanine nucleotide-releasing factor 2		FructusAurantii	hit	2016-06-01	naringenin	zhi qiao
5594	P17174	Aspartate aminotransferase, cytoplasmic		FructusAurantii	hit	2016-06-01	naringenin	zhi qiao
5595	P80404	4-aminobutyrate aminotransferase, mitochondrial		FructusAurantii	hit	2016-06-01	naringenin	zhi qiao
5596	P22309	UDP-glucuronosyltransferase 1-1		FructusAurantii	hit	2016-06-01	naringenin	zhi qiao
5597	P00441	Superoxide dismutase [Cu-Zn]		FructusAurantii	hit	2016-06-01	naringenin	zhi qiao
5598	P04040	Catalase		FructusAurantii	hit	2016-06-01	naringenin	zhi qiao
5599	P11511	Cytochrome P450 19A1		FructusAurantii	hit	2016-06-01	naringenin	zhi qiao
5600	P04114	Apolipoprotein B-100		FructusAurantii	hit	2016-06-01	naringenin	zhi qiao
5601	P28482	Mitogen-activated protein kinase 1		FructusAurantii	hit	2016-06-01	naringenin	zhi qiao
5602	P27361	Mitogen-activated protein kinase 3		FructusAurantii	hit	2016-06-01	naringenin	zhi qiao
5603	P01130	Low-density lipoprotein receptor		FructusAurantii	hit	2016-06-01	naringenin	zhi qiao
5604	P36956	Sterol regulatory element-binding protein 1		FructusAurantii	hit	2016-06-01	naringenin	zhi qiao
5605	P00390	Glutathione reductase, mitochondrial		FructusAurantii	hit	2016-06-01	naringenin	zhi qiao
5606	P09211	Glutathione S-transferase P		FructusAurantii	hit	2016-06-01	naringenin	zhi qiao
5607	P23141	Liver carboxylesterase 1		FructusAurantii	hit	2016-06-01	naringenin	zhi qiao
5608	P35610	Sterol O-acyltransferase 1		FructusAurantii	hit	2016-06-01	naringenin	zhi qiao
5609	P33527	Multidrug resistance-associated protein 1		FructusAurantii	hit	2016-06-01	naringenin	zhi qiao
5610	P42574	Caspase-3		FructusAurantii	hit	2016-06-01	naringenin	zhi qiao
5611	P28012	Chalcone--flavonone isomerase 1		FructusAurantii	hit	2016-06-01	naringenin	zhi qiao
5612	P30074	Chalcone synthase 2		FructusAurantii	hit	2016-06-01	naringenin	zhi qiao
5613	Q16678	Cytochrome P450 1B1		FructusAurantii	hit	2016-06-01	naringenin	zhi qiao
5614	P04798	Cytochrome P450 1A1		FructusAurantii	hit	2016-06-01	naringenin	zhi qiao
5615	P16152	Carbonyl reductase [NADPH] 1		FructusAurantii	hit	2016-06-01	naringenin	zhi qiao
5616	P05177	Cytochrome P450 1A2		FructusAurantii	hit	2016-06-01	naringenin	zhi qiao
5617	P47989	Xanthine dehydrogenase/oxidase		FructusAurantii	hit	2016-06-01	naringenin	zhi qiao
5618				FructusAurantii	hit	2016-06-01	naringenin-7-o-glucoside（Prunin ）	zhi qiao
5619	P38936	Cyclin-dependent kinase inhibitor 1		FructusAurantii	hit	2016-06-01	naringin	zhi qiao
5620	O14827	Ras-specific guanine nucleotide-releasing factor 2		FructusAurantii	hit	2016-06-01	naringin	zhi qiao
5621	P04049	RAF proto-oncogene serine/threonine-protein kinase		FructusAurantii	hit	2016-06-01	naringin	zhi qiao
5622	P12643	Bone morphogenetic protein 2		FructusAurantii	hit	2016-06-01	naringin	zhi qiao
5623	P01375	Tumor necrosis factor		FructusAurantii	hit	2016-06-01	naringin	zhi qiao
5624	P04040	Catalase		FructusAurantii	hit	2016-06-01	naringin	zhi qiao
5625	Q13371	Phosducin-like protein		FructusAurantii	hit	2016-06-01	naringin	zhi qiao
5626	Q16678	Cytochrome P450 1B1		FructusAurantii	hit	2016-06-01	naringin	zhi qiao
5627	Q13427	Peptidyl-prolyl cis-trans isomerase G		FructusAurantii	hit	2016-06-01	naringin	zhi qiao
5628	P08183	Multidrug resistance protein 1		FructusAurantii	hit	2016-06-01	naringin	zhi qiao
5629	O94956	Solute carrier organic anion transporter family member 2B1		FructusAurantii	hit	2016-06-01	naringin	zhi qiao
5630	Q9UPN3	Microtubule-actin cross-linking factor 1, isoforms 1/2/3/5		FructusAurantii	hit	2016-06-01	naringin	zhi qiao
5631	O95639	Cleavage and polyadenylation specificity factor subunit 4		FructusAurantii	hit	2016-06-01	naringin	zhi qiao
5632	P13501	C-C motif chemokine 5		FructusAurantii	hit	2016-06-01	naringin	zhi qiao
5633	P46721	Solute carrier organic anion transporter family member 1A2		FructusAurantii	hit	2016-06-01	naringin	zhi qiao
5634	P04179	Superoxide dismutase [Mn], mitochondrial		FructusAurantii	hit	2016-06-01	naringin	zhi qiao
5635	P08684	Cytochrome P450 3A4		FructusAurantii	hit	2016-06-01	naringin	zhi qiao
5636	P05412	Transcription factor AP-1		FructusAurantii	hit	2016-06-01	naringin	zhi qiao
5637	P14780	Matrix metalloproteinase-9		FructusAurantii	hit	2016-06-01	naringin	zhi qiao
5638	P11511	Aromatase		FructusAurantii	hit	2016-06-01	naringin	zhi qiao
5639	P18031	Tyrosine-protein phosphatase non-receptor type 1		FructusAurantii	hit	2016-06-01	naringin	zhi qiao
5640				FructusAurantii	hit	2016-06-01	neoeriocitrin	zhi qiao
5641	P42574	Caspase-3		FructusAurantii	hit	2016-06-01	neohesperidin	zhi qiao
5642				FructusAurantii	hit	2016-06-01	nerol acetate	zhi qiao
5643				FructusAurantii	hit	2016-06-01	nerolidol	zhi qiao
5644	P45983	Mitogen-activated protein kinase 8		FructusAurantii	hit	2016-06-01	nobiletin	zhi qiao
5645	Q07812	Apoptosis regulator BAX		FructusAurantii	hit	2016-06-01	nobiletin	zhi qiao
5646	P55211	Caspase-9		FructusAurantii	hit	2016-06-01	nobiletin	zhi qiao
5647	P10415	Apoptosis regulator Bcl-2		FructusAurantii	hit	2016-06-01	nobiletin	zhi qiao
5648	P04637	Cellular tumor antigen p53		FructusAurantii	hit	2016-06-01	nobiletin	zhi qiao
5649	P37231	Peroxisome proliferator-activated receptor gamma		FructusAurantii	hit	2016-06-01	nobiletin	zhi qiao
5650	P29323	Ephrin type-B receptor 2		FructusAurantii	hit	2016-06-01	nobiletin	zhi qiao
5651	Q86VB7	Scavenger receptor cysteine-rich type 1 protein M130		FructusAurantii	hit	2016-06-01	nobiletin	zhi qiao
5652	P05412	Transcription factor AP-1		FructusAurantii	hit	2016-06-01	nobiletin	zhi qiao
5653	P16220	Cyclic AMP-responsive element-binding protein 1		FructusAurantii	hit	2016-06-01	nobiletin	zhi qiao
5654	P47712	Cytosolic phospholipase A2		FructusAurantii	hit	2016-06-01	nobiletin	zhi qiao
5655	P35354	Prostaglandin G/H synthase 2		FructusAurantii	hit	2016-06-01	nobiletin	zhi qiao
5656	P01033	Metalloproteinase inhibitor 1		FructusAurantii	hit	2016-06-01	nobiletin	zhi qiao
5657	P14780	Matrix metalloproteinase-9		FructusAurantii	hit	2016-06-01	nobiletin	zhi qiao
5658	P21926	CD9 antigen		FructusAurantii	hit	2016-06-01	nobiletin	zhi qiao
5659	P80098	C-C motif chemokine 7		FructusAurantii	hit	2016-06-01	nobiletin	zhi qiao
5660	Q15113	Procollagen C-endopeptidase enhancer 1		FructusAurantii	hit	2016-06-01	nobiletin	zhi qiao
5661	P34810	Macrosialin		FructusAurantii	hit	2016-06-01	nobiletin	zhi qiao
5662	P04275	von Willebrand factor		FructusAurantii	hit	2016-06-01	nobiletin	zhi qiao
5663	Q8WTV0	Scavenger receptor class B member 1		FructusAurantii	hit	2016-06-01	nobiletin	zhi qiao
5664	P21757	Macrophage scavenger receptor types I and II		FructusAurantii	hit	2016-06-01	nobiletin	zhi qiao
5665	P01584	Interleukin-1 beta		FructusAurantii	hit	2016-06-01	nobiletin	zhi qiao
5666	P08183	Multidrug resistance protein 1		FructusAurantii	hit	2016-06-01	nobiletin	zhi qiao
5667	O75794	Cell division cycle protein 123 homolog		FructusAurantii	hit	2016-06-01	nobiletin	zhi qiao
5668	Q9H2A7	C-X-C motif chemokine 16		FructusAurantii	hit	2016-06-01	nobiletin	zhi qiao
5669	P16671	Platelet glycoprotein 4		FructusAurantii	hit	2016-06-01	nobiletin	zhi qiao
5670	P04179	Superoxide dismutase [Mn], mitochondrial		FructusAurantii	hit	2016-06-01	nobiletin	zhi qiao
5671	P02458	Collagen alpha-1(II) chain		FructusAurantii	hit	2016-06-01	nobiletin	zhi qiao
5672	Q6ZMK1	Cysteine and histidine-rich protein 1		FructusAurantii	hit	2016-06-01	nobiletin	zhi qiao
5673	P11511	Aromatase		FructusAurantii	hit	2016-06-01	nobiletin	zhi qiao
5674	P18031	Tyrosine-protein phosphatase non-receptor type 1		FructusAurantii	hit	2016-06-01	nobiletin	zhi qiao
5675	P08684	Cytochrome P450 3A4		FructusAurantii	hit	2016-06-01	Obaculactone	zhi qiao
5676				FructusAurantii	hit	2016-06-01	octanal	zhi qiao
5677	Q16613	Serotonin N-acetyltransferase		FructusAurantii	hit	2016-06-01	octopamine	zhi qiao
5678	P13945	Beta-3 adrenergic receptor		FructusAurantii	hit	2016-06-01	octopamine	zhi qiao
5679	P08588	Beta-1 adrenergic receptor		FructusAurantii	hit	2016-06-01	octopamine	zhi qiao
5680	P07550	Beta-2 adrenergic receptor		FructusAurantii	hit	2016-06-01	octopamine	zhi qiao
5681	P06737	Glycogen phosphorylase, liver form		FructusAurantii	hit	2016-06-01	octopamine	zhi qiao
5682	P27338	Monoamine oxidase B		FructusAurantii	hit	2016-06-01	octopamine	zhi qiao
5683	Q9NUW8	Tyrosyl-DNA phosphodiesterase 1		FructusAurantii	hit	2016-06-01	octopamine	zhi qiao
5684				FructusAurantii	hit	2016-06-01	octopamine	zhi qiao
5685	P20815	Cytochrome P450 3A5		FructusAurantii	hit	2016-06-01	octopamine	zhi qiao
5686	P10635	Cytochrome P450 2D6		FructusAurantii	hit	2016-06-01	octopamine	zhi qiao
5687	P08684	Cytochrome P450 3A4		FructusAurantii	hit	2016-06-01	octopamine	zhi qiao
5688				FructusAurantii	hit	2016-06-01	oxypaeoniflorin	zhi qiao
5689	P05231	Interleukin-6		FructusAurantii	hit	2016-06-01	paeoniflorin	zhi qiao
5690	P01375	Tumor necrosis factor		FructusAurantii	hit	2016-06-01	paeoniflorin	zhi qiao
5691	P18428	Lipopolysaccharide-binding protein		FructusAurantii	hit	2016-06-01	paeoniflorin	zhi qiao
5692	P08571	Monocyte differentiation antigen CD14		FructusAurantii	hit	2016-06-01	paeoniflorin	zhi qiao
5693				FructusAurantii	hit	2016-06-01	prunasin	zhi qiao
5694	P23219	Prostaglandin G/H synthase 1		FructusAurantii	hit	2016-06-01	pseudoephedrine	zhi qiao
5695	P07550	Beta-2 adrenergic receptor		FructusAurantii	hit	2016-06-01	pseudoephedrine	zhi qiao
5696	P08913	Alpha-2A adrenergic receptor		FructusAurantii	hit	2016-06-01	pseudoephedrine	zhi qiao
5697	P35348	Alpha-1A adrenergic receptor		FructusAurantii	hit	2016-06-01	pseudoephedrine	zhi qiao
5698	P22303	Acetylcholinesterase		FructusAurantii	hit	2016-06-01	pseudoephedrine	zhi qiao
5699	P08631	Tyrosine-protein kinase HCK		FructusAurantii	hit	2016-06-01	quercetin	zhi qiao
5700	Q9NRD9	Dual oxidase 1		FructusAurantii	hit	2016-06-01	quercetin	zhi qiao
5701	Q16678	Cytochrome P450 1B1		FructusAurantii	hit	2016-06-01	quercetin	zhi qiao
5702	P05177	Cytochrome P450 1A2		FructusAurantii	hit	2016-06-01	quercetin	zhi qiao
5703		Protein kinase C		FructusAurantii	hit	2016-06-01	quercetin	zhi qiao
5704		Protein kinase C		FructusAurantii	hit	2016-06-01	quercetin	zhi qiao
5705	P84122	Thrombin		FructusAurantii	hit	2016-06-01	quercetin	zhi qiao
5706	Q7SIC2	Quercetin 2,3-dioxygenase		FructusAurantii	hit	2016-06-01	quercetin	zhi qiao
5707	P48736	Phosphatidylinositol 4,5-bisphosphate 3-kinase catalytic subunit gamma isoform		FructusAurantii	hit	2016-06-01	quercetin	zhi qiao
5708	Q96323	Leucoanthocyanidin dioxygenase		FructusAurantii	hit	2016-06-01	quercetin	zhi qiao
5709		Protein kinase c		FructusAurantii	hit	2016-06-01	quercetin	zhi qiao
5710	Q9NRD8	Dual oxidase 2		FructusAurantii	hit	2016-06-01	quercetin	zhi qiao
5711	P15121	Aldehyde reductase		FructusAurantii	hit	2016-06-01	quercetin	zhi qiao
5712	P11511	Aromatase		FructusAurantii	hit	2016-06-01	quercetin	zhi qiao
5713	P21917	D(4) dopamine receptor		FructusAurantii	hit	2016-06-01	quercetin	zhi qiao
5714	P16050	Arachidonate 15-lipoxygenase		FructusAurantii	hit	2016-06-01	quercetin	zhi qiao
5715	P18054	Arachidonate 12-lipoxygenase, 12S-type		FructusAurantii	hit	2016-06-01	quercetin	zhi qiao
5716	P09917	Arachidonate 5-lipoxygenase		FructusAurantii	hit	2016-06-01	quercetin	zhi qiao
5717	P00533	Epidermal growth factor receptor		FructusAurantii	hit	2016-06-01	quercetin	zhi qiao
5718	P11309	Serine/threonine-protein kinase pim-1		FructusAurantii	hit	2016-06-01	quercetin	zhi qiao
5719	P04798	Cytochrome P450 1A1		FructusAurantii	hit	2016-06-01	quercetin	zhi qiao
5720	P37059	Estradiol 17-beta-dehydrogenase 2		FructusAurantii	hit	2016-06-01	quercetin	zhi qiao
5721	P47989	Xanthine dehydrogenase/oxidase		FructusAurantii	hit	2016-06-01	quercetin	zhi qiao
5722	P21397	Amine oxidase [flavin-containing] A		FructusAurantii	hit	2016-06-01	quercetin	zhi qiao
5723	Q04760	Lactoylglutathione lyase		FructusAurantii	hit	2016-06-01	quercetin	zhi qiao
5724	P42336	Phosphatidylinositol 4,5-bisphosphate 3-kinase catalytic subunit alpha isoform		FructusAurantii	hit	2016-06-01	quercetin	zhi qiao
5725	P00811	Beta-lactamase		FructusAurantii	hit	2016-06-01	quercetin	zhi qiao
5726	P10584	Malate dehydrogenase		FructusAurantii	hit	2016-06-01	quercetin	zhi qiao
5727	P68400	Casein kinase II subunit alpha		FructusAurantii	hit	2016-06-01	quercetin	zhi qiao
5728	P07477	Trypsin-1		FructusAurantii	hit	2016-06-01	quercetin	zhi qiao
5729	P0C6X7	Replicase polyprotein 1ab		FructusAurantii	hit	2016-06-01	quercetin	zhi qiao
5730	Q9NWT6	Hypoxia-inducible factor 1-alpha inhibitor		FructusAurantii	hit	2016-06-01	quercetin	zhi qiao
5731	P48147	Prolyl endopeptidase		FructusAurantii	hit	2016-06-01	quercetin	zhi qiao
5732	P06239	Tyrosine-protein kinase Lck		FructusAurantii	hit	2016-06-01	quercetin	zhi qiao
5733	P00918	Carbonic anhydrase 2		FructusAurantii	hit	2016-06-01	quercetin	zhi qiao
5734	P12931	Proto-oncogene tyrosine-protein kinase Src		FructusAurantii	hit	2016-06-01	quercetin	zhi qiao
5735	P00915	Carbonic anhydrase 1		FructusAurantii	hit	2016-06-01	quercetin	zhi qiao
5736	P04745	Alpha-amylase 1		FructusAurantii	hit	2016-06-01	quercetin	zhi qiao
5737	Q00535	Cyclin-dependent-like kinase 5		FructusAurantii	hit	2016-06-01	quercetin	zhi qiao
5738	P18031	Tyrosine-protein phosphatase non-receptor type 1		FructusAurantii	hit	2016-06-01	quercetin	zhi qiao
5739	Q00534	Cyclin-dependent kinase 6		FructusAurantii	hit	2016-06-01	quercetin	zhi qiao
5740	P35354	Prostaglandin G/H synthase 2		FructusAurantii	hit	2016-06-01	quercetin	zhi qiao
5741	O42713	Polyphenol oxidase 2		FructusAurantii	hit	2016-06-01	quercetin	zhi qiao
5742	P50578	Alcohol dehydrogenase [NADP(+)]		FructusAurantii	hit	2016-06-01	quercetin	zhi qiao
5743	P24941	Cyclin-dependent kinase 2		FructusAurantii	hit	2016-06-01	quercetin	zhi qiao
5744	Q16790	Carbonic anhydrase 9		FructusAurantii	hit	2016-06-01	quercetin	zhi qiao
5745	P22748	Carbonic anhydrase 4		FructusAurantii	hit	2016-06-01	quercetin	zhi qiao
5746	O43570	Carbonic anhydrase 12		FructusAurantii	hit	2016-06-01	quercetin	zhi qiao
5747	P11802	Cyclin-dependent kinase 4		FructusAurantii	hit	2016-06-01	quercetin	zhi qiao
5748	P53350	Serine/threonine-protein kinase PLK1		FructusAurantii	hit	2016-06-01	quercetin	zhi qiao
5749	P27338	Amine oxidase [flavin-containing] B		FructusAurantii	hit	2016-06-01	quercetin	zhi qiao
5750	P17538	Chymotrypsinogen B		FructusAurantii	hit	2016-06-01	quercetin	zhi qiao
5751	P27487	Dipeptidyl peptidase 4		FructusAurantii	hit	2016-06-01	quercetin	zhi qiao
5752	P22513	Glyceraldehyde-3-phosphate dehydrogenase, glycosomal		FructusAurantii	hit	2016-06-01	quercetin	zhi qiao
5753	P11712	Cytochrome P450 2C9		FructusAurantii	hit	2016-06-01	quercetin	zhi qiao
5754	Q9Y3R4	Sialidase-2		FructusAurantii	hit	2016-06-01	quercetin	zhi qiao
5755	P33765	Adenosine receptor A3		FructusAurantii	hit	2016-06-01	quercetin	zhi qiao
5756	P00390	Glutathione reductase, mitochondrial		FructusAurantii	hit	2016-06-01	quercetin	zhi qiao
5757	P08908	5-hydroxytryptamine receptor 1A		FructusAurantii	hit	2016-06-01	quercetin	zhi qiao
5758	P0AES6	DNA gyrase subunit B		FructusAurantii	hit	2016-06-01	quercetin	zhi qiao
5759	P09211	Glutathione S-transferase P		FructusAurantii	hit	2016-06-01	quercetin	zhi qiao
5760	P04626	Receptor tyrosine-protein kinase erbB-2		FructusAurantii	hit	2016-06-01	quercetin	zhi qiao
5761	P09874	Poly [ADP-ribose] polymerase 1		FructusAurantii	hit	2016-06-01	quercetin	zhi qiao
5762	P37231	Peroxisome proliferator-activated receptor gamma		FructusAurantii	hit	2016-06-01	quercetin	zhi qiao
5763	P28482	Mitogen-activated protein kinase 1		FructusAurantii	hit	2016-06-01	quercetin	zhi qiao
5764	P05164	Myeloperoxidase		FructusAurantii	hit	2016-06-01	quercetin	zhi qiao
5765	Q00613	Heat shock factor protein 1		FructusAurantii	hit	2016-06-01	quercetin	zhi qiao
5766	P03372	Estrogen receptor		FructusAurantii	hit	2016-06-01	quercetin	zhi qiao
5767	P11388	DNA topoisomerase 2-alpha		FructusAurantii	hit	2016-06-01	quercetin	zhi qiao
5768	Q92731	Estrogen receptor beta		FructusAurantii	hit	2016-06-01	quercetin	zhi qiao
5769	P05771	Protein kinase C beta type		FructusAurantii	hit	2016-06-01	quercetin	zhi qiao
5770	P23219	Prostaglandin G/H synthase 1		FructusAurantii	hit	2016-06-01	quercetin	zhi qiao
5771	P00433	Peroxidase C1A		FructusAurantii	hit	2016-06-01	quercetin	zhi qiao
5772	P11387	DNA topoisomerase 1		FructusAurantii	hit	2016-06-01	quercetin	zhi qiao
5773	P05412	Transcription factor AP-1		FructusAurantii	hit	2016-06-01	quercetin	zhi qiao
5774	P17302	Gap junction alpha-1 protein		FructusAurantii	hit	2016-06-01	quercetin	zhi qiao
5775	P43115	Prostaglandin E2 receptor EP3 subtype		FructusAurantii	hit	2016-06-01	quercetin	zhi qiao
5776				FructusAurantii	hit	2016-06-01	sabinene	zhi qiao
5777				FructusAurantii	hit	2016-06-01	senkyunolide,i	zhi qiao
5778				FructusAurantii	hit	2016-06-01	Seselin	zhi qiao
5779				FructusAurantii	hit	2016-06-01	Sinensetin	zhi qiao
5780				FructusAurantii	hit	2016-06-01	Subaphyllin	zhi qiao
5781	P07550	Beta-2 adrenergic receptor		FructusAurantii	hit	2016-06-01	terbutaline	zhi qiao
5782	P13945	Beta-3 adrenergic receptor		FructusAurantii	hit	2016-06-01	terbutaline	zhi qiao
5783	P08588	Beta-1 adrenergic receptor		FructusAurantii	hit	2016-06-01	terbutaline	zhi qiao
5784				FructusAurantii	hit	2016-06-01	tetramethylscutellarein	zhi qiao
5785				FructusAurantii	hit	2016-06-01	trans-beta-ocimene	zhi qiao
5786	Q96RJ0	Trace amine-associated receptor 1		FructusAurantii	hit	2016-06-01	tyramine	zhi qiao
5787	P14416	D(2) dopamine receptor		FructusAurantii	hit	2016-06-01	tyramine	zhi qiao
5788	P21917	D(4) dopamine receptor		FructusAurantii	hit	2016-06-01	tyramine	zhi qiao
5789	P23975	Sodium-dependent noradrenaline transporter		FructusAurantii	hit	2016-06-01	tyramine	zhi qiao
5790	Q16790	Carbonic anhydrase 9		FructusAurantii	hit	2016-06-01	umbelliferone	zhi qiao
5791	P15121	Aldose reductase		FructusAurantii	hit	2016-06-01	umbelliferone	zhi qiao
5792	P47989	Xanthine dehydrogenase/oxidase		FructusAurantii	hit	2016-06-01	umbelliferone	zhi qiao
5793	P00915	Carbonic anhydrase 1		FructusAurantii	hit	2016-06-01	umbelliferone	zhi qiao
5794	P00918	Carbonic anhydrase 2		FructusAurantii	hit	2016-06-01	umbelliferone	zhi qiao
5795	P22513	Glyceraldehyde-3-phosphate dehydrogenase, glycosomal		FructusAurantii	hit	2016-06-01	umbelliferone	zhi qiao
5796	P22303	Acetylcholinesterase		FructusAurantii	hit	2016-06-01	umbelliferone	zhi qiao
5797	Q16698	2,4-dienoyl-CoA reductase, mitochondrial		FructusAurantii	cnki	2016-10-01	umbelliferone	zhi qiao
5798	P20815	Cytochrome P450 3A5		FructusAurantii	cnki	2016-10-01	umbelliferone	zhi qiao
5799	P24385	G1/S-specific cyclin-D1		FructusAurantii	cnki	2016-10-01	umbelliferone	zhi qiao
5800	P78381	UDP-galactose translocator		FructusAurantii	cnki	2016-10-01	umbelliferone	zhi qiao
5801	P05181	Cytochrome P450 2E1		FructusAurantii	cnki	2016-10-01	umbelliferone	zhi qiao
5802	Q16678	Cytochrome P450 1B1		FructusAurantii	cnki	2016-10-01	umbelliferone	zhi qiao
5803	P11712	Cytochrome P450 2C9		FructusAurantii	cnki	2016-10-01	umbelliferone	zhi qiao
5804	Q13427	Peptidyl-prolyl cis-trans isomerase G		FructusAurantii	cnki	2016-10-01	umbelliferone	zhi qiao
5805	P11509	Cytochrome P450 2A6		FructusAurantii	cnki	2016-10-01	umbelliferone	zhi qiao
5806	P08236	Beta-glucuronidase		FructusAurantii	cnki	2016-10-01	umbelliferone	zhi qiao
5807	Q16696	Cytochrome P450 2A13		FructusAurantii	cnki	2016-10-01	umbelliferone	zhi qiao
5808	Q9Y2Z9	Ubiquinone biosynthesis monooxygenase COQ6		FructusAurantii	cnki	2016-10-01	umbelliferone	zhi qiao
5809	P08684	Cytochrome P450 3A4		FructusAurantii	cnki	2016-10-01	umbelliferone	zhi qiao
5810	P50224	Sulfotransferase 1A3/1A4		FructusAurantii	cnki	2016-10-01	umbelliferone	zhi qiao
5811	Q92993	Histone acetyltransferase KAT5		FructusAurantii	cnki	2016-10-01	umbelliferone	zhi qiao
5812	P05177	Cytochrome P450 1A2		FructusAurantii	cnki	2016-10-01	umbelliferone	zhi qiao
5813	P48449	Lanosterol synthase		FructusAurantii	cnki	2016-10-01	umbelliferone	zhi qiao
5814	P47712	Cytosolic phospholipase A2		FructusAurantii	cnki	2016-10-01	umbelliferone	zhi qiao
5815	P33261	Cytochrome P450 2C19		FructusAurantii	cnki	2016-10-01	umbelliferone	zhi qiao
5816	P04798	Cytochrome P450 1A1		FructusAurantii	cnki	2016-10-01	umbelliferone	zhi qiao
5817	Q5FYA8	Arylsulfatase H		FructusAurantii	cnki	2016-10-01	umbelliferone	zhi qiao
5818				FructusAurantii	cnki	2016-10-01	zeaxanthin	zhi qiao
5819				FructusAurantii	cnki	2016-10-01	d-linalool	zhi qiao
5820				FructusAurantii	cnki	2016-10-01	rhoifolin	zhi qiao
5821				FructusAurantii	cnki	2016-10-01	lonicerin	zhi qiao
5822				FructusAurantii	cnki	2016-10-01	炒枳壳成分主要是naringin和hesperidin	zhi qiao
5823				FructusAurantii	cnki	2016-10-01	枳壳（ke）	zhi qiao
5824				FructusAurantii	cnki	2016-10-01	zederone	zhi qiao
5825				FructusAurantii	cnki	2016-10-01	suberenon	zhi qiao
5826	Q9H3Y6	Tyrosine-protein kinase Srms		FructusAurantii	cnki	2016-10-01	N-methyltyraminium	zhi qiao
5827				FructusAurantii	cnki	2016-10-01	nobiletin同上	zhi qiao
5828				FructusAurantii	cnki	2016-10-01	hesperidin同上	zhi qiao
5829				FructusAurantii	cnki	2016-10-01	nobilin	zhi qiao
5830	Q9UL17	T-box transcription factor TBX21		FructusAurantii	cnki	2016-10-01	Obaculactone	zhi qiao
5831	P00390	Glutathione reductase, mitochondrial		FructusAurantii	cnki	2016-10-01	zeaxanthin	zhi qiao
5832	P02649	Apolipoprotein E		FructusAurantii	cnki	2016-10-01	zeaxanthin	zhi qiao
5833	P48029	Sodium- and chloride-dependent creatine transporter 1		FructusAurantii	cnki	2016-10-01	zeaxanthin	zhi qiao
5834	Q9BT56	Spexin		FructusAurantii	cnki	2016-10-01	zeaxanthin	zhi qiao
5835	Q7Z3E5	LisH domain-containing protein ARMC9		FructusAurantii	cnki	2016-10-01	zeaxanthin	zhi qiao
5836	Q13515	Phakinin		FructusAurantii	cnki	2016-10-01	zeaxanthin	zhi qiao
5837	Q8N2H3	Pyridine nucleotide-disulfide oxidoreductase domain-containing protein 2		FructusAurantii	cnki	2016-10-01	zeaxanthin	zhi qiao
5838	Q5T2R2	Decaprenyl-diphosphate synthase subunit 1		FructusAurantii	cnki	2016-10-01	zeaxanthin	zhi qiao
5839	P09211	Glutathione S-transferase P		FructusAurantii	cnki	2016-10-01	zeaxanthin	zhi qiao
5840				FructusAurantii	cnki	2016-10-01	tritriacontanol	zhi qiao
5841	O94925	Glutaminase kidney isoform, mitochondrial		FructusAurantii	cnki	2016-10-01	sinigrin	zhi qiao
5842	Q96PN7	Transcriptional-regulating factor 1		FructusAurantii	cnki	2016-10-01	sinigrin	zhi qiao
5843				FructusAurantii	cnki	2016-10-01	sesguoiaflavone	zhi qiao
5844	Q96A70	Arginine decarboxylase		FructusAurantii	cnki	2016-10-01	subaphylline	zhi qiao
5845	P20774	Mimecan		FructusAurantii	cnki	2016-10-01	obacunoic acid	zhi qiao
5846				FructusAurantii	cnki	2016-10-01	n-methyl tyramine-o-alpha-l-rhamnopyranoside	zhi qiao
5847				FructusAurantii	cnki	2016-10-01	naringin同上	zhi qiao
5848				FructusAurantii	cnki	2016-10-01	narirutin	zhi qiao
5849	P60568	Interleukin-2		FructusAurantii	cnki	2016-10-01	seselin	zhi qiao
5850	P28161	Glutathione S-transferase Mu 2		FructusAurantii	枳壳的化学成分	2016-10-01	Tangeretin	zhi qiao
5851	P78381	UDP-galactose translocator		FructusAurantii	枳壳的化学成分	2016-10-01	Tangeretin	zhi qiao
5852	P21757	Macrophage scavenger receptor types I and II		FructusAurantii	枳壳的化学成分	2016-10-01	Tangeretin	zhi qiao
5853	Q8WWQ0	PH-interacting protein		FructusAurantii	枳壳的化学成分	2016-10-01	Tangeretin	zhi qiao
5854	Q04864	Proto-oncogene c-Rel		FructusAurantii	枳壳的化学成分	2016-10-01	Tangeretin	zhi qiao
5855	Q9UMX9	Membrane-associated transporter protein		FructusAurantii	枳壳的化学成分	2016-10-01	Tangeretin	zhi qiao
5856	P08684	Cytochrome P450 3A4		FructusAurantii	枳壳的化学成分	2016-10-01	Tangeretin	zhi qiao
5857	P35354	Prostaglandin G/H synthase 2		FructusAurantii	枳壳的化学成分	2016-10-01	Tangeretin	zhi qiao
5858	P04798	Cytochrome P450 1A1		FructusAurantii	枳壳的化学成分	2016-10-01	Tangeretin	zhi qiao
5859	P01589	Interleukin-2 receptor subunit alpha		FructusAurantii	枳壳的化学成分	2016-10-01	Tangeretin	zhi qiao
5860	P56537	Eukaryotic translation initiation factor 6		FructusAurantii	枳壳的化学成分	2016-10-01	Tangeretin	zhi qiao
5861	P24941	Cyclin-dependent kinase 2		FructusAurantii	枳壳的化学成分	2016-10-01	Tangeretin	zhi qiao
5862	P11021	78 kDa glucose-regulated protein		FructusAurantii	枳壳的化学成分	2016-10-01	Tangeretin	zhi qiao
5863	P09601	Heme oxygenase 1		FructusAurantii	枳壳的化学成分	2016-10-01	Tangeretin	zhi qiao
5864	P38936	Cyclin-dependent kinase inhibitor 1		FructusAurantii	枳壳的化学成分	2016-10-01	Tangeretin	zhi qiao
5865	P11802	Cyclin-dependent kinase 4		FructusAurantii	枳壳的化学成分	2016-10-01	Tangeretin	zhi qiao
5866				FructusAurantii	枳壳的化学成分	2016-10-01	5-Hydroxy-6, 7, 8, 4′-tetramethoxyflavone	zhi qiao
5867				FructusAurantii	枳壳的化学成分	2016-10-01	Natsudaidai	zhi qiao
5868	O14684	Microsomal glutathione S-transferase 1		FructusAurantii	cnki	2016-10-01	Auraptene	zhi qiao
5869	P24385	G1/S-specific cyclin-D1		FructusAurantii	cnki	2016-10-01	Auraptene	zhi qiao
5870	P08183	Multidrug resistance protein 1		FructusAurantii	cnki	2016-10-01	Auraptene	zhi qiao
5871	P37231	Peroxisome proliferator-activated receptor gamma		FructusAurantii	cnki	2016-10-01	Auraptene	zhi qiao
5872	P35354	Prostaglandin G/H synthase 2		FructusAurantii	cnki	2016-10-01	Auraptene	zhi qiao
5873	P12004	Proliferating cell nuclear antigen		FructusAurantii	cnki	2016-10-01	Auraptene	zhi qiao
5874	P02458	Collagen alpha-1(II) chain		FructusAurantii	cnki	2016-10-01	Auraptene	zhi qiao
5875	Q6ZMK1	Cysteine and histidine-rich protein 1		FructusAurantii	cnki	2016-10-01	Auraptene	zhi qiao
5876	O95390	Growth/differentiation factor 11		FructusAurantii	cnki	2016-10-01	marmin	zhi qiao
5877	O14793	Growth/differentiation factor 8		FructusAurantii	cnki	2016-10-01	marmin	zhi qiao
5878	P35354	Prostaglandin G/H synthase 2			hit	2016-06-01	alpha-amyrin	zhu ru
5879	Q04206	Transcription factor p65			hit	2016-06-01	alpha-amyrin	zhu ru
5880	P28482	Mitogen-activated protein kinase 1			hit	2016-06-02	alpha-amyrin	zhu ru
5881	P05771	Protein kinase C beta type			hit	2016-06-03	alpha-amyrin	zhu ru
5882	Q96RI1	Bile acid receptor			hit	2016-06-04	alpha-amyrin	zhu ru
5883	P11388	DNA topoisomerase 2-alpha			hit	2016-06-05	alpha-amyrin	zhu ru
5884	P11387	DNA topoisomerase 1			hit	2016-06-06	alpha-amyrin	zhu ru
5885	P06746	DNA polymerase beta			hit	2016-06-07	alpha-amyrin acetate	zhu ru
5886	Q96RI1	Bile acid receptor			hit	2016-06-02	friedelin	zhu ru
5887	P35228	Nitric oxide synthase, inducible			hit	2016-06-03	friedelin	zhu ru
5888	P14635	G2/mitotic-specific cyclin-B1			hit	2016-06-04	lup-20(29)-en-3-ol（lupeol）	zhu ru
5889	P30307	M-phase inducer phosphatase 3			hit	2016-06-05	lup-20(29)-en-3-ol（lupeol）	zhu ru
5890	P53350	Serine/threonine-protein kinase PLK1			hit	2016-06-06	lup-20(29)-en-3-ol（lupeol）	zhu ru
5891	P06493	Cell division control protein 2 homolog			hit	2016-06-07	lup-20(29)-en-3-ol（lupeol）	zhu ru
5892	P31947	14-3-3 protein sigma			hit	2016-06-01	lup-20(29)-en-3-ol（lupeol）	zhu ru
5893	Q07812	Apoptosis regulator BAX			hit	2016-06-02	lup-20(29)-en-3-ol（lupeol）	zhu ru
5894	P42574	Caspase-3			hit	2016-06-03	lup-20(29)-en-3-ol（lupeol）	zhu ru
5895	P55211	Caspase-9			hit	2016-06-04	lup-20(29)-en-3-ol（lupeol）	zhu ru
5896	O14727	Apoptotic protease-activating factor 1			hit	2016-06-05	lup-20(29)-en-3-ol（lupeol）	zhu ru
5897	P10415	Apoptosis regulator Bcl-2			hit	2016-06-06	lup-20(29)-en-3-ol（lupeol）	zhu ru
5898	P00441	Superoxide dismutase [Cu-Zn]			hit	2016-06-07	lup-20(29)-en-3-ol（lupeol）	zhu ru
5899	P43155	Carnitine O-acetyltransferase			hit	2016-06-08	lup-20(29)-en-3-ol（lupeol）	zhu ru
5900	P03372	Estrogen receptor			hit	2016-06-09	lup-20(29)-en-3-ol（lupeol）	zhu ru
5901	Q07812	Apoptosis regulator BAX			hit	2016-06-13	orientin	zhu ru
5902	P42574	Caspase-3			hit	2016-06-14	orientin	zhu ru
5903	P10415	Apoptosis regulator Bcl-2			hit	2016-06-15	orientin	zhu ru
5904	P14679	Tyrosinase			hit	2016-06-16	trans-p-coumaric,acid	zhu ru
5905	P00918	Carbonic anhydrase 2			hit	2016-06-17	trans-p-coumaric,acid	zhu ru
5906	P00915	Carbonic anhydrase 1			hit	2016-06-18	trans-p-coumaric,acid	zhu ru
5907	Q16790	Carbonic anhydrase 9			hit	2016-06-19	trans-p-coumaric,acid	zhu ru
5908	O43570	Carbonic anhydrase 12			hit	2016-06-20	trans-p-coumaric,acid	zhu ru
5909	P22748	Carbonic anhydrase 4			hit	2016-06-21	trans-p-coumaric,acid	zhu ru
5910	P38158	Alpha-glucosidase MAL32			hit	2016-06-22	trans-p-coumaric,acid	zhu ru
5911	P00533	Epidermal growth factor receptor			hit	2016-06-23	trans-p-coumaric,acid	zhu ru
5912	P49888	Estrogen sulfotransferase			hit	2016-06-24	tricin	zhu ru
5913	P23219	Prostaglandin G/H synthase 1			hit	2016-06-25	tricin	zhu ru
5914	P35354	Prostaglandin G/H synthase 2			hit	2016-06-26	tricin	zhu ru
5915	Q9Y259	Choline/ethanolamine kinase			hit	2016-06-27	vitexin	zhu ru
5916	Q13164	Mitogen-activated protein kinase 7			hit	2016-06-28	vitexin	zhu ru
5917					hit	2016-06-29	vittariflavone	zhu ru
5918					hit	2016-06-30	organic acids	zhu ru
5919					hit	2016-07-01	glucides	zhu ru
5920					hit	2016-07-02	amino acids	zhu ru
5921					hit	2016-06-01	epilupeol	zhu ru
5922					hit	2016-06-10	lup-20(29)-en-3-one	zhu ru
5923					hit	2016-06-10	olean-12-ene	zhu ru
5924					hit	2016-06-11	cis-cou-maric acid	zhu ru
5925					hit	2016-06-12	luteolin 6-C-(6-O-trans-caf-feoylglucoside)	zhu ru
5926	Q96PE7	Methylmalonyl-CoA epimerase, mitochondrial		Ｐｏｒｉａ ｃｏｃｏ	hit	2016-06-01	beta-amyrin acetate	fu ling
5927	P06132	Uroporphyrinogen decarboxylase		Ｐｏｒｉａ ｃｏｃｏ	hit	2016-06-01	p-hydroxybenzyl alcohol	fu ling
5928	Q99250	Sodium channel protein type 2 subunit alpha		Ｐｏｒｉａ ｃｏｃｏ	hit	2016-06-01	p-hydroxybenzyl alcohol	fu ling
5929	P51649	Succinate-semialdehyde dehydrogenase, mitochondrial		Ｐｏｒｉａ ｃｏｃｏ	hit	2016-06-01	p-hydroxybenzyl alcohol	fu ling
5930	P80404	4-aminobutyrate aminotransferase, mitochondrial		Ｐｏｒｉａ ｃｏｃｏ	hit	2016-06-01	p-hydroxybenzyl alcohol	fu ling
5931	Q04637	Eukaryotic translation initiation factor 4 gamma 1		Ｐｏｒｉａ ｃｏｃｏ	hit	2016-06-01	pachypodol	fu ling
5932	P24390	ER lumen protein retaining receptor 1		Ｐｏｒｉａ ｃｏｃｏ	hit	2016-06-01	pachypodol	fu ling
5933	P07597	Non-specific lipid-transfer protein 1		Ｐｏｒｉａ ｃｏｃｏ	hit	2016-06-01	lauricacid	fu ling
5934	P22307	Non-specific lipid-transfer protein		Ｐｏｒｉａ ｃｏｃｏ	hit	2016-06-01	lauricacid	fu ling
5935	P49121	Basic phospholipase A2 homolog MT1		Ｐｏｒｉａ ｃｏｃｏ	hit	2016-06-01	lauricacid	fu ling
5936	P17900	Ganglioside GM2 activator		Ｐｏｒｉａ ｃｏｃｏ	hit	2016-06-01	lauricacid	fu ling
5937	P41235	Hepatocyte nuclear factor 4-alpha		Ｐｏｒｉａ ｃｏｃｏ	hit	2016-06-01	lauricacid	fu ling
5938	P06971	Ferrichrome-iron receptor		Ｐｏｒｉａ ｃｏｃｏ	hit	2016-06-01	lauricacid	fu ling
5939	P02768	Serum albumin		Ｐｏｒｉａ ｃｏｃｏ	hit	2016-06-01	lauricacid	fu ling
5940	P0A953	3-oxoacyl-[acyl-carrier-protein] synthase 1		Ｐｏｒｉａ ｃｏｃｏ	hit	2016-06-01	lauricacid	fu ling
5941	P9WNG3	3-oxoacyl-[acyl-carrier-protein] synthase 3		Ｐｏｒｉａ ｃｏｃｏ	hit	2016-06-01	lauricacid	fu ling
5942	P11766	Alcohol dehydrogenase class-3		Ｐｏｒｉａ ｃｏｃｏ	hit	2016-06-01	lauricacid	fu ling
5943	Q16850	Lanosterol 14-alpha demethylase		Ｐｏｒｉａ ｃｏｃｏ	hit	2016-06-01	ergosterol	fu ling
5944	O60907	F-box-like/WD repeat-containing protein TBL1X		Ｐｏｒｉａ ｃｏｃｏ	hit	2016-06-01	ergosterol	fu ling
5945	P37268	Squalene synthase		Ｐｏｒｉａ ｃｏｃｏ	hit	2016-06-01	ergosterol	fu ling
5946	P20815	Cytochrome P450 3A5		Ｐｏｒｉａ ｃｏｃｏ	hit	2016-06-01	ergosterol	fu ling
5947	Q9UKR5	Probable ergosterol biosynthetic protein 28		Ｐｏｒｉａ ｃｏｃｏ	hit	2016-06-01	ergosterol	fu ling
5948	Q9UBB5	Methyl-CpG-binding domain protein 2		Ｐｏｒｉａ ｃｏｃｏ	hit	2016-06-01	ergosterol	fu ling
5949	Q15800	Methylsterol monooxygenase 1		Ｐｏｒｉａ ｃｏｃｏ	hit	2016-06-01	ergosterol	fu ling
5950	O15269	Serine palmitoyltransferase 1		Ｐｏｒｉａ ｃｏｃｏ	hit	2016-06-01	ergosterol	fu ling
5951	Q9Y6J0	Calcineurin-binding protein cabin-1		Ｐｏｒｉａ ｃｏｃｏ	hit	2016-06-01	ergosterol	fu ling
5952	P22059	Oxysterol-binding protein 1		Ｐｏｒｉａ ｃｏｃｏ	hit	2016-06-01	ergosterol	fu ling
5953	O75845	Lathosterol oxidase		Ｐｏｒｉａ ｃｏｃｏ	hit	2016-06-01	ergosterol	fu ling
5954	Q14534	Squalene monooxygenase		Ｐｏｒｉａ ｃｏｃｏ	hit	2016-06-01	ergosterol	fu ling
5955	O76062	Delta(14)-sterol reductase		Ｐｏｒｉａ ｃｏｃｏ	hit	2016-06-01	ergosterol	fu ling
5956	P04035	3-hydroxy-3-methylglutaryl-coenzyme A reductase		Ｐｏｒｉａ ｃｏｃｏ	hit	2016-06-01	ergosterol	fu ling
5957	P60893	Probable G-protein coupled receptor 85		Ｐｏｒｉａ ｃｏｃｏ	hit	2016-06-01	ergosterol	fu ling
5958	Q6ZUT3	FERM domain-containing protein 7		Ｐｏｒｉａ ｃｏｃｏ	hit	2016-06-01	ergosterol	fu ling
5959	P17096	High mobility group protein HMG-I/HMG-Y		Ｐｏｒｉａ ｃｏｃｏ	hit	2016-06-01	ergosterol	fu ling
5960	Q8N1N2	Uncharacterized protein C18orf26		Ｐｏｒｉａ ｃｏｃｏ	hit	2016-06-01	ergosterol	fu ling
5961	Q9H252	Potassium voltage-gated channel subfamily H member 6		Ｐｏｒｉａ ｃｏｃｏ	hit	2016-06-01	ergosterol	fu ling
5962	Q9NS40	Potassium voltage-gated channel subfamily H member 7		Ｐｏｒｉａ ｃｏｃｏ	hit	2016-06-01	ergosterol	fu ling
5963	P00167	Cytochrome b5		Ｐｏｒｉａ ｃｏｃｏ	hit	2016-06-01	ergosterol	fu ling
5964	Q9UBM7	7-dehydrocholesterol reductase		Ｐｏｒｉａ ｃｏｃｏ	hit	2016-06-01	ergosterol	fu ling
5965	P48449	Lanosterol synthase		Ｐｏｒｉａ ｃｏｃｏ	hit	2016-06-01	ergosterol	fu ling
5966	P14324	Farnesyl pyrophosphate synthase		Ｐｏｒｉａ ｃｏｃｏ	hit	2016-06-01	ergosterol	fu ling
5967	Q86UP6	CUB and zona pellucida-like domain-containing protein 1		Ｐｏｒｉａ ｃｏｃｏ	hit	2016-06-01	ergosterol	fu ling
5968	P11308	Transcriptional regulator ERG		Ｐｏｒｉａ ｃｏｃｏ	hit	2016-06-01	ergosterol	fu ling
5969	P13716	Delta-aminolevulinic acid dehydratase		Ｐｏｒｉａ ｃｏｃｏ	hit	2016-06-01	ergosterol	fu ling
5970				Ｐｏｒｉａ ｃｏｃｏ	hit	2016-06-01	β-amyrin acetate	fu ling
5971				Ｐｏｒｉａ ｃｏｃｏ	hit	2016-06-01	3-epidehydrotumulosicacid	fu ling
5972				Ｐｏｒｉａ ｃｏｃｏ	hit	2016-06-01	undecanoicacid	fu ling
5973				Ｐｏｒｉａ ｃｏｃｏ	hit	2016-06-01	o-acetylpachymic acid-25-o1	fu ling
5974	Q9H0E3	Histone deacetylase complex subunit SAP130		Ｐｏｒｉａ ｃｏｃｏ	hit	2016-06-01	turanose	fu ling
5975	Q07837	Neutral and basic amino acid transport protein rBAT		Ｐｏｒｉａ ｃｏｃｏ	hit	2016-06-01		fu ling
5976	P00505	Aspartate aminotransferase, mitochondrial		Ｐｏｒｉａ ｃｏｃｏ	hit	2016-06-01	hydrangeic acid	fu ling
5977	Q99698	Lysosomal-trafficking regulator		Ｐｏｒｉａ ｃｏｃｏ	hit	2016-06-01		fu ling
5978				Ｐｏｒｉａ ｃｏｃｏ	hit	2016-06-01	3β-hydroxylanosta-7,9(11),24-trien-21-oicacid	fu ling
5979	P20645	Cation-dependent mannose-6-phosphate receptor		Ｐｏｒｉａ ｃｏｃｏ	hit	2016-06-01	choline	fu ling
5980	Q9H015	Solute carrier family 22 member 4		Ｐｏｒｉａ ｃｏｃｏ	hit	2016-06-01	choline	fu ling
5981	P01178	Oxytocin-neurophysin 1		Ｐｏｒｉａ ｃｏｃｏ	hit	2016-06-01	choline	fu ling
5982	P06732	Creatine kinase M-type		Ｐｏｒｉａ ｃｏｃｏ	hit	2016-06-01	choline	fu ling
5983	P53634	Dipeptidyl peptidase 1		Ｐｏｒｉａ ｃｏｃｏ	hit	2016-06-01	choline	fu ling
5984	Q00325	Phosphate carrier protein, mitochondrial		Ｐｏｒｉａ ｃｏｃｏ	hit	2016-06-01	choline	fu ling
5985	Q8WUD6	Cholinephosphotransferase 1		Ｐｏｒｉａ ｃｏｃｏ	hit	2016-06-01	choline	fu ling
5986	P80108	Phosphatidylinositol-glycan-specific phospholipase D		Ｐｏｒｉａ ｃｏｃｏ	hit	2016-06-01	choline	fu ling
5987	P05112	Interleukin-4		Ｐｏｒｉａ ｃｏｃｏ	hit	2016-06-01	choline	fu ling
5988	P05113	Interleukin-5		Ｐｏｒｉａ ｃｏｃｏ	hit	2016-06-01	choline	fu ling
5989	Q15822	Neuronal acetylcholine receptor subunit alpha-2		Ｐｏｒｉａ ｃｏｃｏ	hit	2016-06-01	choline	fu ling
5990	Q9BS16	Centromere protein K		Ｐｏｒｉａ ｃｏｃｏ	hit	2016-06-01	choline	fu ling
5991	O76082	Solute carrier family 22 member 5		Ｐｏｒｉａ ｃｏｃｏ	hit	2016-06-01	choline	fu ling
5992	Q9GZZ6	Neuronal acetylcholine receptor subunit alpha-10		Ｐｏｒｉａ ｃｏｃｏ	hit	2016-06-01	choline	fu ling
5993	P17540	Creatine kinase S-type, mitochondrial		Ｐｏｒｉａ ｃｏｃｏ	hit	2016-06-01	choline	fu ling
5994	Q9UI17	Dimethylglycine dehydrogenase, mitochondrial		Ｐｏｒｉａ ｃｏｃｏ	hit	2016-06-01	choline	fu ling
5995	P20309	Muscarinic acetylcholine receptor M3		Ｐｏｒｉａ ｃｏｃｏ	hit	2016-06-01	choline	fu ling
5996	Q9UBM1	Phosphatidylethanolamine N-methyltransferase		Ｐｏｒｉａ ｃｏｃｏ	hit	2016-06-01	choline	fu ling
5997	Q07001	Acetylcholine receptor subunit delta		Ｐｏｒｉａ ｃｏｃｏ	hit	2016-06-01	choline	fu ling
5998	Q05329	Glutamate decarboxylase 2		Ｐｏｒｉａ ｃｏｃｏ	hit	2016-06-01	choline	fu ling
5999	Q13822	Ectonucleotide pyrophosphatase/phosphodiesterase family member 2		Ｐｏｒｉａ ｃｏｃｏ	hit	2016-06-01	choline	fu ling
6000	Q9C0D9	Ethanolaminephosphotransferase 1		Ｐｏｒｉａ ｃｏｃｏ	hit	2016-06-01	choline	fu ling
6001	P02708	Acetylcholine receptor subunit alpha		Ｐｏｒｉａ ｃｏｃｏ	hit	2016-06-01	choline	fu ling
6002	Q6P1A2	Lysophospholipid acyltransferase 5		Ｐｏｒｉａ ｃｏｃｏ	hit	2016-06-01	choline	fu ling
6003	P12830	Cadherin-1		Ｐｏｒｉａ ｃｏｃｏ	hit	2016-06-01	choline	fu ling
6004	O60271	C-Jun-amino-terminal kinase-interacting protein 4		Ｐｏｒｉａ ｃｏｃｏ	hit	2016-06-01	choline	fu ling
6005	Q32NB8	CDP-diacylglycerol--glycerol-3-phosphate 3-phosphatidyltransferase, mitochondrial		Ｐｏｒｉａ ｃｏｃｏ	hit	2016-06-01	choline	fu ling
6006	O14939	Phospholipase D2		Ｐｏｒｉａ ｃｏｃｏ	hit	2016-06-01	choline	fu ling
6007	P04180	Phosphatidylcholine-sterol acyltransferase		Ｐｏｒｉａ ｃｏｃｏ	hit	2016-06-01	choline	fu ling
6008	Q9GZV3	High affinity choline transporter 1		Ｐｏｒｉａ ｃｏｃｏ	hit	2016-06-01	choline	fu ling
6009	P09848	Lactase-phlorizin hydrolase		Ｐｏｒｉａ ｃｏｃｏ	hit	2016-06-01	choline	fu ling
6010	P06276	Cholinesterase		Ｐｏｒｉａ ｃｏｃｏ	hit	2016-06-01	choline	fu ling
6011	Q9ULE4	Protein FAM184B		Ｐｏｒｉａ ｃｏｃｏ	hit	2016-06-01	choline	fu ling
6012	Q9HCL2	Glycerol-3-phosphate acyltransferase 1, mitochondrial		Ｐｏｒｉａ ｃｏｃｏ	hit	2016-06-01	choline	fu ling
6013	P35790	Choline kinase alpha		Ｐｏｒｉａ ｃｏｃｏ	hit	2016-06-01	choline	fu ling
6014	P21439	Multidrug resistance protein 3		Ｐｏｒｉａ ｃｏｃｏ	hit	2016-06-01	choline	fu ling
6015	Q9UG56	Phosphatidylserine decarboxylase proenzyme		Ｐｏｒｉａ ｃｏｃｏ	hit	2016-06-01	choline	fu ling
6016	Q9HBU6	Ethanolamine kinase 1		Ｐｏｒｉａ ｃｏｃｏ	hit	2016-06-01	choline	fu ling
6017	P04637	Cellular tumor antigen p53		Ｐｏｒｉａ ｃｏｃｏ	hit	2016-06-01	choline	fu ling
6018	P27815	cAMP-specific 3',5'-cyclic phosphodiesterase 4A		Ｐｏｒｉａ ｃｏｃｏ	hit	2016-06-01	choline	fu ling
6019	Q8N4M1	Choline transporter-like protein 3		Ｐｏｒｉａ ｃｏｃｏ	hit	2016-06-01	choline	fu ling
6020	P00797	Renin		Ｐｏｒｉａ ｃｏｃｏ	hit	2016-06-01	choline	fu ling
6021	Q93088	Betaine--homocysteine S-methyltransferase 1		Ｐｏｒｉａ ｃｏｃｏ	hit	2016-06-01	choline	fu ling
6022	O75751	Solute carrier family 22 member 3		Ｐｏｒｉａ ｃｏｃｏ	hit	2016-06-01	choline	fu ling
6023	Q15825	Neuronal acetylcholine receptor subunit alpha-6		Ｐｏｒｉａ ｃｏｃｏ	hit	2016-06-01	choline	fu ling
6024	P35542	Serum amyloid A-4 protein		Ｐｏｒｉａ ｃｏｃｏ	hit	2016-06-01	choline	fu ling
6025	Q8NF37	Lysophosphatidylcholine acyltransferase 1		Ｐｏｒｉａ ｃｏｃｏ	hit	2016-06-01	choline	fu ling
6026	Q05901	Neuronal acetylcholine receptor subunit beta-3		Ｐｏｒｉａ ｃｏｃｏ	hit	2016-06-01	choline	fu ling
6027	P04080	Cystatin-B		Ｐｏｒｉａ ｃｏｃｏ	hit	2016-06-01	choline	fu ling
6028	P49585	Choline-phosphate cytidylyltransferase A		Ｐｏｒｉａ ｃｏｃｏ	hit	2016-06-01	choline	fu ling
6029	P81605	Dermcidin		Ｐｏｒｉａ ｃｏｃｏ	hit	2016-06-01	choline	fu ling
6030	Q04844	Acetylcholine receptor subunit epsilon		Ｐｏｒｉａ ｃｏｃｏ	hit	2016-06-01	choline	fu ling
6031	P05023	Sodium/potassium-transporting ATPase subunit alpha-1		Ｐｏｒｉａ ｃｏｃｏ	hit	2016-06-01	choline	fu ling
6032	Q92903	Phosphatidate cytidylyltransferase 1		Ｐｏｒｉａ ｃｏｃｏ	hit	2016-06-01	choline	fu ling
6033	O75030	Microphthalmia-associated transcription factor		Ｐｏｒｉａ ｃｏｃｏ	hit	2016-06-01	choline	fu ling
6034	P12277	Creatine kinase B-type		Ｐｏｒｉａ ｃｏｃｏ	hit	2016-06-01	choline	fu ling
6035	Q15004	PCNA-associated factor		Ｐｏｒｉａ ｃｏｃｏ	hit	2016-06-01	choline	fu ling
6036	P12532	Creatine kinase U-type, mitochondrial		Ｐｏｒｉａ ｃｏｃｏ	hit	2016-06-01	choline	fu ling
6037	P01236	Prolactin		Ｐｏｒｉａ ｃｏｃｏ	hit	2016-06-01	choline	fu ling
6038	P13637	Sodium/potassium-transporting ATPase subunit alpha-3		Ｐｏｒｉａ ｃｏｃｏ	hit	2016-06-01	choline	fu ling
6039	P31153	S-adenosylmethionine synthase isoform type-2		Ｐｏｒｉａ ｃｏｃｏ	hit	2016-06-01	choline	fu ling
6040	P22303	Acetylcholinesterase		Ｐｏｒｉａ ｃｏｃｏ	hit	2016-06-01	choline	fu ling
6041	Q16134	Electron transfer flavoprotein-ubiquinone oxidoreductase, mitochondrial		Ｐｏｒｉａ ｃｏｃｏ	hit	2016-06-01	choline	fu ling
6042	P36544	Neuronal acetylcholine receptor subunit alpha-7		Ｐｏｒｉａ ｃｏｃｏ	hit	2016-06-01	choline	fu ling
6043	P11230	Acetylcholine receptor subunit beta		Ｐｏｒｉａ ｃｏｃｏ	hit	2016-06-01	choline	fu ling
6044	P07498	Kappa-casein		Ｐｏｒｉａ ｃｏｃｏ	hit	2016-06-01	choline	fu ling
6045	P01100	Proto-oncogene c-Fos		Ｐｏｒｉａ ｃｏｃｏ	hit	2016-06-01	choline	fu ling
6046	P11229	Muscarinic acetylcholine receptor M1		Ｐｏｒｉａ ｃｏｃｏ	hit	2016-06-01	choline	fu ling
6047	Q9BVG9	Phosphatidylserine synthase 2		Ｐｏｒｉａ ｃｏｃｏ	hit	2016-06-01	choline	fu ling
6048	P04054	Phospholipase A2		Ｐｏｒｉａ ｃｏｃｏ	hit	2016-06-01	choline	fu ling
6049	Q9UGM1	Neuronal acetylcholine receptor subunit alpha-9		Ｐｏｒｉａ ｃｏｃｏ	hit	2016-06-01	choline	fu ling
6050	P28221	5-hydroxytryptamine receptor 1D		Ｐｏｒｉａ ｃｏｃｏ	hit	2016-06-01	choline	fu ling
6051	P43155	Carnitine O-acetyltransferase		Ｐｏｒｉａ ｃｏｃｏ	hit	2016-06-01	choline	fu ling
6052	Q9NPH2	Inositol-3-phosphate synthase 1		Ｐｏｒｉａ ｃｏｃｏ	hit	2016-06-01	choline	fu ling
6053	P32297	Neuronal acetylcholine receptor subunit alpha-3		Ｐｏｒｉａ ｃｏｃｏ	hit	2016-06-01	choline	fu ling
6054	Q8N2A8	Mitochondrial cardiolipin hydrolase		Ｐｏｒｉａ ｃｏｃｏ	hit	2016-06-01	choline	fu ling
6055	Q8NE62	Choline dehydrogenase, mitochondrial		Ｐｏｒｉａ ｃｏｃｏ	hit	2016-06-01	choline	fu ling
6056	P08172	Muscarinic acetylcholine receptor M2		Ｐｏｒｉａ ｃｏｃｏ	hit	2016-06-01	choline	fu ling
6057	Q16549	Proprotein convertase subtilisin/kexin type 7		Ｐｏｒｉａ ｃｏｃｏ	hit	2016-06-01	choline	fu ling
6058	Q6UW88	Epigen		Ｐｏｒｉａ ｃｏｃｏ	hit	2016-06-01	choline	fu ling
6059	Q6P1J6	Phospholipase B1, membrane-associated		Ｐｏｒｉａ ｃｏｃｏ	hit	2016-06-01	choline	fu ling
6060	P00746	Complement factor D		Ｐｏｒｉａ ｃｏｃｏ	hit	2016-06-01	choline	fu ling
6061	P20382	Pro-MCH		Ｐｏｒｉａ ｃｏｃｏ	hit	2016-06-01	choline	fu ling
6062	Q5EBN2	Putative tripartite motif-containing protein 61		Ｐｏｒｉａ ｃｏｃｏ	hit	2016-06-01	choline	fu ling
6063	Q8IWA5	Choline transporter-like protein 2		Ｐｏｒｉａ ｃｏｃｏ	hit	2016-06-01	choline	fu ling
6064	P28329	Choline O-acetyltransferase		Ｐｏｒｉａ ｃｏｃｏ	hit	2016-06-01	choline	fu ling
6065	P48651	Phosphatidylserine synthase 1		Ｐｏｒｉａ ｃｏｃｏ	hit	2016-06-01	choline	fu ling
6066	P01344	Insulin-like growth factor II		Ｐｏｒｉａ ｃｏｃｏ	hit	2016-06-01	choline	fu ling
6067	Q53HV7	Single-strand selective monofunctional uracil DNA glycosylase		Ｐｏｒｉａ ｃｏｃｏ	hit	2016-06-01	choline	fu ling
6068	Q6IQ20	N-acyl-phosphatidylethanolamine-hydrolyzing phospholipase D		Ｐｏｒｉａ ｃｏｃｏ	hit	2016-06-01	choline	fu ling
6069	P26447	Protein S100-A4		Ｐｏｒｉａ ｃｏｃｏ	hit	2016-06-01	choline	fu ling
6070	P78318	Immunoglobulin-binding protein 1		Ｐｏｒｉａ ｃｏｃｏ	hit	2016-06-01	choline	fu ling
6071	Q8IV08	Phospholipase D3		Ｐｏｒｉａ ｃｏｃｏ	hit	2016-06-01	choline	fu ling
6072	Q6NSI8	Uncharacterized protein KIAA1841		Ｐｏｒｉａ ｃｏｃｏ	hit	2016-06-01	choline	fu ling
6073	Q9NS23	Ras association domain-containing protein 1		Ｐｏｒｉａ ｃｏｃｏ	hit	2016-06-01	choline	fu ling
6074	P15421	Glycophorin-E		Ｐｏｒｉａ ｃｏｃｏ	hit	2016-06-01	choline	fu ling
6075	P04629	High affinity nerve growth factor receptor		Ｐｏｒｉａ ｃｏｃｏ	hit	2016-06-01	choline	fu ling
6076	Q8NHU3	Phosphatidylcholine:ceramide cholinephosphotransferase 2		Ｐｏｒｉａ ｃｏｃｏ	hit	2016-06-01	choline	fu ling
6077	Q96JB1	Dynein heavy chain 8, axonemal		Ｐｏｒｉａ ｃｏｃｏ	hit	2016-06-01	choline	fu ling
6078	Q96RL7	Vacuolar protein sorting-associated protein 13A		Ｐｏｒｉａ ｃｏｃｏ	hit	2016-06-01	choline	fu ling
6079	P50993	Sodium/potassium-transporting ATPase subunit alpha-2		Ｐｏｒｉａ ｃｏｃｏ	hit	2016-06-01	choline	fu ling
6080	P45844	ATP-binding cassette sub-family G member 1		Ｐｏｒｉａ ｃｏｃｏ	hit	2016-06-01	choline	fu ling
6081	Q8N7P1	Inactive phospholipase D5		Ｐｏｒｉａ ｃｏｃｏ	hit	2016-06-01	choline	fu ling
6082	Q99707	Methionine synthase		Ｐｏｒｉａ ｃｏｃｏ	hit	2016-06-01	choline	fu ling
6083	O15244	Solute carrier family 22 member 2		Ｐｏｒｉａ ｃｏｃｏ	hit	2016-06-01	choline	fu ling
6084	O15245	Solute carrier family 22 member 1		Ｐｏｒｉａ ｃｏｃｏ	hit	2016-06-01	choline	fu ling
6085	Q9NVF9	Ethanolamine kinase 2		Ｐｏｒｉａ ｃｏｃｏ	hit	2016-06-01	choline	fu ling
6086	P31513	Dimethylaniline monooxygenase [N-oxide-forming] 3		Ｐｏｒｉａ ｃｏｃｏ	hit	2016-06-01	choline	fu ling
6087	P17787	Neuronal acetylcholine receptor subunit beta-2		Ｐｏｒｉａ ｃｏｃｏ	hit	2016-06-01	choline	fu ling
6088	P01138	Beta-nerve growth factor		Ｐｏｒｉａ ｃｏｃｏ	hit	2016-06-01	choline	fu ling
6089	Q12889	Oviduct-specific glycoprotein		Ｐｏｒｉａ ｃｏｃｏ	hit	2016-06-01	choline	fu ling
6090	P28222	5-hydroxytryptamine receptor 1B		Ｐｏｒｉａ ｃｏｃｏ	hit	2016-06-01	choline	fu ling
6091	P43681	Neuronal acetylcholine receptor subunit alpha-4		Ｐｏｒｉａ ｃｏｃｏ	hit	2016-06-01	choline	fu ling
6092	Q8NCS7	Choline transporter-like protein 5		Ｐｏｒｉａ ｃｏｃｏ	hit	2016-06-01	choline	fu ling
6093	Q00266	S-adenosylmethionine synthase isoform type-1		Ｐｏｒｉａ ｃｏｃｏ	hit	2016-06-01	choline	fu ling
6094	Q00994	Protein BEX3		Ｐｏｒｉａ ｃｏｃｏ	hit	2016-06-01	choline	fu ling
6095	Q14749	Glycine N-methyltransferase		Ｐｏｒｉａ ｃｏｃｏ	hit	2016-06-01	choline	fu ling
6096	O60687	Sushi repeat-containing protein SRPX2		Ｐｏｒｉａ ｃｏｃｏ	hit	2016-06-01	choline	fu ling
6097	Q16572	Vesicular acetylcholine transporter		Ｐｏｒｉａ ｃｏｃｏ	hit	2016-06-01	choline	fu ling
6098	Q8WWI5	Choline transporter-like protein 1		Ｐｏｒｉａ ｃｏｃｏ	hit	2016-06-01	choline	fu ling
6099	O95477	ATP-binding cassette sub-family A member 1		Ｐｏｒｉａ ｃｏｃｏ	hit	2016-06-01	choline	fu ling
6100	O43463	Histone-lysine N-methyltransferase SUV39H1		Ｐｏｒｉａ ｃｏｃｏ	hit	2016-06-01	choline	fu ling
6101	P01106	Myc proto-oncogene protein		Ｐｏｒｉａ ｃｏｃｏ	hit	2016-06-01	choline	fu ling
6102	Q9Y5K3	Choline-phosphate cytidylyltransferase B		Ｐｏｒｉａ ｃｏｃｏ	hit	2016-06-01	choline	fu ling
6103	P07101	Tyrosine 3-monooxygenase		Ｐｏｒｉａ ｃｏｃｏ	hit	2016-06-01	choline	fu ling
6104	P29033	Gap junction beta-2 protein		Ｐｏｒｉａ ｃｏｃｏ	hit	2016-06-01	choline	fu ling
6105	Q9Y215	Acetylcholinesterase collagenic tail peptide		Ｐｏｒｉａ ｃｏｃｏ	hit	2016-06-01	choline	fu ling
6106	Q8TDS4	Hydroxycarboxylic acid receptor 2		Ｐｏｒｉａ ｃｏｃｏ	hit	2016-06-01	choline	fu ling
6107	Q96BZ4	Phospholipase D4		Ｐｏｒｉａ ｃｏｃｏ	hit	2016-06-01	choline	fu ling
6108	Q86UL3	Glycerol-3-phosphate acyltransferase 4		Ｐｏｒｉａ ｃｏｃｏ	hit	2016-06-01	choline	fu ling
6109	Q9Y259	Choline/ethanolamine kinase		Ｐｏｒｉａ ｃｏｃｏ	hit	2016-06-01	choline	fu ling
6110	P0C6A0	GATA-type zinc finger protein 1		Ｐｏｒｉａ ｃｏｃｏ	hit	2016-06-01	choline	fu ling
6111	P01275	Glucagon		Ｐｏｒｉａ ｃｏｃｏ	hit	2016-06-01	choline	fu ling
6112	Q53GD3	Choline transporter-like protein 4		Ｐｏｒｉａ ｃｏｃｏ	hit	2016-06-01	choline	fu ling
6113	P01375	Tumor necrosis factor		Ｐｏｒｉａ ｃｏｃｏ	hit	2016-06-01	choline	fu ling
6114	Q99943	1-acyl-sn-glycerol-3-phosphate acyltransferase alpha		Ｐｏｒｉａ ｃｏｃｏ	hit	2016-06-01	choline	fu ling
6115	P08173	Muscarinic acetylcholine receptor M4		Ｐｏｒｉａ ｃｏｃｏ	hit	2016-06-01	choline	fu ling
6116	P23560	Brain-derived neurotrophic factor		Ｐｏｒｉａ ｃｏｃｏ	hit	2016-06-01	choline	fu ling
6117	O95674	Phosphatidate cytidylyltransferase 2		Ｐｏｒｉａ ｃｏｃｏ	hit	2016-06-01	choline	fu ling
6118	P10415	Apoptosis regulator Bcl-2		Ｐｏｒｉａ ｃｏｃｏ	hit	2016-06-01	choline	fu ling
6119	P38936	Cyclin-dependent kinase inhibitor 1		Ｐｏｒｉａ ｃｏｃｏ	hit	2016-06-01	choline	fu ling
6120	Q92934	Bcl2 antagonist of cell death		Ｐｏｒｉａ ｃｏｃｏ	hit	2016-06-01	choline	fu ling
6121	P55211	Caspase-9		Ｐｏｒｉａ ｃｏｃｏ	hit	2016-06-01	choline	fu ling
6122	P42574	Caspase-3		Ｐｏｒｉａ ｃｏｃｏ	hit	2016-06-01	choline	fu ling
6123	P04054	Phospholipase A2		Ｐｏｒｉａ ｃｏｃｏ	hit	2016-06-01	pachymic acid	fu ling
6124	P14672	Solute carrier family 2, facilitated glucose transporter member 4		Ｐｏｒｉａ ｃｏｃｏ	hit	2016-06-01	pachymic acid	fu ling
6125	O95389	WNT1-inducible-signaling pathway protein 3		Ｐｏｒｉａ ｃｏｃｏ	hit	2016-06-01	pachymic acid	fu ling
6126	P55211	Caspase-9		Ｐｏｒｉａ ｃｏｃｏ	hit	2016-06-01	pachymic acid	fu ling
6127	P10415	Apoptosis regulator Bcl-2		Ｐｏｒｉａ ｃｏｃｏ	hit	2016-06-01	pachymic acid	fu ling
6128	P38936	Cyclin-dependent kinase inhibitor 1		Ｐｏｒｉａ ｃｏｃｏ	hit	2016-06-01	pachymic acid	fu ling
6129	P42574	Caspase-3		Ｐｏｒｉａ ｃｏｃｏ	hit	2016-06-01	pachymic acid	fu ling
6130	Q6P1J6	Phospholipase B1, membrane-associated		Ｐｏｒｉａ ｃｏｃｏ	hit	2016-06-01	pachymic acid	fu ling
6131	Q92934	Bcl2 antagonist of cell death		Ｐｏｒｉａ ｃｏｃｏ	hit	2016-06-01	pachymic acid	fu ling
6132	P11217	Glycogen phosphorylase, muscle form		Ｐｏｒｉａ ｃｏｃｏ	hit	2016-06-01	adenine	fu ling
6133	Q96EB6	NAD-dependent protein deacetylase sirtuin-1		Ｐｏｒｉａ ｃｏｃｏ	hit	2016-06-01	adenine	fu ling
6134	P30566	Adenylosuccinate lyase		Ｐｏｒｉａ ｃｏｃｏ	hit	2016-06-01	adenine	fu ling
6135	P06737	Glycogen phosphorylase, liver form		Ｐｏｒｉａ ｃｏｃｏ	hit	2016-06-01	adenine	fu ling
6136	P11586	C-1-tetrahydrofolate synthase, cytoplasmic		Ｐｏｒｉａ ｃｏｃｏ	hit	2016-06-01	adenine	fu ling
6137	P27695	DNA-(apurinic or apyrimidinic site) lyase		Ｐｏｒｉａ ｃｏｃｏ	hit	2016-06-01	adenine	fu ling
6138	P11216	Glycogen phosphorylase, brain form		Ｐｏｒｉａ ｃｏｃｏ	hit	2016-06-01	adenine	fu ling
6139	P23526	Adenosylhomocysteinase		Ｐｏｒｉａ ｃｏｃｏ	hit	2016-06-01	adenine	fu ling
6140	O60907	F-box-like/WD repeat-containing protein TBL1X		Ｐｏｒｉａ ｃｏｃｏ	hit	2016-06-01	adenine	fu ling
6141	P78549	Endonuclease III-like protein 1		Ｐｏｒｉａ ｃｏｃｏ	hit	2016-06-01	adenine	fu ling
6142	P29372	DNA-3-methyladenine glycosylase		Ｐｏｒｉａ ｃｏｃｏ	hit	2016-06-01	adenine	fu ling
6143	Q16698	2,4-dienoyl-CoA reductase, mitochondrial		Ｐｏｒｉａ ｃｏｃｏ	hit	2016-06-01	adenine	fu ling
6144	P55899	IgG receptor FcRn large subunit p51		Ｐｏｒｉａ ｃｏｃｏ	hit	2016-06-01	adenine	fu ling
6145	P06732	Creatine kinase M-type		Ｐｏｒｉａ ｃｏｃｏ	hit	2016-06-01	adenine	fu ling
6146	Q02218	2-oxoglutarate dehydrogenase, mitochondrial		Ｐｏｒｉａ ｃｏｃｏ	hit	2016-06-01	adenine	fu ling
6147	Q9NW13	RNA-binding protein 28		Ｐｏｒｉａ ｃｏｃｏ	hit	2016-06-01	adenine	fu ling
6148	P30405	Peptidyl-prolyl cis-trans isomerase F, mitochondrial		Ｐｏｒｉａ ｃｏｃｏ	hit	2016-06-01	adenine	fu ling
6149	P51575	P2X purinoceptor 1		Ｐｏｒｉａ ｃｏｃｏ	hit	2016-06-01	adenine	fu ling
6150	O75976	Carboxypeptidase D		Ｐｏｒｉａ ｃｏｃｏ	hit	2016-06-01	adenine	fu ling
6151	P28907	ADP-ribosyl cyclase 1		Ｐｏｒｉａ ｃｏｃｏ	hit	2016-06-01	adenine	fu ling
6152	P04406	Glyceraldehyde-3-phosphate dehydrogenase		Ｐｏｒｉａ ｃｏｃｏ	hit	2016-06-01	adenine	fu ling
6153	P07195	L-lactate dehydrogenase B chain		Ｐｏｒｉａ ｃｏｃｏ	hit	2016-06-01	adenine	fu ling
6154	P51397	Death-associated protein 1		Ｐｏｒｉａ ｃｏｃｏ	hit	2016-06-01	adenine	fu ling
6155	P40925	Malate dehydrogenase, cytoplasmic		Ｐｏｒｉａ ｃｏｃｏ	hit	2016-06-01	adenine	fu ling
6156	P43246	DNA mismatch repair protein Msh2		Ｐｏｒｉａ ｃｏｃｏ	hit	2016-06-01	adenine	fu ling
6157	P31939	Bifunctional purine biosynthesis protein PURH		Ｐｏｒｉａ ｃｏｃｏ	hit	2016-06-01	adenine	fu ling
6158	Q5TFG8	Zinc finger C2HC domain-containing protein 1B		Ｐｏｒｉａ ｃｏｃｏ	hit	2016-06-01	adenine	fu ling
6159	Q15842	ATP-sensitive inward rectifier potassium channel 8		Ｐｏｒｉａ ｃｏｃｏ	hit	2016-06-01	adenine	fu ling
6160	Q9UI43	Putative ribosomal RNA methyltransferase 2		Ｐｏｒｉａ ｃｏｃｏ	hit	2016-06-01	adenine	fu ling
6161	Q15672	Twist-related protein 1		Ｐｏｒｉａ ｃｏｃｏ	hit	2016-06-01	adenine	fu ling
6162	Q8IXJ6	NAD-dependent protein deacetylase sirtuin-2		Ｐｏｒｉａ ｃｏｃｏ	hit	2016-06-01	adenine	fu ling
6163	P17540	Creatine kinase S-type, mitochondrial		Ｐｏｒｉａ ｃｏｃｏ	hit	2016-06-01	adenine	fu ling
6164	P52758	Ribonuclease UK114		Ｐｏｒｉａ ｃｏｃｏ	hit	2016-06-01	adenine	fu ling
6165	Q01432	AMP deaminase 3		Ｐｏｒｉａ ｃｏｃｏ	hit	2016-06-01	adenine	fu ling
6166	Q01433	AMP deaminase 2		Ｐｏｒｉａ ｃｏｃｏ	hit	2016-06-01	adenine	fu ling
6167	P25054	Adenomatous polyposis coli protein		Ｐｏｒｉａ ｃｏｃｏ	hit	2016-06-01	adenine	fu ling
6168	P21589	5'-nucleotidase		Ｐｏｒｉａ ｃｏｃｏ	hit	2016-06-01	adenine	fu ling
6169	P36959	GMP reductase 1		Ｐｏｒｉａ ｃｏｃｏ	hit	2016-06-01	adenine	fu ling
6170	P13498	Cytochrome b-245 light chain		Ｐｏｒｉａ ｃｏｃｏ	hit	2016-06-01	adenine	fu ling
6171	Q99572	P2X purinoceptor 7		Ｐｏｒｉａ ｃｏｃｏ	hit	2016-06-01	adenine	fu ling
6172	P20774	Mimecan		Ｐｏｒｉａ ｃｏｃｏ	hit	2016-06-01	adenine	fu ling
6173	P25874	Mitochondrial brown fat uncoupling protein 1		Ｐｏｒｉａ ｃｏｃｏ	hit	2016-06-01	adenine	fu ling
6174	Q9NPH5	NADPH oxidase 4		Ｐｏｒｉａ ｃｏｃｏ	hit	2016-06-01	adenine	fu ling
6175	Q06203	Amidophosphoribosyltransferase		Ｐｏｒｉａ ｃｏｃｏ	hit	2016-06-01	adenine	fu ling
6176	Q13423	NAD(P) transhydrogenase, mitochondrial		Ｐｏｒｉａ ｃｏｃｏ	hit	2016-06-01	adenine	fu ling
6177	Q10588	ADP-ribosyl cyclase 2		Ｐｏｒｉａ ｃｏｃｏ	hit	2016-06-01	adenine	fu ling
6178	Q9BY49	Peroxisomal trans-2-enoyl-CoA reductase		Ｐｏｒｉａ ｃｏｃｏ	hit	2016-06-01	adenine	fu ling
6179	P13861	cAMP-dependent protein kinase type II-alpha regulatory subunit		Ｐｏｒｉａ ｃｏｃｏ	hit	2016-06-01	adenine	fu ling
6180	P11086	Phenylethanolamine N-methyltransferase		Ｐｏｒｉａ ｃｏｃｏ	hit	2016-06-01	adenine	fu ling
6181	P27815	cAMP-specific 3',5'-cyclic phosphodiesterase 4A		Ｐｏｒｉａ ｃｏｃｏ	hit	2016-06-01	adenine	fu ling
6182	P24666	Low molecular weight phosphotyrosine protein phosphatase		Ｐｏｒｉａ ｃｏｃｏ	hit	2016-06-01	adenine	fu ling
6183	P00367	Glutamate dehydrogenase 1, mitochondrial		Ｐｏｒｉａ ｃｏｃｏ	hit	2016-06-01	adenine	fu ling
6184	P07864	L-lactate dehydrogenase C chain		Ｐｏｒｉａ ｃｏｃｏ	hit	2016-06-01	adenine	fu ling
6185	Q6ZMR3	L-lactate dehydrogenase A-like 6A		Ｐｏｒｉａ ｃｏｃｏ	hit	2016-06-01	adenine	fu ling
6186	Q9H0C2	ADP/ATP translocase 4		Ｐｏｒｉａ ｃｏｃｏ	hit	2016-06-01	adenine	fu ling
6187	P12235	ADP/ATP translocase 1		Ｐｏｒｉａ ｃｏｃｏ	hit	2016-06-01	adenine	fu ling
6188	P01270	Parathyroid hormone		Ｐｏｒｉａ ｃｏｃｏ	hit	2016-06-01	adenine	fu ling
6189	Q08629	Testican-1		Ｐｏｒｉａ ｃｏｃｏ	hit	2016-06-01	adenine	fu ling
6190	P55263	Adenosine kinase		Ｐｏｒｉａ ｃｏｃｏ	hit	2016-06-01	adenine	fu ling
6191	Q9BZQ4	Nicotinamide mononucleotide adenylyltransferase 2		Ｐｏｒｉａ ｃｏｃｏ	hit	2016-06-01	adenine	fu ling
6192	P14598	Neutrophil cytosol factor 1		Ｐｏｒｉａ ｃｏｃｏ	hit	2016-06-01	adenine	fu ling
6193	P48047	ATP synthase subunit O, mitochondrial		Ｐｏｒｉａ ｃｏｃｏ	hit	2016-06-01	adenine	fu ling
6194	P04080	Cystatin-B		Ｐｏｒｉａ ｃｏｃｏ	hit	2016-06-01	adenine	fu ling
6195	Q7RTT9	Equilibrative nucleoside transporter 4		Ｐｏｒｉａ ｃｏｃｏ	hit	2016-06-01	adenine	fu ling
6196	P00492	Hypoxanthine-guanine phosphoribosyltransferase		Ｐｏｒｉａ ｃｏｃｏ	hit	2016-06-01	adenine	fu ling
6197	Q86U44	N6-adenosine-methyltransferase 70 kDa subunit		Ｐｏｒｉａ ｃｏｃｏ	hit	2016-06-01	adenine	fu ling
6198	P12277	Creatine kinase B-type		Ｐｏｒｉａ ｃｏｃｏ	hit	2016-06-01	adenine	fu ling
6199	P50213	Isocitrate dehydrogenase [NAD] subunit alpha, mitochondrial		Ｐｏｒｉａ ｃｏｃｏ	hit	2016-06-01	adenine	fu ling
6200	P12532	Creatine kinase U-type, mitochondrial		Ｐｏｒｉａ ｃｏｃｏ	hit	2016-06-01	adenine	fu ling
6201	Q9BYZ2	L-lactate dehydrogenase A-like 6B		Ｐｏｒｉａ ｃｏｃｏ	hit	2016-06-01	adenine	fu ling
6202	Q13258	Prostaglandin D2 receptor		Ｐｏｒｉａ ｃｏｃｏ	hit	2016-06-01	adenine	fu ling
6203	P29275	Adenosine receptor A2b		Ｐｏｒｉａ ｃｏｃｏ	hit	2016-06-01	adenine	fu ling
6204	P47900	P2Y purinoceptor 1		Ｐｏｒｉａ ｃｏｃｏ	hit	2016-06-01	adenine	fu ling
6205	Q9Y4P3	Transducin beta-like protein 2		Ｐｏｒｉａ ｃｏｃｏ	hit	2016-06-01	adenine	fu ling
6206	Q8WVQ1	Soluble calcium-activated nucleotidase 1		Ｐｏｒｉａ ｃｏｃｏ	hit	2016-06-01	adenine	fu ling
6207	Q15391	P2Y purinoceptor 14		Ｐｏｒｉａ ｃｏｃｏ	hit	2016-06-01	adenine	fu ling
6208	P30542	Adenosine receptor A1		Ｐｏｒｉａ ｃｏｃｏ	hit	2016-06-01	adenine	fu ling
6209	Q92934	Bcl2 antagonist of cell death		Ｐｏｒｉａ ｃｏｃｏ	hit	2016-06-01	adenine	fu ling
6210	Q15077	P2Y purinoceptor 6		Ｐｏｒｉａ ｃｏｃｏ	hit	2016-06-01	adenine	fu ling
6211	P01112	GTPase HRas		Ｐｏｒｉａ ｃｏｃｏ	hit	2016-06-01	adenine	fu ling
6212	P41231	P2Y purinoceptor 2		Ｐｏｒｉａ ｃｏｃｏ	hit	2016-06-01	adenine	fu ling
6213	Q86TN4	tRNA 2'-phosphotransferase 1		Ｐｏｒｉａ ｃｏｃｏ	hit	2016-06-01	adenine	fu ling
6214	Q96HN2	Putative adenosylhomocysteinase 3		Ｐｏｒｉａ ｃｏｃｏ	hit	2016-06-01	adenine	fu ling
6215	P23109	AMP deaminase 1		Ｐｏｒｉａ ｃｏｃｏ	hit	2016-06-01	adenine	fu ling
6216	Q9NRG1	Phosphoribosyltransferase domain-containing protein 1		Ｐｏｒｉａ ｃｏｃｏ	hit	2016-06-01	adenine	fu ling
6217	O95861	3'(2'),5'-bisphosphate nucleotidase 1		Ｐｏｒｉａ ｃｏｃｏ	hit	2016-06-01	adenine	fu ling
6218	P14618	Pyruvate kinase isozymes M1/M2		Ｐｏｒｉａ ｃｏｃｏ	hit	2016-06-01	adenine	fu ling
6219	Q9BPV8	P2Y purinoceptor 13		Ｐｏｒｉａ ｃｏｃｏ	hit	2016-06-01	adenine	fu ling
6220	Q96EP1	E3 ubiquitin-protein ligase CHFR		Ｐｏｒｉａ ｃｏｃｏ	hit	2016-06-01	adenine	fu ling
6221	P12268	Inosine-5'-monophosphate dehydrogenase 2		Ｐｏｒｉａ ｃｏｃｏ	hit	2016-06-01	adenine	fu ling
6222	Q96G91	P2Y purinoceptor 11		Ｐｏｒｉａ ｃｏｃｏ	hit	2016-06-01	adenine	fu ling
6223	Q92902	Hermansky-Pudlak syndrome 1 protein		Ｐｏｒｉａ ｃｏｃｏ	hit	2016-06-01	adenine	fu ling
6224	P49448	Glutamate dehydrogenase 2, mitochondrial		Ｐｏｒｉａ ｃｏｃｏ	hit	2016-06-01	adenine	fu ling
6225	Q9UBC3	DNA (cytosine-5)-methyltransferase 3B		Ｐｏｒｉａ ｃｏｃｏ	hit	2016-06-01	adenine	fu ling
6226	Q9BQ87	F-box-like/WD repeat-containing protein TBL1Y		Ｐｏｒｉａ ｃｏｃｏ	hit	2016-06-01	adenine	fu ling
6227	Q7Z569	BRCA1-associated protein		Ｐｏｒｉａ ｃｏｃｏ	hit	2016-06-01	adenine	fu ling
6228	Q12788	Transducin beta-like protein 3		Ｐｏｒｉａ ｃｏｃｏ	hit	2016-06-01	adenine	fu ling
6229	P48735	Isocitrate dehydrogenase [NADP], mitochondrial		Ｐｏｒｉａ ｃｏｃｏ	hit	2016-06-01	adenine	fu ling
6230	P00746	Complement factor D		Ｐｏｒｉａ ｃｏｃｏ	hit	2016-06-01	adenine	fu ling
6231	Q5EBN2	Putative tripartite motif-containing protein 61		Ｐｏｒｉａ ｃｏｃｏ	hit	2016-06-01	adenine	fu ling
6232	P09110	3-ketoacyl-CoA thiolase, peroxisomal		Ｐｏｒｉａ ｃｏｃｏ	hit	2016-06-01	adenine	fu ling
6233	P29274	Adenosine receptor A2a		Ｐｏｒｉａ ｃｏｃｏ	hit	2016-06-01	adenine	fu ling
6234	P36639	7,8-dihydro-8-oxoguanine triphosphatase		Ｐｏｒｉａ ｃｏｃｏ	hit	2016-06-01	adenine	fu ling
6235	P30613	Pyruvate kinase isozymes R/L		Ｐｏｒｉａ ｃｏｃｏ	hit	2016-06-01	adenine	fu ling
6236	Q6IB77	Glycine N-acyltransferase		Ｐｏｒｉａ ｃｏｃｏ	hit	2016-06-01	adenine	fu ling
6237	Q13705	Activin receptor type-2B		Ｐｏｒｉａ ｃｏｃｏ	hit	2016-06-01	adenine	fu ling
6238	Q96T66	Nicotinamide mononucleotide adenylyltransferase 3		Ｐｏｒｉａ ｃｏｃｏ	hit	2016-06-01	adenine	fu ling
6239	P05814	Beta-casein		Ｐｏｒｉａ ｃｏｃｏ	hit	2016-06-01	adenine	fu ling
6240	O75390	Citrate synthase, mitochondrial		Ｐｏｒｉａ ｃｏｃｏ	hit	2016-06-01	adenine	fu ling
6241	Q08462	Adenylate cyclase type 2		Ｐｏｒｉａ ｃｏｃｏ	hit	2016-06-01	adenine	fu ling
6242	P07998	Ribonuclease pancreatic		Ｐｏｒｉａ ｃｏｃｏ	hit	2016-06-01	adenine	fu ling
6243	P20839	Inosine-5'-monophosphate dehydrogenase 1		Ｐｏｒｉａ ｃｏｃｏ	hit	2016-06-01	adenine	fu ling
6244	Q14654	ATP-sensitive inward rectifier potassium channel 11		Ｐｏｒｉａ ｃｏｃｏ	hit	2016-06-01	adenine	fu ling
6245	Q9NR30	Nucleolar RNA helicase 2		Ｐｏｒｉａ ｃｏｃｏ	hit	2016-06-01	adenine	fu ling
6246	P54819	Adenylate kinase 2, mitochondrial		Ｐｏｒｉａ ｃｏｃｏ	hit	2016-06-01	adenine	fu ling
6247	Q9Y5L3	Ectonucleoside triphosphate diphosphohydrolase 2		Ｐｏｒｉａ ｃｏｃｏ	hit	2016-06-01	adenine	fu ling
6248	P10828	Thyroid hormone receptor beta		Ｐｏｒｉａ ｃｏｃｏ	hit	2016-06-01	adenine	fu ling
6249	Q8N999	Uncharacterized protein C12orf29		Ｐｏｒｉａ ｃｏｃｏ	hit	2016-06-01	adenine	fu ling
6250	P49917	DNA ligase 4		Ｐｏｒｉａ ｃｏｃｏ	hit	2016-06-01	adenine	fu ling
6251	Q14542	Equilibrative nucleoside transporter 2		Ｐｏｒｉａ ｃｏｃｏ	hit	2016-06-01	adenine	fu ling
6252	Q9Y2T3	Guanine deaminase		Ｐｏｒｉａ ｃｏｃｏ	hit	2016-06-01	adenine	fu ling
6253	Q96JB1	Dynein heavy chain 8, axonemal		Ｐｏｒｉａ ｃｏｃｏ	hit	2016-06-01	adenine	fu ling
6254	P54851	Epithelial membrane protein 2		Ｐｏｒｉａ ｃｏｃｏ	hit	2016-06-01	adenine	fu ling
6255	P21817	Ryanodine receptor 1		Ｐｏｒｉａ ｃｏｃｏ	hit	2016-06-01	adenine	fu ling
6256	P08237	6-phosphofructokinase, muscle type		Ｐｏｒｉａ ｃｏｃｏ	hit	2016-06-01	adenine	fu ling
6257	P00491	Purine nucleoside phosphorylase		Ｐｏｒｉａ ｃｏｃｏ	hit	2016-06-01	adenine	fu ling
6258	P30520	Adenylosuccinate synthetase isozyme 2		Ｐｏｒｉａ ｃｏｃｏ	hit	2016-06-01	adenine	fu ling
6259	P09874	Poly [ADP-ribose] polymerase 1		Ｐｏｒｉａ ｃｏｃｏ	hit	2016-06-01	adenine	fu ling
6260	Q8WVM0	Dimethyladenosine transferase 1, mitochondrial		Ｐｏｒｉａ ｃｏｃｏ	hit	2016-06-01	adenine	fu ling
6261	Q6UB35	Monofunctional C1-tetrahydrofolate synthase, mitochondrial		Ｐｏｒｉａ ｃｏｃｏ	hit	2016-06-01	adenine	fu ling
6262	P35354	Prostaglandin G/H synthase 2		Ｐｏｒｉａ ｃｏｃｏ	hit	2016-06-01	adenine	fu ling
6263	Q9NQW7	Xaa-Pro aminopeptidase 1		Ｐｏｒｉａ ｃｏｃｏ	hit	2016-06-01	adenine	fu ling
6264	P33765	Adenosine receptor A3		Ｐｏｒｉａ ｃｏｃｏ	hit	2016-06-01	adenine	fu ling
6265	O43865	Putative adenosylhomocysteinase 2		Ｐｏｒｉａ ｃｏｃｏ	hit	2016-06-01	adenine	fu ling
6266	Q9NQZ7	Ectonucleoside triphosphate diphosphohydrolase 7		Ｐｏｒｉａ ｃｏｃｏ	hit	2016-06-01	adenine	fu ling
6267	P49961	Ectonucleoside triphosphate diphosphohydrolase 1		Ｐｏｒｉａ ｃｏｃｏ	hit	2016-06-01	adenine	fu ling
6268	P54646	5'-AMP-activated protein kinase catalytic subunit alpha-2		Ｐｏｒｉａ ｃｏｃｏ	hit	2016-06-01	adenine	fu ling
6269	P05141	ADP/ATP translocase 2		Ｐｏｒｉａ ｃｏｃｏ	hit	2016-06-01	adenine	fu ling
6270	Q99808	Equilibrative nucleoside transporter 1		Ｐｏｒｉａ ｃｏｃｏ	hit	2016-06-01	adenine	fu ling
6271	Q9Y253	DNA polymerase eta		Ｐｏｒｉａ ｃｏｃｏ	hit	2016-06-01	adenine	fu ling
6272	P60891	Ribose-phosphate pyrophosphokinase 1		Ｐｏｒｉａ ｃｏｃｏ	hit	2016-06-01	adenine	fu ling
6273	P45880	Voltage-dependent anion-selective channel protein 2		Ｐｏｒｉａ ｃｏｃｏ	hit	2016-06-01	adenine	fu ling
6274	P00813	Adenosine deaminase		Ｐｏｒｉａ ｃｏｃｏ	hit	2016-06-01	adenine	fu ling
6275	P00568	Adenylate kinase isoenzyme 1		Ｐｏｒｉａ ｃｏｃｏ	hit	2016-06-01	adenine	fu ling
6276	Q9BZD2	Equilibrative nucleoside transporter 3		Ｐｏｒｉａ ｃｏｃｏ	hit	2016-06-01	adenine	fu ling
6277	Q96SZ5	2-aminoethanethiol dioxygenase		Ｐｏｒｉａ ｃｏｃｏ	hit	2016-06-01	adenine	fu ling
6278	P51582	P2Y purinoceptor 4		Ｐｏｒｉａ ｃｏｃｏ	hit	2016-06-01	adenine	fu ling
6279	Q9UBZ4	DNA-(apurinic or apyrimidinic site) lyase 2		Ｐｏｒｉａ ｃｏｃｏ	hit	2016-06-01	adenine	fu ling
6280	P01160	Natriuretic peptides A		Ｐｏｒｉａ ｃｏｃｏ	hit	2016-06-01	adenine	fu ling
6281	Q9Y6E0	Serine/threonine-protein kinase 24		Ｐｏｒｉａ ｃｏｃｏ	hit	2016-06-01	adenine	fu ling
6282	O95759	TBC1 domain family member 8		Ｐｏｒｉａ ｃｏｃｏ	hit	2016-06-01	adenine	fu ling
6283	Q9HAN9	Nicotinamide mononucleotide adenylyltransferase 1		Ｐｏｒｉａ ｃｏｃｏ	hit	2016-06-01	adenine	fu ling
6284	O00763	Acetyl-CoA carboxylase 2		Ｐｏｒｉａ ｃｏｃｏ	hit	2016-06-01	adenine	fu ling
6285	P07741	Adenine phosphoribosyltransferase		Ｐｏｒｉａ ｃｏｃｏ	hit	2016-06-01	adenine	fu ling
6286	P04839	Cytochrome b-245 heavy chain		Ｐｏｒｉａ ｃｏｃｏ	hit	2016-06-01	adenine	fu ling
6287	P47989	Xanthine dehydrogenase/oxidase		Ｐｏｒｉａ ｃｏｃｏ	hit	2016-06-01	adenine	fu ling
6288	P04156	Major prion protein		Ｐｏｒｉａ ｃｏｃｏ	hit	2016-06-01	adenine	fu ling
6289	Q13126	S-methyl-5'-thioadenosine phosphorylase		Ｐｏｒｉａ ｃｏｃｏ	hit	2016-06-01	adenine	fu ling
6290	Q9UIJ7	GTP:AMP phosphotransferase, mitochondrial		Ｐｏｒｉａ ｃｏｃｏ	hit	2016-06-01	adenine	fu ling
6291	P22102	Trifunctional purine biosynthetic protein adenosine-3		Ｐｏｒｉａ ｃｏｃｏ	hit	2016-06-01	adenine	fu ling
6292	Q15413	Ryanodine receptor 3		Ｐｏｒｉａ ｃｏｃｏ	hit	2016-06-01	adenine	fu ling
6293	Q09428	ATP-binding cassette sub-family C member 8		Ｐｏｒｉａ ｃｏｃｏ	hit	2016-06-01	adenine	fu ling
6294	Q13569	G/T mismatch-specific thymine DNA glycosylase		Ｐｏｒｉａ ｃｏｃｏ	hit	2016-06-01	adenine	fu ling
6295	P11413	Glucose-6-phosphate 1-dehydrogenase		Ｐｏｒｉａ ｃｏｃｏ	hit	2016-06-01	adenine	fu ling
6296	P78362	SRSF protein kinase 2		Ｐｏｒｉａ ｃｏｃｏ	hit	2016-06-01	adenine	fu ling
6297	P53597	Succinyl-CoA ligase [ADP/GDP-forming] subunit alpha, mitochondrial		Ｐｏｒｉａ ｃｏｃｏ	hit	2016-06-01	adenine	fu ling
6298	Q8IWW8	Hydroxyacid-oxoacid transhydrogenase, mitochondrial		Ｐｏｒｉａ ｃｏｃｏ	hit	2016-06-01	adenine	fu ling
6299	P11908	Ribose-phosphate pyrophosphokinase 2		Ｐｏｒｉａ ｃｏｃｏ	hit	2016-06-01	adenine	fu ling
6300	P22234	Multifunctional protein ADE2		Ｐｏｒｉａ ｃｏｃｏ	hit	2016-06-01	adenine	fu ling
6301	O95453	Poly(A)-specific ribonuclease PARN		Ｐｏｒｉａ ｃｏｃｏ	hit	2016-06-01	adenine	fu ling
6302	P21108	Ribose-phosphate pyrophosphokinase 3		Ｐｏｒｉａ ｃｏｃｏ	hit	2016-06-01	adenine	fu ling
6303	Q9P2T1	GMP reductase 2		Ｐｏｒｉａ ｃｏｃｏ	hit	2016-06-01	adenine	fu ling
6304	P00338	L-lactate dehydrogenase A chain		Ｐｏｒｉａ ｃｏｃｏ	hit	2016-06-01	adenine	fu ling
6305	Q9BZK7	F-box-like/WD repeat-containing protein TBL1XR1		Ｐｏｒｉａ ｃｏｃｏ	hit	2016-06-01	adenine	fu ling
6306	P49915	GMP synthase [glutamine-hydrolyzing]		Ｐｏｒｉａ ｃｏｃｏ	hit	2016-06-01	adenine	fu ling
6307				Ｐｏｒｉａ ｃｏｃｏ	hit	2016-06-01	pachyman	fu ling
6308				Ｐｏｒｉａ ｃｏｃｏ	hit	2016-06-01	pinidine	fu ling
6309				Ｐｏｒｉａ ｃｏｃｏ	hit	2016-06-01	undecan-2-ol	fu ling
6310				Ｐｏｒｉａ ｃｏｃｏ	hit	2016-06-01	poricoicacid h	fu ling
6311				Ｐｏｒｉａ ｃｏｃｏ	hit	2016-06-01	20-hexadecanoylingenol	fu ling
6312				Ｐｏｒｉａ ｃｏｃｏ	hit	2016-06-01	poricoicacid c	fu ling
6313				Ｐｏｒｉａ ｃｏｃｏ	hit	2016-06-01	eburicoic acid	fu ling
6314				Ｐｏｒｉａ ｃｏｃｏ	hit	2016-06-01	3Ξ²-p-hydroxybenzoyldehydrotumulosicacid	fu ling
6315				Ｐｏｒｉａ ｃｏｃｏ	hit	2016-06-01	hexadecanoicacid	fu ling
6316				Ｐｏｒｉａ ｃｏｃｏ	hit	2016-06-01	caprylicacid	fu ling
6317				Ｐｏｒｉａ ｃｏｃｏ	hit	2016-06-01	dodecenoicacid	fu ling
6318	P21917	D(4) dopamine receptor		Ｐｏｒｉａ ｃｏｃｏ	hit	2016-06-01	ergotamine	fu ling
6319	Q8N7H5	RNA polymerase II-associated factor 1 homolog		Ｐｏｒｉａ ｃｏｃｏ	hit	2016-06-01		fu ling
6320	P05231	Interleukin-6		Ｐｏｒｉａ ｃｏｃｏ	hit	2016-06-01		fu ling
6321	P08183	Multidrug resistance protein 1		Ｐｏｒｉａ ｃｏｃｏ	hit	2016-06-01		fu ling
6322	P08913	Alpha-2A adrenergic receptor		Ｐｏｒｉａ ｃｏｃｏ	hit	2016-06-01		fu ling
6323	Q96E29	mTERF domain-containing protein 1, mitochondrial		Ｐｏｒｉａ ｃｏｃｏ	hit	2016-06-01		fu ling
6324	P47898	5-hydroxytryptamine receptor 5A		Ｐｏｒｉａ ｃｏｃｏ	hit	2016-06-01		fu ling
6325	P01236	Prolactin		Ｐｏｒｉａ ｃｏｃｏ	hit	2016-06-01		fu ling
6326	P21918	D(1B) dopamine receptor		Ｐｏｒｉａ ｃｏｃｏ	hit	2016-06-01		fu ling
6327	P35368	Alpha-1B adrenergic receptor		Ｐｏｒｉａ ｃｏｃｏ	hit	2016-06-01		fu ling
6328	P28566	5-hydroxytryptamine receptor 1E		Ｐｏｒｉａ ｃｏｃｏ	hit	2016-06-01		fu ling
6329	P28221	5-hydroxytryptamine receptor 1D		Ｐｏｒｉａ ｃｏｃｏ	hit	2016-06-01		fu ling
6330	P08908	5-hydroxytryptamine receptor 1A		Ｐｏｒｉａ ｃｏｃｏ	hit	2016-06-01		fu ling
6331	P30939	5-hydroxytryptamine receptor 1F		Ｐｏｒｉａ ｃｏｃｏ	hit	2016-06-01		fu ling
6332	P08684	Cytochrome P450 3A4		Ｐｏｒｉａ ｃｏｃｏ	hit	2016-06-01		fu ling
6333	P34969	5-hydroxytryptamine receptor 7		Ｐｏｒｉａ ｃｏｃｏ	hit	2016-06-01		fu ling
6334	P05177	Cytochrome P450 1A2		Ｐｏｒｉａ ｃｏｃｏ	hit	2016-06-01		fu ling
6335	P54289	Voltage-dependent calcium channel subunit alpha-2/delta-1		Ｐｏｒｉａ ｃｏｃｏ	hit	2016-06-01		fu ling
6336	P14416	D(2) dopamine receptor		Ｐｏｒｉａ ｃｏｃｏ	hit	2016-06-01		fu ling
6337	P28222	5-hydroxytryptamine receptor 1B		Ｐｏｒｉａ ｃｏｃｏ	hit	2016-06-01		fu ling
6338	P28223	5-hydroxytryptamine receptor 2A		Ｐｏｒｉａ ｃｏｃｏ	hit	2016-06-01		fu ling
6339	P25100	Alpha-1D adrenergic receptor		Ｐｏｒｉａ ｃｏｃｏ	hit	2016-06-01		fu ling
6340	P23975	Sodium-dependent noradrenaline transporter		Ｐｏｒｉａ ｃｏｃｏ	hit	2016-06-01		fu ling
6341	P35348	Alpha-1A adrenergic receptor		Ｐｏｒｉａ ｃｏｃｏ	hit	2016-06-01		fu ling
6342	P35462	D(3) dopamine receptor		Ｐｏｒｉａ ｃｏｃｏ	hit	2016-06-01		fu ling
6343	P18825	Alpha-2C adrenergic receptor		Ｐｏｒｉａ ｃｏｃｏ	hit	2016-06-01		fu ling
6344	P18089	Alpha-2B adrenergic receptor		Ｐｏｒｉａ ｃｏｃｏ	hit	2016-06-01		fu ling
6345	Q8N6D2	E3 ubiquitin-protein ligase RNF182		Ｐｏｒｉａ ｃｏｃｏ	hit	2016-06-01		fu ling
6346				Ｐｏｒｉａ ｃｏｃｏ	hit	2016-06-01	dehydroabieticacid methyl ester	fu ling
6347	Q16850	Lanosterol 14-alpha demethylase		Ｐｏｒｉａ ｃｏｃｏ	hit	2016-06-01	eburicol	fu ling
6348	O43174	Cytochrome P450 26A1		Ｐｏｒｉａ ｃｏｃｏ	hit	2016-06-01		fu ling
6349	Q9UBB5	Methyl-CpG-binding domain protein 2		Ｐｏｒｉａ ｃｏｃｏ	hit	2016-06-01		fu ling
6350	Q15800	Methylsterol monooxygenase 1		Ｐｏｒｉａ ｃｏｃｏ	hit	2016-06-01		fu ling
6351				Ｐｏｒｉａ ｃｏｃｏ	hit	2016-06-01	porphyroxine	fu ling
6352				Ｐｏｒｉａ ｃｏｃｏ	hit	2016-06-01	cis-4-dodecenoic acid	fu ling
6353				Ｐｏｒｉａ ｃｏｃｏ	hit	2016-06-01	tumulosicacid	fu ling
6354				Ｐｏｒｉａ ｃｏｃｏ	hit	2016-06-01	tumulosicacid methyl ester	fu ling
6355				Ｐｏｒｉａ ｃｏｃｏ	hit	2016-06-01	capsaicin (e)	fu ling
6356	P51648	Fatty aldehyde dehydrogenase		Ｐｏｒｉａ ｃｏｃｏ	hit	2016-06-01	lauric aldehyde	fu ling
6357	Q9UL41	Paraneoplastic antigen Ma3		Ｐｏｒｉａ ｃｏｃｏ	hit	2016-06-01		fu ling
6358					hit	2016-06-01	poricoicacid d	fu ling
6359					hit	2016-06-01	o-acetylpachymic acid-25-o1	fu ling
6360					hit	2016-06-01	dehydrotumulosicacid	fu ling
6361					hit	2016-06-01	chrysanthemaxanthin	fu ling
6362					hit	2016-06-01	trametenolicacid	fu ling
6363					hit	2016-06-01	polyporenic acid C	fu ling
6364					hit	2016-06-01	poricoicacid g	fu ling
6365					hit	2016-06-01	poricoicacid dm	fu ling
6366					hit	2016-06-01	25-hydroxy-3-epidehydrotumulosicacid	fu ling
6367					hit	2016-06-01	3β-hydroxy-16α-acetoxy-lanosta-7,9(11),24-trien-21-oicacid	fu ling
6368					hit	2016-06-01	10-hydroxyacetylbaccatin vi	fu ling
6369					hit	2016-06-01	poricoicacid a	fu ling
6370					hit	2016-06-01	poricoicacid b	fu ling
6371					hit	2016-06-01	dehydroeburicoicacid	fu ling
6372					hit	2016-06-01	polystachoside	fu ling
6373					hit	2016-06-01	pachymicacid methyl ester	fu ling
6374	P80098	C-C motif chemokine 7			hit	2016-06-01	cryptoxanthin	chen pi
6375	Q9NTJ4	Alpha-mannosidase 2C1			hit	2016-06-01	cryptoxanthin	chen pi
6376	O94788	Retinal dehydrogenase 2			hit	2016-06-01	capraldehyde	chen pi
6377	P05091	Aldehyde dehydrogenase, mitochondrial			hit	2016-06-01	capraldehyde	chen pi
6378	O95259	Potassium voltage-gated channel subfamily H member 1			hit	2016-06-01	capraldehyde	chen pi
6379	P15121	Aldose reductase			hit	2016-06-01	capraldehyde	chen pi
6380	P00352	Retinal dehydrogenase 1			hit	2016-06-01	capraldehyde	chen pi
6381	P51648	Fatty aldehyde dehydrogenase			hit	2016-06-01	capraldehyde	chen pi
6382	Q9Y215	Acetylcholinesterase collagenic tail peptide			hit	2016-06-01	capraldehyde	chen pi
6383	P80098	C-C motif chemokine 7			hit	2016-06-01	hesperidin	chen pi
6384	P09601	Heme oxygenase 1			hit	2016-06-01	hesperidin	chen pi
6385	P00750	Tissue-type plasminogen activator			hit	2016-06-01	hesperidin	chen pi
6386	Q15113	Procollagen C-endopeptidase enhancer 1			hit	2016-06-01	hesperidin	chen pi
6387	P19838	Nuclear factor NF-kappa-B p105 subunit			hit	2016-06-01	hesperidin	chen pi
6388	P04114	Apolipoprotein B-100			hit	2016-06-01	hesperidin	chen pi
6389	Q13029	PR domain zinc finger protein 2			hit	2016-06-01	hesperidin	chen pi
6390	P05231	Interleukin-6			hit	2016-06-01	hesperidin	chen pi
6391	Q9UPN3	Microtubule-actin cross-linking factor 1, isoforms 1/2/3/5			hit	2016-06-01	hesperidin	chen pi
6392	P29474	Nitric oxide synthase, endothelial			hit	2016-06-01	hesperidin	chen pi
6393	P04179	Superoxide dismutase [Mn], mitochondrial			hit	2016-06-01	hesperidin	chen pi
6394	Q16665	Hypoxia-inducible factor 1-alpha			hit	2016-06-01	hesperidin	chen pi
6395	P35354	Prostaglandin G/H synthase 2			hit	2016-06-01	hesperidin	chen pi
6396	Q9H171	Z-DNA-binding protein 1			hit	2016-06-01	hesperidin	chen pi
6397	P14780	Matrix metalloproteinase-9			hit	2016-06-01	hesperidin	chen pi
6398	P05305	Endothelin-1			hit	2016-06-01	hesperidin	chen pi
6399	P01375	Tumor necrosis factor			hit	2016-06-01	hesperidin	chen pi
6400	Q0VD83	Apolipoprotein B receptor			hit	2016-06-01	hesperidin	chen pi
6401	P05362	Intercellular adhesion molecule 1			hit	2016-06-01	hesperidin	chen pi
6402	P19320	Vascular cell adhesion protein 1			hit	2016-06-01	hesperidin	chen pi
6403	P42574	Caspase-3			hit	2016-06-01	hesperidin	chen pi
6404	Q8IVF5	T-lymphoma invasion and metastasis-inducing protein 2			hit	2016-06-01	hesperidin	chen pi
6405	Q07812	Apoptosis regulator BAX			hit	2016-06-01	hesperidin	chen pi
6406	P20815	Cytochrome P450 3A5			hit	2016-06-01	alpha-pinene	chen pi
6407	Q16678	Cytochrome P450 1B1			hit	2016-06-01	alpha-pinene	chen pi
6408	Q86XS8	E3 ubiquitin-protein ligase RNF130			hit	2016-06-01	alpha-pinene	chen pi
6409	P01584	Interleukin-1 beta			hit	2016-06-01	alpha-pinene	chen pi
6410	P22749	Granulysin			hit	2016-06-01	alpha-pinene	chen pi
6411	O95259	Potassium voltage-gated channel subfamily H member 1			hit	2016-06-01	alpha-pinene	chen pi
6412	Q9NPH2	Inositol-3-phosphate synthase 1			hit	2016-06-01	alpha-pinene	chen pi
6413	Q9NXZ1	Sarcoma antigen 1			hit	2016-06-01	alpha-pinene	chen pi
6414	Q5T124	UBX domain-containing protein 11			hit	2016-06-01	alpha-pinene	chen pi
6415	Q96T58	Msx2-interacting protein			hit	2016-06-01	alpha-pinene	chen pi
6416	P04798	Cytochrome P450 1A1			hit	2016-06-01	alpha-pinene	chen pi
6417	Q9Y215	Acetylcholinesterase collagenic tail peptide			hit	2016-06-01	alpha-pinene	chen pi
6418	Q9Y573	Actin-binding protein IPP			hit	2016-06-01	alpha-pinene	chen pi
6419	Q3KNS1	Patched domain-containing protein 3			hit	2016-06-01	alpha-pinene	chen pi
6420	O95399	Urotensin-2			hit	2016-06-01	lauric acid	chen pi
6421	O00398	Putative P2Y purinoceptor 10			hit	2016-06-01	lauric acid	chen pi
6422	P46663	B1 bradykinin receptor			hit	2016-06-01	lauric acid	chen pi
6423	Q8NFJ6	Prokineticin receptor 2			hit	2016-06-01	lauric acid	chen pi
6424	P01178	Oxytocin-neurophysin 1			hit	2016-06-01	lauric acid	chen pi
6425	O43193	Motilin receptor			hit	2016-06-01	lauric acid	chen pi
6426	Q7L5A8	Fatty acid 2-hydroxylase			hit	2016-06-01	lauric acid	chen pi
6427	Q16698	2,4-dienoyl-CoA reductase, mitochondrial			hit	2016-06-01	lauric acid	chen pi
6428	P20815	Cytochrome P450 3A5			hit	2016-06-01	lauric acid	chen pi
6429	P07360	Complement component C8 gamma chain			hit	2016-06-01	lauric acid	chen pi
6430	P35243	Recoverin			hit	2016-06-01	lauric acid	chen pi
6431	P30968	Gonadotropin-releasing hormone receptor			hit	2016-06-01	lauric acid	chen pi
6432	P19838	Nuclear factor NF-kappa-B p105 subunit			hit	2016-06-01	lauric acid	chen pi
6433	P41238	C->U-editing enzyme APOBEC-1			hit	2016-06-01	lauric acid	chen pi
6434	P02788	Lactotransferrin			hit	2016-06-01	lauric acid	chen pi
6435	P04114	Apolipoprotein B-100			hit	2016-06-01	lauric acid	chen pi
6436	Q969F8	KiSS-1 receptor			hit	2016-06-01	lauric acid	chen pi
6437	Q15743	Ovarian cancer G-protein coupled receptor 1			hit	2016-06-01	lauric acid	chen pi
6438	P04040	Catalase			hit	2016-06-01	lauric acid	chen pi
6439	O43555	Progonadoliberin-2			hit	2016-06-01	lauric acid	chen pi
6440	P06132	Uroporphyrinogen decarboxylase			hit	2016-06-01	lauric acid	chen pi
6441	O15552	Free fatty acid receptor 2			hit	2016-06-01	lauric acid	chen pi
6442	O14842	Free fatty acid receptor 1			hit	2016-06-01	lauric acid	chen pi
6443	Q96RI0	Proteinase-activated receptor 4			hit	2016-06-01	lauric acid	chen pi
6444	P05181	Cytochrome P450 2E1			hit	2016-06-01	lauric acid	chen pi
6445	P20309	Muscarinic acetylcholine receptor M3			hit	2016-06-01	lauric acid	chen pi
6446	P30990	Neurotensin/neuromedin N			hit	2016-06-01	lauric acid	chen pi
6447	P07492	Gastrin-releasing peptide			hit	2016-06-01	lauric acid	chen pi
6448	P04083	Annexin A1			hit	2016-06-01	lauric acid	chen pi
6449	P28336	Neuromedin-B receptor			hit	2016-06-01	lauric acid	chen pi
6450	P41595	5-hydroxytryptamine receptor 2B			hit	2016-06-01	lauric acid	chen pi
6451	P28039	Acyloxyacyl hydrolase			hit	2016-06-01	lauric acid	chen pi
6452	P30419	Glycylpeptide N-tetradecanoyltransferase 1			hit	2016-06-01	lauric acid	chen pi
6453	O60603	Toll-like receptor 2			hit	2016-06-01	lauric acid	chen pi
6454	Q16678	Cytochrome P450 1B1			hit	2016-06-01	lauric acid	chen pi
6455	P11712	Cytochrome P450 2C9			hit	2016-06-01	lauric acid	chen pi
6456	Q13427	Peptidyl-prolyl cis-trans isomerase G			hit	2016-06-01	lauric acid	chen pi
6457	P30679	Guanine nucleotide-binding protein subunit alpha-15			hit	2016-06-01	lauric acid	chen pi
6458	P01042	Kininogen-1			hit	2016-06-01	lauric acid	chen pi
6459	P16435	NADPH--cytochrome P450 reductase			hit	2016-06-01	lauric acid	chen pi
6460	P12872	Promotilin			hit	2016-06-01	lauric acid	chen pi
6461	O15130	FMRFamide-related peptides			hit	2016-06-01	lauric acid	chen pi
6462	Q8IYL9	Psychosine receptor			hit	2016-06-01	lauric acid	chen pi
6463	P31749	RAC-alpha serine/threonine-protein kinase			hit	2016-06-01	lauric acid	chen pi
6464	P58294	Prokineticin-1			hit	2016-06-01	lauric acid	chen pi
6465	Q13304	Uracil nucleotide/cysteinyl leukotriene receptor			hit	2016-06-01	lauric acid	chen pi
6466	P30556	Type-1 angiotensin II receptor			hit	2016-06-01	lauric acid	chen pi
6467	P28335	5-hydroxytryptamine receptor 2C			hit	2016-06-01	lauric acid	chen pi
6468	P01148	Progonadoliberin-1			hit	2016-06-01	lauric acid	chen pi
6469	Q9GZQ6	Neuropeptide FF receptor 1			hit	2016-06-01	lauric acid	chen pi
6470	Q9NWU1	3-oxoacyl-[acyl-carrier-protein] synthase, mitochondrial			hit	2016-06-01	lauric acid	chen pi
6471	Q9NS75	Cysteinyl leukotriene receptor 2			hit	2016-06-01	lauric acid	chen pi
6472	Q9Y6Y9	Lymphocyte antigen 96			hit	2016-06-01	lauric acid	chen pi
6473	P05067	Amyloid beta A4 protein			hit	2016-06-01	lauric acid	chen pi
6474	P52823	Stanniocalcin-1			hit	2016-06-01	lauric acid	chen pi
6475	O43918	Autoimmune regulator			hit	2016-06-01	lauric acid	chen pi
6476	P34995	Prostaglandin E2 receptor EP1 subtype			hit	2016-06-01	lauric acid	chen pi
6477	Q15067	Peroxisomal acyl-coenzyme A oxidase 1			hit	2016-06-01	lauric acid	chen pi
6478	O43612	Orexin			hit	2016-06-01	lauric acid	chen pi
6479	P32238	Cholecystokinin receptor type A			hit	2016-06-01	lauric acid	chen pi
6480	Q9HC23	Prokineticin-2			hit	2016-06-01	lauric acid	chen pi
6481	P02768	Serum albumin			hit	2016-06-01	lauric acid	chen pi
6482	Q9BV23	Monoacylglycerol lipase ABHD6			hit	2016-06-01	lauric acid	chen pi
6483	P41180	Extracellular calcium-sensing receptor			hit	2016-06-01	lauric acid	chen pi
6484	P11766	Alcohol dehydrogenase class-3			hit	2016-06-01	lauric acid	chen pi
6485	O00254	Proteinase-activated receptor 3			hit	2016-06-01	lauric acid	chen pi
6486	P55085	Proteinase-activated receptor 2			hit	2016-06-01	lauric acid	chen pi
6487	P37288	Vasopressin V1a receptor			hit	2016-06-01	lauric acid	chen pi
6488	Q9UHF0	Tachykinin-3			hit	2016-06-01	lauric acid	chen pi
6489	Q9UBC5	Unconventional myosin-Ia			hit	2016-06-01	lauric acid	chen pi
6490	P25105	Platelet-activating factor receptor			hit	2016-06-01	lauric acid	chen pi
6491	P29371	Neuromedin-K receptor			hit	2016-06-01	lauric acid	chen pi
6492	P20396	Prothyroliberin			hit	2016-06-01	lauric acid	chen pi
6493	P25103	Substance-P receptor			hit	2016-06-01	lauric acid	chen pi
6494	O95665	Neurotensin receptor type 2			hit	2016-06-01	lauric acid	chen pi
6495	Q8TCW9	Prokineticin receptor 1			hit	2016-06-01	lauric acid	chen pi
6496	P49327	Fatty acid synthase			hit	2016-06-01	lauric acid	chen pi
6497	P47900	P2Y purinoceptor 1			hit	2016-06-01	lauric acid	chen pi
6498	P11229	Muscarinic acetylcholine receptor M1			hit	2016-06-01	lauric acid	chen pi
6499	P35368	Alpha-1B adrenergic receptor			hit	2016-06-01	lauric acid	chen pi
6500	Q15722	Leukotriene B4 receptor 1			hit	2016-06-01	lauric acid	chen pi
6501	Q99424	Peroxisomal acyl-coenzyme A oxidase 2			hit	2016-06-01	lauric acid	chen pi
6502	P30411	B2 bradykinin receptor			hit	2016-06-01	lauric acid	chen pi
6503	Q9Y5X5	Neuropeptide FF receptor 2			hit	2016-06-01	lauric acid	chen pi
6504	Q5T6X5	G-protein coupled receptor family C group 6 member A			hit	2016-06-01	lauric acid	chen pi
6505	Q15077	P2Y purinoceptor 6			hit	2016-06-01	lauric acid	chen pi
6506	P34981	Thyrotropin-releasing hormone receptor			hit	2016-06-01	lauric acid	chen pi
6507	P41231	P2Y purinoceptor 2			hit	2016-06-01	lauric acid	chen pi
6508	P46094	Chemokine XC receptor 1			hit	2016-06-01	lauric acid	chen pi
6509	Q02928	Cytochrome P450 4A11			hit	2016-06-01	lauric acid	chen pi
6510	P41235	Hepatocyte nuclear factor 4-alpha			hit	2016-06-01	lauric acid	chen pi
6511	P25101	Endothelin-1 receptor			hit	2016-06-01	lauric acid	chen pi
6512	P43155	Carnitine O-acetyltransferase			hit	2016-06-01	lauric acid	chen pi
6513	Q9NZD2	Glycolipid transfer protein			hit	2016-06-01	lauric acid	chen pi
6514	Q9Y3D7	Mitochondrial import inner membrane translocase subunit TIM16			hit	2016-06-01	lauric acid	chen pi
6515	P08174	Complement decay-accelerating factor			hit	2016-06-01	lauric acid	chen pi
6516	P46093	G-protein coupled receptor 4			hit	2016-06-01	lauric acid	chen pi
6517	P20366	Protachykinin-1			hit	2016-06-01	lauric acid	chen pi
6518	P25116	Proteinase-activated receptor 1			hit	2016-06-01	lauric acid	chen pi
6519	Q8N9L9	Acyl-coenzyme A thioesterase 4			hit	2016-06-01	lauric acid	chen pi
6520	Q9UKP6	Urotensin-2 receptor			hit	2016-06-01	lauric acid	chen pi
6521	P30559	Oxytocin receptor			hit	2016-06-01	lauric acid	chen pi
6522	P20813	Cytochrome P450 2B6			hit	2016-06-01	lauric acid	chen pi
6523	Q9UNW8	Probable G-protein coupled receptor 132			hit	2016-06-01	lauric acid	chen pi
6524	P08912	Muscarinic acetylcholine receptor M5			hit	2016-06-01	lauric acid	chen pi
6525	P01350	Gastrin			hit	2016-06-01	lauric acid	chen pi
6526	P59768	Guanine nucleotide-binding protein G(I)/G(S)/G(O) subunit gamma-2			hit	2016-06-01	lauric acid	chen pi
6527	P24530	Endothelin B receptor			hit	2016-06-01	lauric acid	chen pi
6528	P32239	Gastrin/cholecystokinin type B receptor			hit	2016-06-01	lauric acid	chen pi
6529	Q96P65	Pyroglutamylated RFamide peptide receptor			hit	2016-06-01	lauric acid	chen pi
6530	P06307	Cholecystokinin			hit	2016-06-01	lauric acid	chen pi
6531	P14138	Endothelin-3			hit	2016-06-01	lauric acid	chen pi
6532	Q9UHD4	Cell death activator CIDE-B			hit	2016-06-01	lauric acid	chen pi
6533	P08684	Cytochrome P450 3A4			hit	2016-06-01	lauric acid	chen pi
6534	P25090	N-formyl peptide receptor 2			hit	2016-06-01	lauric acid	chen pi
6535	Q765I0	Urotensin-2B			hit	2016-06-01	lauric acid	chen pi
6536	P00167	Cytochrome b5			hit	2016-06-01	lauric acid	chen pi
6537	P05177	Cytochrome P450 1A2			hit	2016-06-01	lauric acid	chen pi
6538	P43657	Lysophosphatidic acid receptor 6			hit	2016-06-01	lauric acid	chen pi
6539	P83859	Orexigenic neuropeptide QRFP			hit	2016-06-01	lauric acid	chen pi
6540	P17900	Ganglioside GM2 activator			hit	2016-06-01	lauric acid	chen pi
6541	O95573	Long-chain-fatty-acid--CoA ligase 3			hit	2016-06-01	lauric acid	chen pi
6542	Q92633	Lysophosphatidic acid receptor 1			hit	2016-06-01	lauric acid	chen pi
6543	Q6W5P4	Neuropeptide S receptor			hit	2016-06-01	lauric acid	chen pi
6544	P47901	Vasopressin V1b receptor			hit	2016-06-01	lauric acid	chen pi
6545	Q15726	Metastasis-suppressor KiSS-1			hit	2016-06-01	lauric acid	chen pi
6546	P35354	Prostaglandin G/H synthase 2			hit	2016-06-01	lauric acid	chen pi
6547	P30989	Neurotensin receptor type 1			hit	2016-06-01	lauric acid	chen pi
6548	Q9UBY5	Lysophosphatidic acid receptor 3			hit	2016-06-01	lauric acid	chen pi
6549	P43088	Prostaglandin F2-alpha receptor			hit	2016-06-01	lauric acid	chen pi
6550	P51589	Cytochrome P450 2J2			hit	2016-06-01	lauric acid	chen pi
6551	Q5TCH4	Cytochrome P450 4A22			hit	2016-06-01	lauric acid	chen pi
6552	P13584	Cytochrome P450 4B1			hit	2016-06-01	lauric acid	chen pi
6553	Q9UHM6	Melanopsin			hit	2016-06-01	lauric acid	chen pi
6554	P20800	Endothelin-2			hit	2016-06-01	lauric acid	chen pi
6555	Q99677	Lysophosphatidic acid receptor 4			hit	2016-06-01	lauric acid	chen pi
6556	Q9Y271	Cysteinyl leukotriene receptor 1			hit	2016-06-01	lauric acid	chen pi
6557	P21452	Substance-K receptor			hit	2016-06-01	lauric acid	chen pi
6558	O43613	Orexin receptor type 1			hit	2016-06-01	lauric acid	chen pi
6559	O00206	Toll-like receptor 4			hit	2016-06-01	lauric acid	chen pi
6560	Q9UNK4	Group IID secretory phospholipase A2			hit	2016-06-01	lauric acid	chen pi
6561	P14555	Phospholipase A2, membrane associated			hit	2016-06-01	lauric acid	chen pi
6562	P21731	Thromboxane A2 receptor			hit	2016-06-01	lauric acid	chen pi
6563	O95837	Guanine nucleotide-binding protein subunit alpha-14			hit	2016-06-01	lauric acid	chen pi
6564	O00154	Cytosolic acyl coenzyme A thioester hydrolase			hit	2016-06-01	lauric acid	chen pi
6565	P28223	5-hydroxytryptamine receptor 2A			hit	2016-06-01	lauric acid	chen pi
6566	P05305	Endothelin-1			hit	2016-06-01	lauric acid	chen pi
6567	P25100	Alpha-1D adrenergic receptor			hit	2016-06-01	lauric acid	chen pi
6568	P04798	Cytochrome P450 1A1			hit	2016-06-01	lauric acid	chen pi
6569	P30550	Gastrin-releasing peptide receptor			hit	2016-06-01	lauric acid	chen pi
6570	P34913	Epoxide hydrolase 2			hit	2016-06-01	lauric acid	chen pi
6571	P98155	Very low-density lipoprotein receptor			hit	2016-06-01	lauric acid	chen pi
6572	Q13459	Unconventional myosin-IXb			hit	2016-06-01	lauric acid	chen pi
6573	P0C0P6	Neuropeptide S			hit	2016-06-01	lauric acid	chen pi
6574	P47871	Glucagon receptor			hit	2016-06-01	lauric acid	chen pi
6575	Q04206	Transcription factor p65			hit	2016-06-01	lauric acid	chen pi
6576	Q9HBW0	Lysophosphatidic acid receptor 2			hit	2016-06-01	lauric acid	chen pi
6577	P01275	Glucagon			hit	2016-06-01	lauric acid	chen pi
6578	Q0VD83	Apolipoprotein B receptor			hit	2016-06-01	lauric acid	chen pi
6579	P10145	Interleukin-8			hit	2016-06-01	lauric acid	chen pi
6580	P05231	Interleukin-6			hit	2016-06-01	lauric acid	chen pi
6581	Q9NRD8	Dual oxidase 2			hit	2016-06-01	lauric acid	chen pi
6582	P25942	Tumor necrosis factor receptor superfamily member 5			hit	2016-06-01	lauric acid	chen pi
6583	P42081	T-lymphocyte activation antigen CD86			hit	2016-06-01	lauric acid	chen pi
6584	P33681	T-lymphocyte activation antigen CD80			hit	2016-06-01	lauric acid	chen pi
6585	P13500	C-C motif chemokine 2			hit	2016-06-01	limonene	chen pi
6586	O14578	Citron Rho-interacting kinase			hit	2016-06-01	limonene	chen pi
6587	Q9NQW6	Actin-binding protein anillin			hit	2016-06-01	limonene	chen pi
6588	Q9H400	Lck-interacting transmembrane adapter 1			hit	2016-06-01	limonene	chen pi
6589	Q96T58	Msx2-interacting protein			hit	2016-06-01	limonene	chen pi
6590	Q9NXZ1	Sarcoma antigen 1			hit	2016-06-01	limonene	chen pi
6591	P04035	3-hydroxy-3-methylglutaryl-coenzyme A reductase			hit	2016-06-01	limonene	chen pi
6592	P05112	Interleukin-4			hit	2016-06-01	limonene	chen pi
6593	P01579	Interferon gamma			hit	2016-06-01	limonene	chen pi
6594	Q92934	Bcl2 antagonist of cell death			hit	2016-06-01	limonene	chen pi
6595	P10415	Apoptosis regulator Bcl-2			hit	2016-06-01	limonene	chen pi
6596	P28161	Glutathione S-transferase Mu 2			hit	2016-06-01	tangeretin	chen pi
6597	P78381	UDP-galactose translocator			hit	2016-06-01	tangeretin	chen pi
6598	P21757	Macrophage scavenger receptor types I and II			hit	2016-06-01	tangeretin	chen pi
6599	Q8WWQ0	PH-interacting protein			hit	2016-06-01	tangeretin	chen pi
6600	Q04864	Proto-oncogene c-Rel			hit	2016-06-01	tangeretin	chen pi
6601	Q9UMX9	Membrane-associated transporter protein			hit	2016-06-01	tangeretin	chen pi
6602	P08684	Cytochrome P450 3A4			hit	2016-06-01	tangeretin	chen pi
6603	P35354	Prostaglandin G/H synthase 2			hit	2016-06-01	tangeretin	chen pi
[truncated: 1,542 more rows]
