# Supplementary material for: Prediction of Molecular Mechanisms for LianXia NingXin Formula: A Network Pharmacology Study
Source: Front Physiol. 2018 May 8;9:489. doi: 10.3389/fphys.2018.00489 (PMC5952186; doi:10.3389/fphys.2018.00489)
Supplement: Supplementary file 4 [file Table_4.xlsx]

## Sheet: T4  targets in diseases
Supplementary Table S4: LXNX formula drug targets in co-morbid diseases
disease gene	herb targets	number of edges	min_sp	max_sp	avg_sp			positive result：min_sp = 0, avg_sp < 3
disease	GABRD	1	0	0	0
disease	AKT1	336	0	6	2.25595
disease	PIK3CA	336	0	6	2.49107
disease	EDN1	336	0	6	2.53274
disease	PRL	336	0	6	2.5506
disease	LEP	336	0	6	2.55357
disease	CREBBP	334	0	6	2.56886
disease	NOS3	336	0	6	2.57143
disease	NGF	335	0	7	2.64478
disease	PTEN	336	0	6	2.66964
disease	NPY	336	0	6	2.6875
disease	GSK3B	334	0	7	2.70359
disease	NPPA	336	0	6	2.70536
disease	ADCY5	336	0	6	2.72917
disease	OPRD1	336	0	6	2.78869
disease	ESR2	336	0	7	2.8244
disease	CRP	336	0	6	2.83036
disease	GJA1	335	0	7	2.83582
disease	PENK	336	0	6	2.86607
disease	BDNF	333	0	7	2.87087
disease	APP	331	0	8	2.87613
disease	GNAS	336	0	7	2.89583
disease	PLAU	336	0	7	2.89881
disease	SIRT1	333	0	7	2.90691
disease	CRH	336	0	7	2.94345
disease	IKBKB	333	0	7	2.95495
disease	PPY	336	0	6	2.96429
disease	APOE	334	0	7	2.97605
disease	DRD4	333	0	7	2.98198
