# Supplementary material for: Prediction of Molecular Mechanisms for LianXia NingXin Formula: A Network Pharmacology Study
Source: Front Physiol. 2018 May 8;9:489. doi: 10.3389/fphys.2018.00489 (PMC5952186; doi:10.3389/fphys.2018.00489)
Supplement: Supplementary file 5 [file Table_5.xlsx]

## Sheet: T5 target in symptoms
Supplementary Table S5: LXNX formula drug targets in co-morbid symptoms
disease gene	herb targets	number of edges	min_sp	max_sp	avg_sp		positive result：min_sp = 0, avg_sp < 3
syndrome	AKT1	2573	0	7	2.29615
syndrome	SRC	2587	0	8	2.2988
syndrome	STAT3	2588	0	8	2.32767
syndrome	CCND1	2588	0	8	2.34003
syndrome	VEGFA	2584	0	7	2.34675
syndrome	ESR1	2588	0	8	2.35046
syndrome	IL6	2584	0	7	2.38274
syndrome	FOS	2576	0	8	2.41149
syndrome	MAPK1	2573	0	8	2.42868
syndrome	TP53	2539	0	8	2.43718
syndrome	PIK3CA	2580	0	8	2.45504
syndrome	EGFR	2568	0	8	2.45639
syndrome	JAK2	2588	0	8	2.4687
syndrome	JUN	2556	0	8	2.48826
syndrome	MYC	2574	0	8	2.50894
syndrome	AR	2588	0	8	2.50927
syndrome	SP1	2577	0	9	2.51378
syndrome	CREB1	2588	0	8	2.51507
syndrome	ERBB2	2587	0	8	2.52068
syndrome	ALB	2584	0	8	2.52593
syndrome	FYN	2577	0	8	2.52619
syndrome	HIF1A	2584	0	8	2.52864
syndrome	CASP3	2580	0	7	2.53372
syndrome	PRL	2588	0	8	2.534
syndrome	LEP	2585	0	8	2.54545
syndrome	MMP2	2588	0	8	2.56569
syndrome	EDN1	2584	0	8	2.57159
syndrome	RB1	2588	0	8	2.57303
syndrome	HSPA4	2581	0	8	2.57575
syndrome	BCL2	2587	0	8	2.57673
syndrome	CREBBP	2547	0	8	2.57754
syndrome	IL2	2577	0	8	2.5844
syndrome	NOS3	2579	0	7	2.60178
syndrome	MAPK14	2546	0	8	2.60723
syndrome	EGF	2541	0	8	2.62259
syndrome	KNG1	2584	0	8	2.63313
syndrome	PTEN	2578	0	8	2.64236
syndrome	PCNA	2577	0	9	2.64338
syndrome	NFKB1	2571	0	8	2.64372
syndrome	HMOX1	2588	0	8	2.64683
syndrome	NGF	2561	0	8	2.65521
syndrome	CASP8	2578	0	8	2.6571
syndrome	CDKN1A	2552	0	8	2.6587
syndrome	IL1B	2560	0	8	2.66172
syndrome	ABL1	2578	0	9	2.66524
syndrome	CDC42	2560	0	8	2.68555
syndrome	CTNNB1	2536	0	8	2.69164
syndrome	VCAM1	2584	0	8	2.69466
syndrome	TNF	2570	0	8	2.7144
syndrome	CCR5	2589	0	9	2.71533
syndrome	CSF2	2561	0	9	2.71574
syndrome	MDM2	2567	0	9	2.71874
syndrome	IL4	2574	0	8	2.71989
syndrome	GAPDH	2571	0	8	2.73707
syndrome	NPPA	2580	0	9	2.7407
syndrome	EP300	2535	0	8	2.74083
syndrome	CCL5	2588	0	8	2.74343
syndrome	EGR1	2556	0	8	2.74687
syndrome	NPY	2588	0	9	2.74884
syndrome	CCR7	2589	0	8	2.75357
syndrome	GSK3B	2554	0	9	2.75411
syndrome	PARP1	2573	0	9	2.75709
syndrome	PRKG1	2588	0	8	2.76314
syndrome	EDNRB	2584	0	8	2.76471
syndrome	SMAD3	2571	0	9	2.76818
syndrome	MAPK8	2539	0	9	2.76959
syndrome	BAX	2562	0	9	2.77596
syndrome	CCNB1	2576	0	8	2.77834
syndrome	TGFB1	2506	0	8	2.78372
syndrome	F2	2588	0	8	2.79096
syndrome	CRP	2584	0	8	2.79218
syndrome	SOCS3	2584	0	9	2.79257
syndrome	GCG	2561	0	9	2.79695
syndrome	CDK5	2569	0	9	2.79992
syndrome	B2M	2571	0	9	2.8028
syndrome	MAPK3	2521	0	9	2.80405
syndrome	MAPT	2574	0	8	2.81235
syndrome	KRAS	2572	0	8	2.81804
syndrome	CTGF	2584	0	8	2.82159
syndrome	IL2RA	2561	0	8	2.82624
syndrome	HSPA8	2573	0	9	2.82744
syndrome	PLAU	2568	0	9	2.83022
syndrome	CCR1	2588	0	9	2.84003
syndrome	MMP9	2539	0	8	2.84049
syndrome	EDNRA	2573	0	9	2.84571
syndrome	PGR	2561	0	9	2.84654
syndrome	CDKN2A	2573	0	9	2.85115
syndrome	C5AR1	2587	0	8	2.85543
syndrome	GJA1	2560	0	9	2.86563
syndrome	CCR3	2588	0	9	2.86747
syndrome	TIMP1	2560	0	9	2.87109
syndrome	ADCY9	2572	0	9	2.87364
syndrome	NPSR1	2584	0	9	2.87384
syndrome	CFTR	2574	0	9	2.88578
syndrome	BDNF	2532	0	9	2.88586
syndrome	NTS	2572	0	9	2.88919
syndrome	HRAS	2496	0	8	2.88982
syndrome	CSN1S1	2539	0	9	2.8913
syndrome	PPARG	2506	0	9	2.89425
syndrome	HCK	2560	0	9	2.89492
syndrome	BTK	2561	0	9	2.89848
syndrome	CDK4	2560	0	9	2.90273
syndrome	CCR8	2589	0	9	2.90344
syndrome	TAC1	2566	0	9	2.9053
syndrome	SREBF1	2573	0	8	2.91644
syndrome	PENK	2584	0	9	2.92067
syndrome	PTGS2	2461	0	8	2.92198
syndrome	ALPL	2567	0	9	2.92248
syndrome	SIRT1	2534	0	9	2.92265
syndrome	ABCA1	2571	0	9	2.92921
syndrome	DRD2	2577	0	9	2.93558
syndrome	GCGR	2574	0	9	2.9359
syndrome	POMC	2529	0	9	2.94227
syndrome	IL10	2532	0	9	2.9451
syndrome	CD40	2547	0	9	2.94621
syndrome	TNFSF11	2573	0	8	2.94675
syndrome	ELANE	2540	0	9	2.94724
syndrome	MTOR	2527	0	9	2.94776
syndrome	FGF2	2483	0	9	2.94845
syndrome	LDLR	2582	0	9	2.95391
syndrome	SHH	2556	0	8	2.95423
syndrome	APOE	2548	0	9	2.9584
syndrome	RAD51	2567	0	9	2.96143
syndrome	IL5	2574	0	9	2.96193
syndrome	CD86	2554	0	9	2.96319
syndrome	VIM	2540	0	8	2.96378
syndrome	TBXA2R	2566	0	9	2.9661
syndrome	HSF1	2584	0	8	2.96749
syndrome	APOB	2571	0	9	2.97044
syndrome	IFNG	2498	0	8	2.97438
syndrome	MCL1	2561	0	9	2.97618
syndrome	LCK	2496	0	9	2.98157
syndrome	EIF4E	2574	0	9	2.98601
syndrome	APP	2478	0	9	2.98668
syndrome	LYZ	2552	0	9	2.98707
syndrome	SLC2A4	2554	0	9	2.98786
syndrome	CXCL10	2560	0	9	2.98867
syndrome	CYSLTR1	2584	0	9	2.98878
syndrome	COL2A1	2584	0	9	2.98878
syndrome	EIF4G1	2584	0	9	2.99265
syndrome	C5	2589	0	9	2.99382
syndrome	TRPV1	2561	0	9	2.99531
syndrome	CRH	2571	0	9	2.99883
syndrome	TWIST1	2587	0	9	2.99884
