# Supplementary material for: Prediction of Molecular Mechanisms for LianXia NingXin Formula: A Network Pharmacology Study
Source: Front Physiol. 2018 May 8;9:489. doi: 10.3389/fphys.2018.00489 (PMC5952186; doi:10.3389/fphys.2018.00489)
Supplement: Supplementary file 6 [file Table_6.xlsx]

## Sheet: T6 M146 GO term results
Supplementary Table S6: The results of M146 GO term analysis
Category	Term	Count	%	PValue	Genes	List Total	Pop Hits	Pop Total	Fold Enrichment	Bonferroni	Benjamini	FDR
GOTERM_BP_DIRECT	GO:0007189~adenylate cyclase-activating G-protein coupled receptor signaling pathway	34	0.153972	1.77882e-57	CALCR, ADCY4, DRD1, ADCY1, ADCY2, ADCY7, ADORA2B, ADCY8, ADORA2A, DRD5, ADCY5, PTH1R, ADCY6, LHCGR, GHRHR, CALCA, ADRB3, PTGIR, PTH, CALCRL, PTGER2, PTGER4, RXFP2, FSHR, PTHLH, ADRB2, UCN3, UCN2, ADCY9, GHRH, PTGDR, GNAS, ADM2, TSHR	147	50	16792	77.6773	1.41772e-54	1.41772e-54	2.72914e-54
GOTERM_BP_DIRECT	GO:0030819~positive regulation of cAMP biosynthetic process	30	0.135857	1.92428e-52	CALCR, DRD1, ADCY7, ADORA2A, ADCYAP1R1, AKAP12, MRAP2, GHRHR, CALCA, SCT, PTGIR, MC1R, RLN2, PTH, MC5R, MC3R, CALCRL, RAMP1, RAMP2, UCN, RXFP2, PTHLH, GCG, ADRB1, ADM, GHRH, MC2R, MC4R, CRH, GNAS	147	40	16792	85.6735	1.53366e-49	7.66828e-50	2.95233e-49
GOTERM_BP_DIRECT	GO:0007190~activation of adenylate cyclase activity	27	0.122272	5.27614e-45	CALCR, AVPR2, ADCY4, DRD1, ADCY1, ADCY2, ADCY7, ADORA2B, ADCY8, DRD5, ADCY5, ADCY6, LHCGR, VIPR2, GHRHR, ADCYAP1, CALCA, ADRB3, FSHR, CRHR1, ADRB2, ADRB1, ADCY9, GIPR, GNAS, TSHR, GLP1R	147	40	16792	77.1061	4.20508e-42	1.40169e-42	8.0949e-42
GOTERM_BP_DIRECT	GO:0071377~cellular response to glucagon stimulus	26	0.117743	1.25706e-42	ADCY4, ADCY1, ADCY2, ADCY7, ADCY8, ADCY5, ADCY6, GNG13, GNG11, GNG12, GNG8, GCG, ADCY9, GNB2, GNB1, GNG10, GNB4, GNG2, GNAS, GLP2R, GNG3, GNB3, GNG4, GNG5, GLP1R, GNG7	147	40	16792	74.2503	1.00188e-39	2.5047e-40	1.92865e-39
GOTERM_BP_DIRECT	GO:0007186~G-protein coupled receptor signaling pathway	56	0.2536	1.4691e-32	GNAZ, PREX1, LHCGR, GABBR2, VIPR1, LGR6, GPR88, VIPR2, SCTR, GNG8, PTGIR, TAAR1, GNG2, GNG3, GNG4, RAMP1, GNG5, GNG7, RAMP2, PTGER2, ATRNL1, BAIAP3, HTR4, FSHR, RIC8A, GPBAR1, GNB2, PTGDR, MC2R, GNB5, CARTPT, GHRL, GNAS, GNB3, TSHR, GLP1R, GPR182, VIP, ADORA2B, GNAI1, ADCYAP1R1, PTH1R, AKAP12, TSHB, GNG11, GNG12, PTH, UCN, GNAO1, GPR119, PTH2R, RGS16, GNAT2, GCG, GNGT2, GNG10	147	899	16792	7.11563	1.17087e-29	2.34174e-30	2.25395e-29
GOTERM_BP_DIRECT	GO:0007188~adenylate cyclase-modulating G-protein coupled receptor signaling pathway	19	0.0860429	4.16918e-28	GNAZ, ADCY4, AVPR2, ADCY2, GNAO1, RXFP1, PTGER4, GNAI1, ADORA2A, PTH1R, RXFP2, GNAT2, GCG, ADRB3, CRHR2, ADRB2, MC4R, MC3R, GLP2R	147	37	16792	58.6593	3.32284e-25	5.53806e-26	6.39654e-25
GOTERM_BP_DIRECT	GO:0006171~cAMP biosynthetic process	14	0.0634001	2.16812e-24	RAMP2, ADCY4, ADCY1, ADCY2, ADCY7, ADORA2A, ADCY8, ADCY5, ADCY6, UCN2, ADM, ADCY9, TAAR1, CALCRL	147	17	16792	94.0728	1.72799e-21	2.46856e-22	3.32644e-21
GOTERM_BP_DIRECT	GO:0007187~G-protein coupled receptor signaling pathway, coupled to cyclic nucleotide second messenger	15	0.0679286	1.38847e-18	DRD1, LHCGR, PTH1R, HTR4, VIPR1, ADRB3, PTGIR, MC1R, HTR7, MC2R, HTR6, MC5R, MC3R, CALCRL, TSHR	147	46	16792	37.2493	1.10661e-15	1.38326e-16	2.13026e-15
GOTERM_BP_DIRECT	GO:0019933~cAMP-mediated signaling	14	0.0634001	4.17312e-18	ADCY4, ADCY1, ADCY2, ADCY7, ADCY8, ADCY5, ADCYAP1R1, ADCY6, GHRHR, ADCYAP1, ADM, ADCY9, GHRH, GLP1R	147	38	16792	42.0852	3.32598e-15	3.69553e-16	6.40259e-15
GOTERM_BP_DIRECT	GO:0007193~adenylate cyclase-inhibiting G-protein coupled receptor signaling pathway	13	0.0588715	4.75748e-15	GNAZ, ADCY4, ADCY1, GNAI3, ADCY2, ADCY7, ADCY9, GNAI1, ADCY8, ADCY5, ADCY6, RXFP2, RIC8A	147	47	16792	31.5959	3.80485e-12	3.80473e-13	7.32747e-12
GOTERM_BP_DIRECT	GO:0007204~positive regulation of cytosolic calcium ion concentration	17	0.0769858	3.91733e-14	CALCR, PTGER2, PTGER4, ADCY5, PTH1R, ADCYAP1, GNAT2, CALCA, PTGIR, ADM, GNB1, GIPR, PTGDR, GHRL, GNG3, CACNA1A, GLP1R	147	134	16792	14.492	3.12351e-11	2.83951e-12	6.01297e-11
GOTERM_BP_DIRECT	GO:0007267~cell-cell signaling	21	0.0951001	6.94259e-14	INSL3, INSL4, ADORA2A, TSHB, POMC, VIPR2, ADCYAP1, PTHLH, CALCA, ADRB3, PCSK1, ADRB2, PTGIR, ADRB1, ADM, GHRH, IAPP, PTH, CARTPT, TSHR, ASIP	147	254	16792	9.44432	5.5303e-11	4.60854e-12	1.06459e-10
GOTERM_BP_DIRECT	GO:0034199~activation of protein kinase A activity	9	0.0407572	1.09445e-12	ADCY4, ADCY1, UCN, ADCY2, ADCY7, ADCY9, ADCY8, ADCY5, ADCY6	147	18	16792	57.1156	8.72283e-10	6.70987e-11	1.67917e-09
GOTERM_BP_DIRECT	GO:0003091~renal water homeostasis	10	0.0452858	5.23882e-12	AVPR2, ADCY4, ADCY1, ADCY2, ADCY7, ADCY9, ADCY8, ADCY5, ADCY6, GNAS	147	32	16792	35.6973	4.17533e-09	2.98238e-10	8.03763e-09
GOTERM_BP_DIRECT	GO:0007565~female pregnancy	13	0.0588715	1.58107e-11	RAMP2, UCN, INSL4, GIP, CRHBP, ADCYAP1, CRHR1, PTHLH, RLN1, ADM, RLN2, CRH, GNAS	147	89	16792	16.6855	1.26011e-08	8.40074e-10	2.42575e-08
GOTERM_BP_DIRECT	GO:0009190~cyclic nucleotide biosynthetic process	7	0.0317	3.44891e-10	ADCY4, ADCY1, ADCY2, ADCY7, ADCY9, ADCY8, ADCY5	147	12	16792	66.6349	2.74878e-07	1.71799e-08	5.29148e-07
GOTERM_BP_DIRECT	GO:0071870~cellular response to catecholamine stimulus	6	0.0271715	9.60667e-10	DRD1, GNB1, DRD5, ADCY6, GNG2, GNAS	147	7	16792	97.9125	7.65651e-07	4.50383e-08	1.4739e-06
GOTERM_BP_DIRECT	GO:0007166~cell surface receptor signaling pathway	17	0.0769858	2.12352e-09	CALCR, GPR182, PTH2R, ADCYAP1R1, PTH1R, VIPR1, GPR88, VIPR2, GHRHR, SCTR, CRHR1, CRHR2, ADRB2, GIPR, CALCRL, GLP2R, GLP1R	147	274	16792	7.08734	1.69244e-06	9.40246e-08	3.258e-06
GOTERM_BP_DIRECT	GO:0009755~hormone-mediated signaling pathway	8	0.0362286	3.30342e-09	CRHBP, LHCGR, GHRL, TSHB, AGRP, ASIP, TSHR, FSHR	147	28	16792	32.6375	2.63282e-06	1.3857e-07	5.06826e-06
GOTERM_BP_DIRECT	GO:0010579~positive regulation of adenylate cyclase activity involved in G-protein coupled receptor signaling pathway	6	0.0271715	5.68363e-09	CRHR1, VIP, DRD1, ADORA2A, DRD5, ADCYAP1	147	9	16792	76.1542	4.52984e-06	2.26492e-07	8.72008e-06
GOTERM_BP_DIRECT	GO:0007191~adenylate cyclase-activating dopamine receptor signaling pathway	6	0.0271715	3.49813e-08	DRD1, GNB1, ADCY5, DRD5, GNG2, GNAS	147	12	16792	57.1156	2.78797e-05	1.32762e-06	5.36699e-05
GOTERM_BP_DIRECT	GO:0008277~regulation of G-protein coupled receptor protein signaling pathway	8	0.0362286	3.96185e-08	RAMP3, RAMP2, RIC8B, RGS16, GNG4, RAMP1, GNG7, ADCYAP1	147	39	16792	23.4321	3.15754e-05	1.43527e-06	6.07844e-05
GOTERM_BP_DIRECT	GO:0071380~cellular response to prostaglandin E stimulus	6	0.0271715	2.63894e-07	PTGER2, PTGER4, GNB1, ADCY6, GNG2, GNAS	147	17	16792	40.3169	0.000210301	9.14445e-06	0.000404877
GOTERM_BP_DIRECT	GO:1904322~cellular response to forskolin	5	0.0226429	3.73656e-07	ADCY1, ADCY2, GNAI1, ADCY5, ADCY6	147	8	16792	71.3946	0.00029776	1.24084e-05	0.000573279
GOTERM_BP_DIRECT	GO:0031623~receptor internalization	7	0.0317	1.82264e-06	RAMP3, CALCA, CALCR, RAMP2, ADM, CALCRL, RAMP1	147	43	16792	18.5958	0.00145159	5.81042e-05	0.00279634
GOTERM_BP_DIRECT	GO:0043950~positive regulation of cAMP-mediated signaling	5	0.0226429	2.57158e-06	PTGIR, GIP, ADRB1, LHCGR, GNAS	147	12	16792	47.5964	0.00204745	7.88257e-05	0.00394536
GOTERM_BP_DIRECT	GO:0040015~negative regulation of multicellular organism growth	5	0.0226429	2.57158e-06	ADRB3, ADRB2, ADRB1, STC2, GNAS	147	12	16792	47.5964	0.00204745	7.88257e-05	0.00394536
GOTERM_BP_DIRECT	GO:0007218~neuropeptide signaling pathway	9	0.0407572	2.75322e-06	CALCA, UCN, CPE, MC2R, CARTPT, PCSK1N, POMC, AGRP, ADCYAP1	147	101	16792	10.179	0.00219191	8.12678e-05	0.00422403
GOTERM_BP_DIRECT	GO:0001963~synaptic transmission, dopaminergic	5	0.0226429	3.68941e-06	DRD1, ADORA2A, CRHBP, DRD5, CRH	147	13	16792	43.9351	0.00293615	0.000105011	0.00566032
GOTERM_BP_DIRECT	GO:0006457~protein folding	11	0.0498143	3.9249e-06	GNAZ, GNAO1, GNAI3, GNB2, GNAI1, GNB1, GNB5, GNG2, GNB4, GNB3, GNAT2	147	180	16792	6.9808	0.00312326	0.000107861	0.00602159
GOTERM_BP_DIRECT	GO:0007631~feeding behavior	6	0.0271715	1.84795e-05	CALCA, GCG, MC4R, ADM2, MRAP2, AGRP	147	38	16792	18.0365	0.0146203	0.000490822	0.0283483
GOTERM_BP_DIRECT	GO:0071880~adenylate cyclase-activating adrenergic receptor signaling pathway	5	0.0226429	1.9204e-05	ADRB3, ADRB2, ADRB1, ADCY9, GNAS	147	19	16792	30.0609	0.0151892	0.000493611	0.0294595
GOTERM_BP_DIRECT	GO:0050796~regulation of insulin secretion	7	0.0317	2.51382e-05	GCG, GIP, GIPR, CARTPT, GNAS, GLP1R, CACNA1A	147	67	16792	11.9346	0.019836	0.000625909	0.0385612
GOTERM_BP_DIRECT	GO:0060124~positive regulation of growth hormone secretion	4	0.0181143	3.4925e-05	GHRH, GHRL, GHRHR, ADCYAP1	147	8	16792	57.1156	0.0274519	0.00084315	0.0535701
GOTERM_BP_DIRECT	GO:0002024~diet induced thermogenesis	4	0.0181143	5.20535e-05	ADRB3, ADRB2, ADRB1, MC4R	147	9	16792	50.7695	0.0406389	0.00121948	0.079833
GOTERM_BP_DIRECT	GO:0007165~signal transduction	25	0.113214	6.19148e-05	INSL4, GIP, ADCY8, CRHBP, GNG11, GNG12, POMC, VIPR2, GCG, CALCB, ADCY9, ADM, RLN1, GNB2, IAPP, GNB1, GNG10, CRH, GNB5, CARTPT, PDE8B, GNB4, GNB3, ASIP, GNG5	147	1161	16792	2.45976	0.0481498	0.00140894	0.0949503
GOTERM_BP_DIRECT	GO:0008343~adult feeding behavior	4	0.0181143	7.38881e-05	CARTPT, GHRL, AGRP, ASIP	147	10	16792	45.6925	0.0571905	0.00163452	0.113303
GOTERM_BP_DIRECT	GO:0045909~positive regulation of vasodilation	5	0.0226429	0.000109987	CALCA, UCN, ADM, PTGDR, ADCYAP1	147	29	16792	19.6951	0.0839314	0.00236649	0.168613
GOTERM_BP_DIRECT	GO:0045776~negative regulation of blood pressure	5	0.0226429	0.000126054	CALCA, UCN, DRD5, CRH, ADM2	147	30	16792	19.0385	0.0955889	0.00264049	0.193223
GOTERM_BP_DIRECT	GO:0007212~dopamine receptor signaling pathway	4	0.0181143	0.000172757	GNAO1, GNAI3, CALY, ADCY6	147	13	16792	35.1481	0.128639	0.00352452	0.264724
GOTERM_BP_DIRECT	GO:0002025~vasodilation by norepinephrine-epinephrine involved in regulation of systemic arterial blood pressure	3	0.0135857	0.000223961	ADRB3, ADRB2, ADRB1	147	3	16792	114.231	0.16349	0.00445298	0.34306
GOTERM_BP_DIRECT	GO:0031649~heat generation	3	0.0135857	0.000223961	ADRB3, ADRB2, ADRB1	147	3	16792	114.231	0.16349	0.00445298	0.34306
GOTERM_BP_DIRECT	GO:0042594~response to starvation	5	0.0226429	0.000232853	GCG, UCN3, GIP, ADM, ADCYAP1	147	35	16792	16.3188	0.169399	0.00451674	0.356658
GOTERM_BP_DIRECT	GO:0009409~response to cold	5	0.0226429	0.000260201	ADRB3, ADRB2, ADRB1, ADM, PCSK1N	147	36	16792	15.8655	0.187311	0.00492608	0.398468
GOTERM_BP_DIRECT	GO:0006112~energy reserve metabolic process	4	0.0181143	0.000271355	ADRB3, MC4R, GNAS, MRAP2	147	15	16792	30.4617	0.194506	0.00501758	0.415515
GOTERM_BP_DIRECT	GO:0016486~peptide hormone processing	4	0.0181143	0.000331851	PCSK1, TSHB, PCSK1N, POMC	147	16	16792	28.5578	0.232433	0.00599399	0.507931
GOTERM_BP_DIRECT	GO:0045986~negative regulation of smooth muscle contraction	3	0.0135857	0.000445363	CALCA, ADRB2, CALCRL	147	4	16792	85.6735	0.29885	0.00785859	0.681119
GOTERM_BP_DIRECT	GO:0051461~positive regulation of corticotropin secretion	3	0.0135857	0.000738033	UCN, CRH, GHRL	147	5	16792	68.5388	0.444802	0.0127105	1.12635
GOTERM_BP_DIRECT	GO:0042755~eating behavior	4	0.0181143	0.00144572	ADRB3, ADORA2A, IAPP, AGRP	147	26	16792	17.574	0.684336	0.024235	2.19525
GOTERM_BP_DIRECT	GO:0045762~positive regulation of adenylate cyclase activity	3	0.0135857	0.00153224	CALCA, CALCR, DRD5	147	7	16792	48.9563	0.705398	0.0251397	2.32518
GOTERM_BP_DIRECT	GO:0030252~growth hormone secretion	3	0.0135857	0.00153224	GHRH, GHRL, GHRHR	147	7	16792	48.9563	0.705398	0.0251397	2.32518
GOTERM_BP_DIRECT	GO:0007586~digestion	5	0.0226429	0.00219495	UCN3, UCN2, ADM2, VIPR1, SCTR	147	63	16792	9.06598	0.826451	0.0351096	3.3151
GOTERM_BP_DIRECT	GO:0008217~regulation of blood pressure	5	0.0226429	0.00246165	CALCA, RAMP2, MC3R, GNB3, POMC	147	65	16792	8.78702	0.859754	0.0385254	3.71083
GOTERM_BP_DIRECT	GO:0008284~positive regulation of cell proliferation	12	0.0543429	0.00254066	PTHLH, VIP, AVPR2, ADM, GHRH, PTH1R, CRH, GLP2R, VIPR1, TSHR, GHRHR, ADCYAP1	147	466	16792	2.94158	0.868334	0.0389747	3.82778
GOTERM_BP_DIRECT	GO:0001973~adenosine receptor signaling pathway	3	0.0135857	0.00259686	ADORA2B, ADORA2A, ADCY5	147	9	16792	38.0771	0.874115	0.0390699	3.91087
GOTERM_BP_DIRECT	GO:0007200~phospholipase C-activating G-protein coupled receptor signaling pathway	5	0.0226429	0.002603	GNB1, PTH1R, LHCGR, GNG13, MC3R	147	66	16792	8.65389	0.874732	0.0384362	3.91996
GOTERM_BP_DIRECT	GO:0035556~intracellular signal transduction	11	0.0498143	0.00277868	GPR182, ADCY4, ADCY1, ADCY2, MC1R, ADCY7, ADCY9, ADCY8, PREX1, ADCY5, WNK2	147	403	16792	3.11798	0.89114	0.0402365	4.17927
GOTERM_BP_DIRECT	GO:0019732~antifungal humoral response	3	0.0135857	0.0032276	CALCA, VIP, ADM	147	10	16792	34.2694	0.923965	0.0457661	4.83894
GOTERM_BP_DIRECT	GO:0040018~positive regulation of multicellular organism growth	4	0.0181143	0.00343746	GHRH, GHRL, TSHR, GHRHR	147	35	16792	13.055	0.935712	0.0478253	5.14587
GOTERM_BP_DIRECT	GO:0007611~learning or memory	4	0.0181143	0.0037263	ADCY8, CRHBP, CRH, GLP1R	147	36	16792	12.6924	0.948974	0.0508612	5.5668
GOTERM_BP_DIRECT	GO:0006816~calcium ion transport	5	0.0226429	0.00433443	RAMP3, RAMP2, CALCRL, RAMP1, CACNA1A	147	76	16792	7.51522	0.968635	0.0579439	6.44731
GOTERM_BP_DIRECT	GO:0007223~Wnt signaling pathway, calcium modulating pathway	4	0.0181143	0.00467995	GNAO1, GNB1, GNG2, GNAT2	147	39	16792	11.716	0.976214	0.0614014	6.94416
GOTERM_BP_DIRECT	GO:0042445~hormone metabolic process	3	0.0135857	0.00468014	CRHBP, GHRHR, CACNA1A	147	12	16792	28.5578	0.976218	0.060412	6.94444
GOTERM_BP_DIRECT	GO:0045779~negative regulation of bone resorption	3	0.0135857	0.00468014	CALCA, IAPP, CARTPT	147	12	16792	28.5578	0.976218	0.060412	6.94444
GOTERM_BP_DIRECT	GO:0007567~parturition	3	0.0135857	0.00468014	CRHR1, RXFP1, CRH	147	12	16792	28.5578	0.976218	0.060412	6.94444
GOTERM_BP_DIRECT	GO:0043116~negative regulation of vascular permeability	3	0.0135857	0.00468014	RAMP2, ADM, ADORA2A	147	12	16792	28.5578	0.976218	0.060412	6.94444
GOTERM_BP_DIRECT	GO:0050728~negative regulation of inflammatory response	5	0.0226429	0.0049756	PTGER4, ADORA2A, GHRL, CALCRL, FEM1A	147	79	16792	7.22983	0.981229	0.0630931	7.36735
GOTERM_BP_DIRECT	GO:0007268~chemical synaptic transmission	8	0.0362286	0.00505032	HTR7, DRD5, HTR6, CRH, HTR4, CARTPT, GABBR2, VIPR1	147	240	16792	3.80771	0.98232	0.0630127	7.47402
GOTERM_BP_DIRECT	GO:0042493~response to drug	9	0.0407572	0.00514625	ADCY1, DRD1, GNAO1, GIP, ADORA2A, ADCYAP1R1, PTH, CRH, GNAS	147	304	16792	3.38185	0.983627	0.0631876	7.61078
GOTERM_BP_DIRECT	GO:0032024~positive regulation of insulin secretion	4	0.0181143	0.0053903	UCN3, GIP, GIPR, GHRL	147	41	16792	11.1445	0.986535	0.0650925	7.95791
GOTERM_BP_DIRECT	GO:0001878~response to yeast	3	0.0135857	0.00549967	CALCA, VIP, ADM	147	13	16792	26.3611	0.987665	0.0653849	8.11306
GOTERM_BP_DIRECT	GO:0006954~inflammatory response	10	0.0452858	0.00594415	CALCA, PTGER2, UCN, PTGIR, ADORA2A, KRT16, CRHBP, PTGDR, ATRN, CRH	147	379	16792	3.01402	0.991362	0.0694638	8.74113
GOTERM_BP_DIRECT	GO:0050885~neuromuscular process controlling balance	4	0.0181143	0.00743759	ADCY5, NKX6-2, GPR88, CACNA1A	147	46	16792	9.93316	0.997394	0.0849757	10.8221
GOTERM_BP_DIRECT	GO:0090280~positive regulation of calcium ion import	3	0.0135857	0.00831789	GCG, UCN, CRH	147	16	16792	21.4184	0.998715	0.0932589	12.0279
GOTERM_BP_DIRECT	GO:0006874~cellular calcium ion homeostasis	5	0.0226429	0.00880948	CALCB, GCM2, STC2, DRD5, PTH	147	93	16792	6.14147	0.999135	0.0971571	12.6946
GOTERM_BP_DIRECT	GO:0048265~response to pain	3	0.0135857	0.00937356	CALCA, UCN, CRH	147	17	16792	20.1585	0.99945	0.101679	13.4538
GOTERM_BP_DIRECT	GO:0019233~sensory perception of pain	4	0.0181143	0.0104269	GIP, MC1R, IAPP, ADCYAP1	147	52	16792	8.78702	0.999765	0.111002	14.855
GOTERM_BP_DIRECT	GO:0043547~positive regulation of GTPase activity	12	0.0543429	0.0104428	PTGIR, GNAO1, ADRB1, PREX1, GNB5, GNAS, RGS17, RIC8B, RGS16, FGD3, RIC8A, ADCYAP1	147	565	16792	2.42615	0.999768	0.109706	14.8759
GOTERM_BP_DIRECT	GO:0006091~generation of precursor metabolites and energy	4	0.0181143	0.0109833	ADRB3, GIPR, POMC, ASIP	147	53	16792	8.62123	0.99985	0.113591	15.5865
GOTERM_BP_DIRECT	GO:0051968~positive regulation of synaptic transmission, glutamatergic	3	0.0135857	0.0116529	DRD1, ADORA2A, ADCYAP1	147	19	16792	18.0365	0.999912	0.118598	16.4591
GOTERM_BP_DIRECT	GO:0001659~temperature homeostasis	3	0.0135857	0.0116529	ADRB3, DRD1, ADRB1	147	19	16792	18.0365	0.999912	0.118598	16.4591
GOTERM_BP_DIRECT	GO:0019226~transmission of nerve impulse	3	0.0135857	0.0128745	DRD1, DRD5, CACNA1A	147	20	16792	17.1347	0.999967	0.128641	18.0293
GOTERM_BP_DIRECT	GO:0007568~aging	6	0.0271715	0.0146751	CALCA, ADRB3, GNAO1, ADM, KRT16, PTH1R	147	165	16792	4.15387	0.999992	0.143616	20.2936
GOTERM_BP_DIRECT	GO:0045453~bone resorption	3	0.0135857	0.0154764	ADRB2, PTH1R, PTH	147	22	16792	15.577	0.999996	0.149086	21.2824
GOTERM_BP_DIRECT	GO:0007214~gamma-aminobutyric acid signaling pathway	3	0.0135857	0.0154764	HTR4, GABBR2, CACNA1A	147	22	16792	15.577	0.999996	0.149086	21.2824
GOTERM_BP_DIRECT	GO:0046960~sensitization	2	0.00905715	0.0173141	DRD1, DRD5	147	2	16792	114.231	0.999999	0.163446	23.5068
GOTERM_BP_DIRECT	GO:0040013~negative regulation of locomotion	2	0.00905715	0.0173141	ADORA2A, GHRL	147	2	16792	114.231	0.999999	0.163446	23.5068
GOTERM_BP_DIRECT	GO:0090274~positive regulation of somatostatin secretion	2	0.00905715	0.0173141	SCT, ADCYAP1	147	2	16792	114.231	0.999999	0.163446	23.5068
GOTERM_BP_DIRECT	GO:0042322~negative regulation of circadian sleep/wake cycle, REM sleep	2	0.00905715	0.0173141	CRH, GHRL	147	2	16792	114.231	0.999999	0.163446	23.5068
GOTERM_BP_DIRECT	GO:0072659~protein localization to plasma membrane	4	0.0181143	0.0174873	RAMP3, CALCR, RAMP2, RAMP1	147	63	16792	7.25278	0.999999	0.163043	23.7133
GOTERM_BP_DIRECT	GO:0008306~associative learning	3	0.0135857	0.0182834	UCN, DRD5, CRH	147	24	16792	14.2789	1	0.167926	24.6562
GOTERM_BP_DIRECT	GO:0043627~response to estrogen	4	0.0181143	0.0189961	CRH, GHRL, TSHB, GHRHR	147	65	16792	7.02962	1	0.171973	25.491
GOTERM_BP_DIRECT	GO:0051384~response to glucocorticoid	4	0.0181143	0.0189961	CALCR, UCN, ADM, GHRHR	147	65	16792	7.02962	1	0.171973	25.491
GOTERM_BP_DIRECT	GO:0032868~response to insulin	4	0.0181143	0.0205748	ADM, MC4R, AGRP, GHRHR	147	67	16792	6.81978	1	0.182957	27.3096
GOTERM_BP_DIRECT	GO:0031018~endocrine pancreas development	3	0.0135857	0.0212877	GIP, NKX6-2, GIPR	147	26	16792	13.1805	1	0.186671	28.1171
GOTERM_BP_DIRECT	GO:0010107~potassium ion import	3	0.0135857	0.0244816	KCNJ5, KCNJ6, KCNJ3	147	28	16792	12.2391	1	0.209567	31.6331
GOTERM_BP_DIRECT	GO:0002032~desensitization of G-protein coupled receptor protein signaling pathway by arrestin	2	0.00905715	0.0258592	ADRB3, ADRB2	147	3	16792	76.1542	1	0.217811	33.0995
GOTERM_BP_DIRECT	GO:2000852~regulation of corticosterone secretion	2	0.00905715	0.0258592	CRHR1, POMC	147	3	16792	76.1542	1	0.217811	33.0995
GOTERM_BP_DIRECT	GO:0070093~negative regulation of glucagon secretion	2	0.00905715	0.0258592	CRH, CARTPT	147	3	16792	76.1542	1	0.217811	33.0995
GOTERM_BP_DIRECT	GO:0099625~ventricular cardiac muscle cell membrane repolarization	2	0.00905715	0.0258592	KCNJ5, KCNJ3	147	3	16792	76.1542	1	0.217811	33.0995
GOTERM_BP_DIRECT	GO:0046010~positive regulation of circadian sleep/wake cycle, non-REM sleep	2	0.00905715	0.0258592	GHRL, GHRHR	147	3	16792	76.1542	1	0.217811	33.0995
GOTERM_BP_DIRECT	GO:0046058~cAMP metabolic process	2	0.00905715	0.0258592	PTHLH, PTH	147	3	16792	76.1542	1	0.217811	33.0995
GOTERM_BP_DIRECT	GO:0001975~response to amphetamine	3	0.0135857	0.0296121	DRD1, ADORA2A, DRD5	147	31	16792	11.0546	1	0.243137	36.9464
GOTERM_BP_DIRECT	GO:0050873~brown fat cell differentiation	3	0.0135857	0.0314092	ADRB3, ADRB2, ADRB1	147	32	16792	10.7092	1	0.253495	38.7144
GOTERM_BP_DIRECT	GO:0071107~response to parathyroid hormone	2	0.00905715	0.0343305	PTH, GNAS	147	4	16792	57.1156	1	0.271223	41.4898
GOTERM_BP_DIRECT	GO:0071514~genetic imprinting	2	0.00905715	0.0343305	GNAS, ASIP	147	4	16792	57.1156	1	0.271223	41.4898
GOTERM_BP_DIRECT	GO:0071314~cellular response to cocaine	2	0.00905715	0.0343305	CRHBP, CRH	147	4	16792	57.1156	1	0.271223	41.4898
GOTERM_BP_DIRECT	GO:0051464~positive regulation of cortisol secretion	2	0.00905715	0.0343305	CRH, GHRL	147	4	16792	57.1156	1	0.271223	41.4898
GOTERM_BP_DIRECT	GO:0008628~hormone-mediated apoptotic signaling pathway	2	0.00905715	0.0343305	PTH, CRH	147	4	16792	57.1156	1	0.271223	41.4898
GOTERM_BP_DIRECT	GO:0007626~locomotory behavior	4	0.0181143	0.0368171	GNAO1, ADORA2A, ADCY5, GPR88	147	84	16792	5.43959	1	0.285321	43.7591
GOTERM_BP_DIRECT	GO:0007588~excretion	3	0.0135857	0.0410085	AVPR2, ADORA2B, SCTR	147	37	16792	9.262	1	0.309824	47.399
GOTERM_BP_DIRECT	GO:0010739~positive regulation of protein kinase A signaling	2	0.00905715	0.0427287	MC1R, AKAP12	147	5	16792	45.6925	1	0.317818	48.8282
GOTERM_BP_DIRECT	GO:0035811~negative regulation of urine volume	2	0.00905715	0.0427287	AVPR2, ADCY6	147	5	16792	45.6925	1	0.317818	48.8282
GOTERM_BP_DIRECT	GO:0001992~regulation of systemic arterial blood pressure by vasopressin	2	0.00905715	0.0427287	AVPR2, DRD5	147	5	16792	45.6925	1	0.317818	48.8282
GOTERM_BP_DIRECT	GO:0098914~membrane repolarization during atrial cardiac muscle cell action potential	2	0.00905715	0.0427287	KCNJ5, KCNJ3	147	5	16792	45.6925	1	0.317818	48.8282
GOTERM_BP_DIRECT	GO:2000987~positive regulation of behavioral fear response	2	0.00905715	0.0427287	UCN, CRH	147	5	16792	45.6925	1	0.317818	48.8282
GOTERM_BP_DIRECT	GO:0060291~long-term synaptic potentiation	3	0.0135857	0.0430452	DRD1, GIP, CRH	147	38	16792	9.01826	1	0.316936	49.0871
GOTERM_BP_DIRECT	GO:0008333~endosome to lysosome transport	3	0.0135857	0.045119	ADRB2, MGRN1, GPRASP1	147	39	16792	8.78702	1	0.326764	50.7539
GOTERM_BP_DIRECT	GO:0008584~male gonad development	4	0.0181143	0.0486885	RXFP2, LHCGR, INSL6, FSHR	147	94	16792	4.86091	1	0.345055	53.5038
