# Supplementary material for: Prediction of Molecular Mechanisms for LianXia NingXin Formula: A Network Pharmacology Study
Source: Front Physiol. 2018 May 8;9:489. doi: 10.3389/fphys.2018.00489 (PMC5952186; doi:10.3389/fphys.2018.00489)
Supplement: Supplementary file 7 [file Table_7.xlsx]

## Sheet: T7 M146 pathway results
Supplementary Table S7: The results of M146 pathway enrichment analysis
Category	Term	Count	%	PValue	Genes	List Total	Pop Hits	Pop Total	Fold Enrichment	Bonferroni	Benjamini	FDR
KEGG_PATHWAY	hsa05032:Morphine addiction	35	0.1585	1.0075e-41	ADCY4, DRD1, ADCY1, ADCY2, GNAI3, ADCY7, ADCY8, GNAI1, ADCY5, ADCY6, GNG13, GNG11, GABBR2, GNG12, KCNJ3, GNG8, PDE8B, GNG2, GNG3, GNG4, GNG5, GNG7, GNAO1, KCNJ5, GNGT2, KCNJ6, ADCY9, GNB2, GNB1, GNG10, GNB5, GNAS, GNB4, GNB3, CACNA1A	98	91	6910	27.1193	7.85847e-40	7.85847e-40	1.06571e-38
KEGG_PATHWAY	hsa04713:Circadian entrainment	32	0.144914	9.53179e-36	ADCY4, ADCY1, ADCY2, GNAI3, ADCY7, ADCY8, GNAI1, ADCYAP1R1, ADCY5, ADCY6, GNG13, GNG11, GNG12, KCNJ3, GNG8, GNG2, GNG3, GNG4, GNG5, GNG7, GNAO1, KCNJ5, GNGT2, KCNJ6, ADCY9, GNB2, GNB1, GNG10, GNB5, GNAS, GNB4, GNB3	98	95	6910	23.7508	7.43479e-34	3.7174e-34	1.00825e-32
KEGG_PATHWAY	hsa04727:GABAergic synapse	30	0.135857	4.76712e-34	ADCY4, ADCY1, ADCY2, GNAI3, ADCY7, ADCY8, GNAI1, ADCY5, ADCY6, GNG13, GNG11, GABBR2, GNG12, GNG8, GNG2, GNG3, GNG4, GNG5, GNG7, GNAO1, GNGT2, KCNJ6, ADCY9, GNB2, GNB1, GNG10, GNB5, GNB4, GNB3, CACNA1A	98	85	6910	24.886	3.71835e-32	1.23945e-32	5.04256e-31
KEGG_PATHWAY	hsa04723:Retrograde endocannabinoid signaling	31	0.140386	3.81879e-33	ADCY4, ADCY1, ADCY2, GNAI3, ADCY7, ADCY8, GNAI1, ADCY5, ADCY6, GNG13, GNG11, GNG12, KCNJ3, GNG8, GNG2, GNG3, GNG4, GNG5, GNG7, GNAO1, KCNJ5, GNGT2, KCNJ6, ADCY9, GNB2, GNB1, GNG10, GNB5, GNB4, GNB3, CACNA1A	98	101	6910	21.6417	2.97865e-31	7.44664e-32	4.03944e-30
KEGG_PATHWAY	hsa04080:Neuroactive ligand-receptor interaction	42	0.1902	1.49442e-32	CALCR, AVPR2, DRD1, ADORA2B, ADORA2A, ADCYAP1R1, DRD5, PTH1R, LHCGR, TSHB, GABBR2, VIPR1, VIPR2, GHRHR, SCTR, ADRB3, PTGIR, MC1R, TAAR1, MC5R, GLP2R, CALCRL, MC3R, PTGER2, PTH2R, PTGER4, RXFP1, RXFP2, HTR4, FSHR, CRHR1, CRHR2, ADRB2, ADRB1, HTR7, GIPR, HTR6, PTGDR, MC2R, MC4R, TSHR, GLP1R	98	277	6910	10.6911	1.16565e-30	2.3313e-31	1.58077e-29
KEGG_PATHWAY	hsa04725:Cholinergic synapse	30	0.135857	3.43764e-30	ADCY4, ADCY1, ADCY2, GNAI3, ADCY7, ADCY8, GNAI1, ADCY5, ADCY6, GNG13, GNG11, GNG12, KCNJ3, GNG8, GNG2, GNG3, GNG4, GNG5, GNG7, GNAO1, GNGT2, KCNJ6, ADCY9, GNB2, GNB1, GNG10, GNB5, GNB4, GNB3, CACNA1A	98	111	6910	19.0568	2.68136e-28	4.46893e-29	3.63626e-27
KEGG_PATHWAY	hsa04724:Glutamatergic synapse	30	0.135857	8.12057e-30	ADCY4, ADCY1, ADCY2, GNAI3, ADCY7, ADCY8, GNAI1, ADCY5, ADCY6, GNG13, GNG11, GNG12, KCNJ3, GNG8, GNG2, GNG3, GNG4, GNG5, GNG7, GNAO1, GNGT2, ADCY9, GNB2, GNB1, GNG10, GNB5, GNAS, GNB4, GNB3, CACNA1A	98	114	6910	18.5553	6.33405e-28	9.04864e-29	8.58978e-27
KEGG_PATHWAY	hsa04726:Serotonergic synapse	28	0.1268	3.75497e-27	GNAI3, GNAI1, ADCY5, GNG13, GNG11, GNG12, KCNJ3, GNG8, GNG2, GNG3, GNG4, GNG5, GNG7, GNAO1, HTR4, KCNJ5, GNGT2, KCNJ6, GNB2, GNB1, GNG10, HTR7, HTR6, GNB5, GNAS, GNB4, GNB3, CACNA1A	98	111	6910	17.7864	2.92887e-25	3.66109e-26	3.97193e-24
KEGG_PATHWAY	hsa04728:Dopaminergic synapse	28	0.1268	2.42152e-25	DRD1, CALY, GNAI3, GNAI1, DRD5, ADCY5, GNG13, GNG11, GNG12, KCNJ3, GNG8, GNG2, GNG3, GNG4, GNG5, GNG7, GNAO1, KCNJ5, GNGT2, KCNJ6, GNB2, GNB1, GNG10, GNB5, GNAS, GNB4, GNB3, CACNA1A	98	128	6910	15.4241	1.88878e-23	2.09865e-24	2.56143e-22
KEGG_PATHWAY	hsa04024:cAMP signaling pathway	29	0.131329	2.93102e-21	ADCY4, DRD1, ADCY1, ADCY2, GNAI3, ADCY7, ADCY8, ADORA2A, GNAI1, DRD5, ADCY5, ADCYAP1R1, ADCY6, GABBR2, VIPR2, PTGER2, GPR119, HTR4, FSHR, ADRB2, ADRB1, ADCY9, GIPR, MC2R, HTR6, GHRL, GNAS, TSHR, GLP1R	98	198	6910	10.3273	2.2862e-19	2.2862e-20	3.10038e-18
KEGG_PATHWAY	hsa04062:Chemokine signaling pathway	27	0.122272	1.3311e-19	ADCY4, ADCY1, ADCY2, GNAI3, ADCY7, ADCY8, GNAI1, ADCY5, PREX1, ADCY6, GNG13, GNG11, GNG12, GNG8, GNG2, GNG3, GNG4, GNG5, GNG7, GNGT2, GNB2, ADCY9, GNB1, GNG10, GNB5, GNB4, GNB3	98	186	6910	10.2354	1.03826e-17	9.4387e-19	1.40801e-16
KEGG_PATHWAY	hsa05034:Alcoholism	25	0.113214	8.6273e-18	DRD1, GNAO1, GNAI3, ADORA2B, GNAI1, ADORA2A, ADCY5, GNG13, GNG11, GNG12, GNG8, GNGT2, GNB2, GNB1, GNG10, CRH, GNB5, GNB4, GNAS, GNG2, GNG3, GNB3, GNG4, GNG5, GNG7	98	177	6910	9.95907	6.72929e-16	5.60774e-17	9.12579e-15
KEGG_PATHWAY	hsa04923:Regulation of lipolysis in adipocytes	16	0.0724572	5.22196e-16	ADCY4, ADCY1, ADCY2, GNAI3, ADCY7, ADCY8, GNAI1, ADCY5, ADCY6, TSHB, ADRB3, ADRB2, ADRB1, ADCY9, GNAS, TSHR	98	56	6910	20.1458	4.32987e-14	3.33067e-15	5.88418e-13
KEGG_PATHWAY	hsa05200:Pathways in cancer	29	0.131329	2.63178e-13	ADCY4, ADCY1, ADCY2, GNAI3, ADCY7, ADCY8, GNAI1, ADCY5, ADCY6, GNG13, GNG11, GNG12, GNG8, GNG2, GNG3, GNG4, GNG5, GNG7, PTGER2, PTGER4, GNGT2, ADCY9, GNB2, GNB1, GNG10, GNB5, GNAS, GNB4, GNB3	98	393	6910	5.20304	2.05236e-11	1.46594e-12	2.78322e-10
KEGG_PATHWAY	hsa04915:Estrogen signaling pathway	16	0.0724572	4.39638e-12	ADCY4, ADCY1, ADCY2, GNAI3, GNAO1, ADCY7, ADCY8, GNAI1, ADCY5, ADCY6, GABBR2, KCNJ3, KCNJ5, KCNJ6, ADCY9, GNAS	98	99	6910	11.3956	3.42917e-10	2.28612e-11	4.65039e-09
KEGG_PATHWAY	hsa04911:Insulin secretion	15	0.0679286	7.42047e-12	ADCY4, ADCY1, GIP, ADCY2, GPR119, ADCY7, ADCY8, ADCY5, ADCYAP1R1, ADCY6, ADCYAP1, GCG, ADCY9, GNAS, GLP1R	98	85	6910	12.443	5.788e-10	3.6175e-11	7.84927e-09
KEGG_PATHWAY	hsa04020:Calcium signaling pathway	19	0.0860429	3.32375e-11	ADCY4, DRD1, ADCY1, ADCY2, ADCY7, ADORA2B, ADCY8, ADORA2A, DRD5, LHCGR, HTR4, ADRB3, ADRB2, ADRB1, ADCY9, HTR7, HTR6, GNAS, CACNA1A	98	179	6910	7.48432	2.59253e-09	1.52502e-10	3.5158e-08
KEGG_PATHWAY	hsa04270:Vascular smooth muscle contraction	16	0.0724572	6.74042e-11	RAMP3, RAMP2, ADCY4, ADCY1, ADCY2, ADCY7, ADORA2B, ADCY8, ADORA2A, ADCY5, ADCY6, PTGIR, ADCY9, GNAS, CALCRL, RAMP1	98	119	6910	9.48036	5.25753e-09	2.92085e-10	7.12988e-08
KEGG_PATHWAY	hsa04916:Melanogenesis	15	0.0679286	7.27648e-11	ADCY4, ADCY1, ADCY2, GNAI3, GNAO1, ADCY7, GNAI1, ADCY8, ADCY5, ADCY6, POMC, MC1R, ADCY9, GNAS, ASIP	98	100	6910	10.5765	5.67565e-09	2.98719e-10	7.69692e-08
KEGG_PATHWAY	hsa04924:Renin secretion	12	0.0543429	9.42972e-10	ADRB3, PTGER2, ADRB2, GNAI3, ADRB1, PTGER4, GNAI1, ADCY5, ADCYAP1R1, ADCY6, GNAS, ADCYAP1	98	64	6910	13.2207	7.35518e-08	3.67759e-09	9.97458e-07
KEGG_PATHWAY	hsa04913:Ovarian steroidogenesis	11	0.0498143	9.69919e-10	ADCY4, ADCY1, ADCY2, ADCY7, ADCY9, ADCY8, ADCY5, ADCY6, LHCGR, GNAS, FSHR	98	49	6910	15.8288	7.56537e-08	3.60256e-09	1.02596e-06
KEGG_PATHWAY	hsa04540:Gap junction	13	0.0588715	2.49926e-09	ADCY4, ADCY1, DRD1, ADCY2, GNAI3, ADCY7, ADCY8, GNAI1, ADCY5, ADCY6, ADRB1, ADCY9, GNAS	98	88	6910	10.4163	1.94942e-07	8.86102e-09	2.64367e-06
KEGG_PATHWAY	hsa04970:Salivary secretion	12	0.0543429	2.40743e-08	ADRB3, ADCY4, ADCY1, ADRB2, ADCY2, ADRB1, ADCY7, ADCY9, ADCY8, ADCY5, ADCY6, GNAS	98	86	6910	9.83863	1.8778e-06	8.16434e-08	2.54653e-05
KEGG_PATHWAY	hsa04921:Oxytocin signaling pathway	15	0.0679286	3.25558e-08	ADCY4, ADCY1, ADCY2, GNAI3, GNAO1, ADCY7, ADCY8, GNAI1, ADCY5, ADCY6, KCNJ3, KCNJ5, KCNJ6, ADCY9, GNAS	98	158	6910	6.69401	2.53935e-06	1.05806e-07	3.44369e-05
KEGG_PATHWAY	hsa04918:Thyroid hormone synthesis	11	0.0498143	3.67401e-08	ADCY4, ADCY1, ADCY2, ADCY7, ADCY9, ADCY8, ADCY5, ADCY6, TSHB, GNAS, TSHR	98	70	6910	11.0802	2.86573e-06	1.14629e-07	3.8863e-05
KEGG_PATHWAY	hsa04971:Gastric acid secretion	11	0.0498143	5.55833e-08	ADCY4, ADCY1, GNAI3, ADCY2, ADCY7, ADCY9, GNAI1, ADCY8, ADCY5, ADCY6, GNAS	98	73	6910	10.6248	4.33549e-06	1.6675e-07	5.87949e-05
KEGG_PATHWAY	hsa04014:Ras signaling pathway	17	0.0769858	7.59634e-08	GNG13, GNG11, GNG12, GNG8, GNGT2, GNB2, GNB1, GNG10, HTR7, GNB5, GNG2, GNB4, GNB3, GNG3, GNG4, GNG5, GNG7	98	226	6910	5.30386	5.92513e-06	2.1945e-07	8.03526e-05
KEGG_PATHWAY	hsa04925:Aldosterone synthesis and secretion	11	0.0498143	1.53207e-07	ADCY4, ADCY1, ADCY2, ADCY7, ADCY9, CYP21A2, ADCY8, ADCY5, MC2R, ADCY6, GNAS	98	81	6910	9.57546	1.19501e-05	4.26791e-07	0.000162059
KEGG_PATHWAY	hsa04976:Bile secretion	10	0.0452858	4.11438e-07	ADCY4, ADCY1, ADCY2, ADCY7, ADCY9, ADCY8, ADCY5, ADCY6, GNAS, SCTR	98	69	6910	10.2189	3.20916e-05	1.10663e-06	0.00043521
KEGG_PATHWAY	hsa04261:Adrenergic signaling in cardiomyocytes	13	0.0588715	7.68282e-07	ADCY4, ADCY1, ADCY2, GNAI3, ADCY7, ADCY8, GNAI1, ADCY5, ADCY6, ADRB2, ADRB1, ADCY9, GNAS	98	146	6910	6.27831	5.99243e-05	1.99753e-06	0.000812671
KEGG_PATHWAY	hsa04750:Inflammatory mediator regulation of TRP channels	11	0.0498143	9.38618e-07	ADCY4, PTGER2, ADCY1, ADCY2, PTGER4, ADCY7, ADCY9, ADCY8, ADCY5, ADCY6, GNAS	98	98	6910	7.91441	7.32095e-05	2.36168e-06	0.000992847
KEGG_PATHWAY	hsa04611:Platelet activation	12	0.0543429	1.72097e-06	ADCY4, ADCY1, PTGIR, GNAI3, ADCY2, ADCY7, ADCY9, GNAI1, ADCY8, ADCY5, ADCY6, GNAS	98	130	6910	6.50863	0.000134227	4.19487e-06	0.0018204
KEGG_PATHWAY	hsa05414:Dilated cardiomyopathy	10	0.0452858	2.24761e-06	ADCY4, ADCY1, ADCY2, ADRB1, ADCY7, ADCY9, ADCY8, ADCY5, ADCY6, GNAS	98	84	6910	8.39407	0.000175299	5.31253e-06	0.00237745
KEGG_PATHWAY	hsa04022:cGMP-PKG signaling pathway	13	0.0588715	3.01505e-06	ADRB3, ADCY4, ADRB2, ADCY1, ADRB1, GNAI3, ADCY2, ADCY7, ADCY9, ADCY8, GNAI1, ADCY5, ADCY6	98	166	6910	5.52188	0.000235147	6.91687e-06	0.00318921
KEGG_PATHWAY	hsa04914:Progesterone-mediated oocyte maturation	10	0.0452858	3.02493e-06	ADCY4, ADCY1, GNAI3, ADCY2, ADCY7, ADCY9, GNAI1, ADCY8, ADCY5, ADCY6	98	87	6910	8.10462	0.000235917	6.74126e-06	0.00319966
KEGG_PATHWAY	hsa04972:Pancreatic secretion	10	0.0452858	5.29276e-06	ADCY4, ADCY1, ADCY2, ADCY7, ADCY9, ADCY8, ADCY5, ADCY6, GNAS, SCTR	98	93	6910	7.58174	0.000412751	1.14676e-05	0.00559844
KEGG_PATHWAY	hsa04015:Rap1 signaling pathway	14	0.0634001	6.37676e-06	ADCY4, ADCY1, GNAO1, ADCY2, GNAI3, ADORA2B, ADCY7, ADORA2A, ADCY8, GNAI1, ADCY5, ADCY6, ADCY9, GNAS	98	210	6910	4.70068	0.000497265	1.34429e-05	0.00674501
KEGG_PATHWAY	hsa04730:Long-term depression	8	0.0362286	1.81693e-05	CRHR1, GNAZ, GNAO1, GNAI3, GNAI1, CRH, GNAS, CACNA1A	98	60	6910	9.40136	0.00141621	3.72944e-05	0.0192174
KEGG_PATHWAY	hsa04912:GnRH signaling pathway	9	0.0407572	3.67791e-05	ADCY4, ADCY1, ADCY2, ADCY7, ADCY9, ADCY8, ADCY5, ADCY6, GNAS	98	91	6910	6.97354	0.00286472	7.35569e-05	0.0388974
KEGG_PATHWAY	hsa04151:PI3K-Akt signaling pathway	16	0.0724572	8.08671e-05	GNG13, GNG11, GNG12, GNG8, GNGT2, GNB2, GNB1, GNG10, GNB5, GNG2, GNB4, GNG3, GNB3, GNG4, GNG5, GNG7	98	345	6910	3.27004	0.00628804	0.000157685	0.0855066
KEGG_PATHWAY	hsa04742:Taste transduction	6	0.0271715	0.000384978	ADCY4, ADCY8, ADCY6, GNG13, GNB3, CACNA1A	98	45	6910	9.40136	0.0295875	0.00073227	0.406472
KEGG_PATHWAY	hsa04114:Oocyte meiosis	8	0.0362286	0.00080153	ADCY4, ADCY1, ADCY2, ADCY7, ADCY9, ADCY8, ADCY5, ADCY6	98	109	6910	5.17506	0.0606287	0.00148805	0.844596
KEGG_PATHWAY	hsa00230:Purine metabolism	9	0.0407572	0.00317157	ADCY4, ADCY1, ADCY2, ADCY7, ADCY9, ADCY8, ADCY5, ADCY6, PDE8B	98	176	6910	3.60564	0.219465	0.00574565	3.30433
KEGG_PATHWAY	hsa05030:Cocaine addiction	5	0.0226429	0.00476876	DRD1, GNAI3, GNAI1, ADCY5, GNAS	98	49	6910	7.19492	0.311234	0.00843813	4.93066
KEGG_PATHWAY	hsa04962:Vasopressin-regulated water reabsorption	4	0.0181143	0.0234451	AVPR2, ADCY9, ADCY6, GNAS	98	44	6910	6.41002	0.842841	0.0402882	22.194
KEGG_PATHWAY	hsa04961:Endocrine and other factor-regulated calcium reabsorption	4	0.0181143	0.0248698	ADCY9, PTH1R, ADCY6, GNAS	98	45	6910	6.26757	0.859757	0.0418049	23.3863
