# Supplementary material for: Prediction of Molecular Mechanisms for LianXia NingXin Formula: A Network Pharmacology Study
Source: Front Physiol. 2018 May 8;9:489. doi: 10.3389/fphys.2018.00489 (PMC5952186; doi:10.3389/fphys.2018.00489)
Supplement: Supplementary file 9 [file Table_9.xlsx]

## Sheet: T9 M203 pathway results
Supplementary Table S9: The results of M203 pathway enrichment analysis
Category	Term	Count	%	PValue	Genes	List Total	Pop Hits	Pop Total	Fold Enrichment	Bonferroni	Benjamini	FDR
KEGG_PATHWAY	hsa04977:Vitamin digestion and absorption	2	0.0512426	0.0252009	APOA4, APOA1	9	22	6910	69.798	0.335276	0.335276	16.5777
KEGG_PATHWAY	hsa04975:Fat digestion and absorption	2	0.0512426	0.044292	APOA4, APOA1	9	39	6910	39.3732	0.515601	0.304012	27.5093
