# Supplementary material for: Prediction of Molecular Mechanisms for LianXia NingXin Formula: A Network Pharmacology Study
Source: Front Physiol. 2018 May 8;9:489. doi: 10.3389/fphys.2018.00489 (PMC5952186; doi:10.3389/fphys.2018.00489)
Supplement: Supplementary file 10 [file Table_10.xlsx]

## Sheet: T10 targets in M146
Supplementary Table S10: LXNX formula drug targets in M146
module id	herb targets	number of edges	min_sp	max_sp	avg_sp			positive result：min_sp = 0, avg_sp < 3
146	GNG2	150	0	3	1.47333
146	ADCY2	150	0	3	1.48667
146	ADCY7	150	0	3	1.50667
146	ADCY9	150	0	3	1.50667
146	ADCY1	150	0	3	1.50667
146	ADCY4	150	0	3	1.50667
146	ADCY6	150	0	3	1.50667
146	ADCY5	150	0	3	1.50667
146	GNAS	149	0	5	1.5302
146	ADCY8	148	0	4	1.56757
146	GCG	149	0	5	1.61074
146	POMC	147	0	4	1.63265
146	PTH	150	0	4	1.66667
146	ADRB1	150	0	4	1.67333
146	CRH	150	0	4	1.68667
146	CALCB	97	0	10	1.71134
146	ADORA2A	148	0	5	1.75676
146	ADRB2	145	0	5	1.7931
146	IAPP	131	0	6	1.83969
146	ADRB3	145	0	5	2.04138
146	DRD5	143	0	6	2.04895
146	ADORA2B	143	0	6	2.05594
146	HTR7	143	0	6	2.05594
146	GNAO1	148	0	4	2.14189
146	GHRH	129	0	7	2.41085
146	TAAR1	118	0	9	2.45763
146	PTGDR	121	0	9	2.54545
146	VIP	147	0	5	2.56463
146	TSHB	131	0	7	2.91603
146	GNAZ	121	0	6	2.94215
