# Supplementary material for: Prediction of Molecular Mechanisms for LianXia NingXin Formula: A Network Pharmacology Study
Source: Front Physiol. 2018 May 8;9:489. doi: 10.3389/fphys.2018.00489 (PMC5952186; doi:10.3389/fphys.2018.00489)
Supplement: Supplementary file 11 [file Table_11.xlsx]

## Sheet: T11 targets in M203
Supplementary Table S11: LXNX formula drug targets in M203
module ID	herb targets	number of edges	min_sp	max_sp	avg_sp		positive results：min_sp = 0, avg_sp < 3
203	LYZ	31	0	4	1.64516
203	LTF	31	0	3	1.54839
203	NPPA	31	0	3	1.54839
